# Supplementary material for: Identification of genes involved in male sterility in wheat (Triticum aestivum L.) which could be used in a genic hybrid breeding system
Source: Plant Direct. 2020 Mar 10;4(3):e00201. doi: 10.1002/pld3.201 (PMC7063588; doi:10.1002/pld3.201)
Supplement: Supplementary file 12 [file PLD3-4-e00201-s012.xlsx]

## Sheet: Suppl Table 1 (Stamens)
Supplemental Table 1: Genes differentially expressed between stamens and pistils which were more highly expressed in stamens of wheat flowers. FDR < 0.05 = significant
Gene ID	logFC	logCPM	F	PValue	FDR	Annotations	GO terms
TraesCS1D02G420900.1	5.46017	5.90016	827.162	1.06033e-09	4.36323e-06	3-ketoacyl-CoA synthase	GO:0003824; GO:0006633; GO:0008152; GO:0016020; GO:0016747
TraesCS5A02G461900.2	5.73549	7.46645	816.351	1.12012e-09	4.36323e-06	3-oxoacyl-reductase	GO:0016491
TraesCS7A02G239800.1	5.83517	6.42972	808.058	1.16883e-09	4.36323e-06	BURP domain protein RD22	0
TraesCS7A02G146200.1	5.04122	5.8008	973.767	5.36725e-10	4.36323e-06	Callose synthase	GO:0000148; GO:0003843; GO:0006075; GO:0016020
TraesCS7D02G248800.1	5.36166	8.26877	814.686	1.12969e-09	4.36323e-06	Dihydroflavonol-4-reductase	GO:0003824; GO:0050662
TraesCS5A02G268700.1	5.39902	5.11471	820.422	1.09713e-09	4.36323e-06	Dihydroflavonol-4-reductase	GO:0003824; GO:0050662
TraesCS6B02G049600.1	3.78991	5.12455	790.381	1.28171e-09	4.36323e-06	F-box family protein	GO:0005515
TraesCS7D02G221200.1	5.1863	6.86407	784.711	1.32076e-09	4.36323e-06	hydroxysteroid dehydrogenase 3	0
TraesCS7A02G220900.1	5.33294	5.53478	1427.27	1.08521e-10	4.36323e-06	hydroxysteroid dehydrogenase 3	0
TraesCS4B02G214800.2	4.65653	4.99014	913.94	6.99362e-10	4.36323e-06	LAG1 longevity assurance-like protein	GO:0005783; GO:0016021
TraesCS3A02G235600.1	5.59903	5.02986	777.557	1.37214e-09	4.36323e-06	MBOAT (membrane bound O-acyl transferase) family protein	0
TraesCS7B02G202500.1	4.7922	6.21998	922.109	6.73865e-10	4.36323e-06	Monocopper oxidase-like protein SKU5	GO:0005507; GO:0016491; GO:0055114
TraesCS7D02G297700.2	5.0807	5.57206	779.703	1.35648e-09	4.36323e-06	Monocopper oxidase-like protein SKU5	GO:0005507; GO:0016491; GO:0055114
TraesCS7D02G297700.1	5.14581	5.99563	1015.63	4.50215e-10	4.36323e-06	Monocopper oxidase-like protein SKU5	GO:0005507; GO:0016491; GO:0055114
TraesCS7A02G302400.1	5.4652	5.61993	1236.26	1.97961e-10	4.36323e-06	Monocopper oxidase-like protein SKU5	GO:0005507; GO:0016491; GO:0055114
TraesCS2B02G228900.2	5.86003	4.10974	860.48	8.9933e-10	4.36323e-06	NAC domain-containing protein, putative	GO:0003677; GO:0006355
TraesCS1D02G159700.1	5.67601	10.858	866.189	8.74858e-10	4.36323e-06	Protease inhibitor/seed storage/lipid transfer family protein	0
TraesCS2B02G201500.1	4.27757	4.61661	966.071	5.54804e-10	4.36323e-06	Protein COBRA, putative	GO:0010215; GO:0016049; GO:0031225
TraesCS6A02G161600.1	5.31677	3.86577	840.704	9.90907e-10	4.36323e-06	Subtilisin-like protease	GO:0004252; GO:0006508
TraesCS1B02G261300.1	5.12738	6.12552	927.353	6.58103e-10	4.36323e-06	Sulfotransferase	GO:0008146
TraesCS1D02G250300.1	5.45678	6.33964	854.394	9.2635e-10	4.36323e-06	Sulfotransferase	GO:0008146
TraesCS1A02G172600.1	6.30423	3.46246	965.952	5.55091e-10	4.36323e-06	Tetratricopeptide repeat (TPR)-like superfamily protein	GO:0005515
TraesCS2A02G385500.1	4.8309	4.41833	986.729	5.07894e-10	4.36323e-06	Transporter	GO:0005215; GO:0016020; GO:0016021; GO:0022857; GO:0022891; GO:0055085
TraesCS5B02G510200.1	4.53808	5.16299	765.466	1.46474e-09	4.40237e-06	Calreticulin	GO:0005509; GO:0005515; GO:0005783; GO:0006457; GO:0051082
TraesCS7A02G250100.1	5.34247	8.37407	757.207	1.53246e-09	4.40237e-06	Dihydroflavonol-4-reductase	GO:0003824; GO:0050662
TraesCS4A02G259700.1	4.68261	6.2055	753.394	1.56503e-09	4.40237e-06	Sec14p-like phosphatidylinositol transfer family protein	GO:0005215; GO:0005622; GO:0006810
TraesCS4B02G200600.1	5.28595	5.30299	723.645	1.85097e-09	4.66809e-06	ABC transporter G family member	GO:0005524; GO:0016020; GO:0016887
TraesCS1D02G062100.1	5.24779	6.10342	727.906	1.80626e-09	4.66809e-06	bromodomain and extraterminal domain protein 9	0
TraesCS1B02G176300.1	5.32565	8.84442	726.312	1.82283e-09	4.66809e-06	Chalcone synthase-like protein	GO:0003824; GO:0008152; GO:0009058; GO:0016747
TraesCS7A02G239800.2	5.89817	6.05506	695.912	2.178e-09	4.95705e-06	BURP domain protein RD22	0
TraesCS1D02G157500.1	5.33794	9.64849	690.402	2.25126e-09	4.95705e-06	Chalcone synthase-like protein	GO:0003824; GO:0008152; GO:0009058; GO:0016747
TraesCS4D02G186700.1	4.05311	6.22645	686.54	2.30444e-09	4.95705e-06	CoA ligase	GO:0003824; GO:0008152
TraesCS7B02G141100.1	5.34818	8.70068	691.563	2.23557e-09	4.95705e-06	Dihydroflavonol-4-reductase	GO:0003824; GO:0050662
TraesCS4D02G061500.1	6.31167	4.80695	687.05	2.29733e-09	4.95705e-06	Glycosyltransferase	0
TraesCS5B02G009800.1	5.74266	5.33933	636.583	3.15548e-09	5.05056e-06	2,3-bisphosphoglycerate-dependent phosphoglycerate mutase	0
TraesCS3A02G404000.1	3.57842	5.4907	645.404	2.97994e-09	5.05056e-06	ATP-dependent Clp protease ATP-binding subunit ClpX	GO:0005524; GO:0006457; GO:0051082
TraesCS6B02G295900.1	4.50823	4.17086	653.112	2.83638e-09	5.05056e-06	Basic helix-loop-helix (BHLH) family transcription factor	GO:0046983
TraesCS5B02G265500.1	4.38301	3.62189	635.563	3.17659e-09	5.05056e-06	Beta-glucosidase, putative	GO:0004553; GO:0005975
TraesCS5B02G509400.1	3.79651	4.61548	638.663	3.11296e-09	5.05056e-06	Calreticulin	GO:0005509; GO:0005515; GO:0005783; GO:0006457; GO:0051082
TraesCS5B02G000500.1	4.98206	7.83958	666.307	2.60992e-09	5.05056e-06	F-box protein family-like protein	GO:0005515
TraesCS3D02G380700.3	5.52537	3.52726	641.754	3.05106e-09	5.05056e-06	Hexosyltransferase	GO:0006486; GO:0008378; GO:0016020
TraesCS5A02G411500.1	3.76602	7.17358	655.305	2.7971e-09	5.05056e-06	Long-Chain Acyl-CoA Synthetase	GO:0003824; GO:0008152
TraesCS5A02G411500.2	3.86635	7.02058	652.853	2.84105e-09	5.05056e-06	Long-Chain Acyl-CoA Synthetase	GO:0003824; GO:0008152
TraesCSU02G125300.1	4.85762	6.73585	658.019	2.74942e-09	5.05056e-06	rRNA N-glycosidase	GO:0017148; GO:0030598
TraesCS3B02G461800.1	3.83661	4.29782	661.899	2.68299e-09	5.05056e-06	Sucrose-phosphate synthase	GO:0005985; GO:0016157; GO:0046524
TraesCS7B02G099900.1	5.90061	5.76772	671.428	2.52809e-09	5.05056e-06	Xyloglucan endotransglucosylase/hydrolase	GO:0004553; GO:0005618; GO:0005975; GO:0006073; GO:0010411; GO:0016762; GO:0042546; GO:0048046
TraesCS5D02G442000.1	4.33924	5.43156	628.001	3.33867e-09	5.19532e-06	Glutamate dehydrogenase	GO:0006520; GO:0016491; GO:0016639; GO:0055114
TraesCS5A02G268700.2	5.43889	5.01283	617.627	3.57807e-09	5.45186e-06	Dihydroflavonol-4-reductase	GO:0003824; GO:0050662
TraesCS6D02G320000.1	5.38711	6.66292	611.202	3.73702e-09	5.45592e-06	Aspartic proteinase nepenthesin-1	0
TraesCS1A02G160300.1	5.36731	9.37579	600.87	4.01139e-09	5.45592e-06	Chalcone synthase-like protein	GO:0003824; GO:0008152; GO:0009058; GO:0016747
TraesCS4B02G214800.1	4.59257	5.07985	600.261	4.02833e-09	5.45592e-06	LAG1 longevity assurance-like protein	GO:0005783; GO:0016021
TraesCS5D02G420300.1	3.64783	7.75013	604.056	3.92421e-09	5.45592e-06	Long-Chain Acyl-CoA Synthetase	GO:0003824; GO:0008152
TraesCS2B02G228900.1	6.07673	4.1001	612.01	3.71655e-09	5.45592e-06	NAC domain-containing protein, putative	GO:0003677; GO:0006355
TraesCS7A02G557300.1	3.42005	4.1754	604.885	3.9019e-09	5.45592e-06	Phytoene synthase	GO:0009058; GO:0016740; GO:0016765
TraesCS7A02G309300.1	4.90073	7.78546	590.892	4.30043e-09	5.71855e-06	Cytochrome P450 family protein	GO:0005506; GO:0016705; GO:0020037; GO:0055114
TraesCS6B02G295900.2	4.74689	4.62667	579.158	4.67411e-09	5.81511e-06	Basic helix-loop-helix (BHLH) family transcription factor	GO:0046983
TraesCS4A02G364000.1	4.20516	7.31789	578.49	4.69656e-09	5.81511e-06	Calreticulin	GO:0005509; GO:0005515; GO:0005783; GO:0006457; GO:0051082
TraesCS4D02G215400.1	4.39013	5.04863	576.316	4.77059e-09	5.81511e-06	LAG1 longevity assurance-like protein	GO:0005783; GO:0016021
TraesCS7B02G364800.1	4.57958	5.27902	581.916	4.58279e-09	5.81511e-06	Metal transporter, putative	GO:0005215; GO:0006810; GO:0016020
TraesCS2A02G175100.1	5.76109	5.24764	582.454	4.56521e-09	5.81511e-06	Protein COBRA, putative	GO:0010215; GO:0016049; GO:0031225
TraesCS7A02G557300.2	3.17994	5.17062	560.901	5.33908e-09	6.40138e-06	Phytoene synthase	GO:0009058; GO:0016740; GO:0016765
TraesCS7A02G383700.1	3.50119	4.46163	555.144	5.57269e-09	6.5737e-06	S-adenosyl-L-methionine-dependent methyltransferases superfamily protein	GO:0008168
TraesCS1A02G160200.1	3.86249	3.86874	548.256	5.86911e-09	6.81348e-06	Aminotransferase	GO:0003824; GO:0009058; GO:0030170
TraesCS7D02G265500.1	4.15925	4.59646	543.589	6.08108e-09	6.94925e-06	Stress up-regulated Nod 19 protein	0
TraesCS3B02G419800.2	6.0592	3.96194	533.203	6.58787e-09	7.41257e-06	Hexosyltransferase	GO:0006486; GO:0008378; GO:0016020
TraesCS3A02G157200.3	3.79553	3.91362	530.222	6.74292e-09	7.47208e-06	Ubiquitin-conjugating enzyme E2	0
TraesCS7D02G375300.1	5.37218	8.20768	521.153	7.24313e-09	7.48569e-06	ABC transporter G family member	GO:0005524; GO:0016020; GO:0016887
TraesCS6B02G095700.1	5.4111	6.57907	520.74	7.26697e-09	7.48569e-06	Basic helix-loop-helix (BHLH) Transcription Factor	GO:0046983
TraesCS4B02G355900.1	4.61249	3.39453	524.736	7.0402e-09	7.48569e-06	Cysteine-rich receptor-kinase-like protein	0
TraesCS6B02G141400.1	3.10257	6.1882	527.272	6.9008e-09	7.48569e-06	Galactokinase	GO:0005524; GO:0005737; GO:0008152; GO:0016301; GO:0016773
TraesCS4B02G062700.1	5.55863	4.3057	522.728	7.15304e-09	7.48569e-06	Glycosyltransferase	0
TraesCSU02G030600.1	5.70924	3.70779	518.772	7.382e-09	7.49857e-06	Phenylalanine ammonia-lyase	GO:0003824
TraesCS3D02G397200.1	4.56369	5.58361	511.632	7.81868e-09	7.83335e-06	LOB domain-containing protein 2	0
TraesCS1A02G443900.1	5.10146	7.61333	509.05	7.98442e-09	7.89131e-06	UDP-glucose-4-epimerase	GO:0003978; GO:0006012
TraesCS7A02G383700.2	3.92719	3.57797	502.127	8.45079e-09	8.24088e-06	S-adenosyl-L-methionine-dependent methyltransferases superfamily protein	GO:0008168
TraesCS3D02G484700.1	3.38719	7.00119	492.736	9.13865e-09	8.54063e-06	7-dehydrocholesterol reductase	GO:0016020; GO:0016628; GO:0055114
TraesCS2D02G398000.1	5.69826	7.06122	490.125	9.34206e-09	8.54063e-06	Cytochrome P450, putative	GO:0004497; GO:0005506; GO:0016705; GO:0020037; GO:0055114
TraesCS6D02G153400.1	3.34944	7.84608	495.762	8.90963e-09	8.54063e-06	Fumarylacetoacetase	GO:0003824; GO:0004334; GO:0008152; GO:0009072
TraesCS5A02G495700.1	5.08827	6.20923	491.491	9.23491e-09	8.54063e-06	Glycosyltransferase	0
TraesCS5D02G310600.1	6.35657	6.11984	493.531	9.07778e-09	8.54063e-06	NADP-dependent alkenal double bond reductase	GO:0016491; GO:0055114
TraesCS2D02G407800.2	5.00652	3.77395	488.467	9.47417e-09	8.55448e-06	Copper-transporting ATPase	GO:0000166; GO:0006812; GO:0016021; GO:0019829; GO:0030001; GO:0046872
TraesCS4D02G165200.1	4.32335	6.19562	485.629	9.70568e-09	8.65664e-06	P-loop containing nucleoside triphosphate hydrolases superfamily protein	0
TraesCS3D02G362700.1	5.04463	6.59723	476.789	1.04732e-08	8.75807e-06	ABC transporter B family-like protein	GO:0005524; GO:0006810; GO:0016021; GO:0016887; GO:0042626; GO:0055085
TraesCS3D02G004400.1	4.7201	4.26602	478.816	1.02907e-08	8.75807e-06	Adenine nucleotide alpha hydrolases-like superfamily protein	GO:0006950
TraesCS5A02G141700.1	4.30388	3.65865	478.434	1.03248e-08	8.75807e-06	AP2-like ethylene-responsive transcription factor	GO:0003677; GO:0003700; GO:0006355
TraesCS5A02G295200.1	3.20133	4.27613	481.697	1.00381e-08	8.75807e-06	Beta-glucosidase	GO:0004553; GO:0005975
TraesCS3D02G380700.1	5.05125	3.42991	480.732	1.01219e-08	8.75807e-06	Hexosyltransferase	GO:0006486; GO:0008378; GO:0016020
TraesCS3D02G235500.1	5.91659	4.21732	474.783	1.06576e-08	8.75807e-06	MBOAT (membrane bound O-acyl transferase) family protein	0
TraesCS7B02G286500.1	3.86974	5.45191	475.314	1.06084e-08	8.75807e-06	S-adenosyl-L-methionine-dependent methyltransferases superfamily protein	GO:0008168
TraesCS1B02G079800.1	5.32056	5.62095	468.696	1.12427e-08	8.81407e-06	40S ribosomal protein S15a	0
TraesCS3B02G584500.1	4.31788	4.74651	467.837	1.13284e-08	8.81407e-06	Beta-fructofuranosidase, insoluble protein	GO:0004553; GO:0005975
TraesCS5D02G399100.1	5.0847	4.54915	471.45	1.09731e-08	8.81407e-06	Beta-glucosidase	GO:0004553; GO:0005975
TraesCS7D02G076700.1	5.65786	8.13224	472.128	1.0908e-08	8.81407e-06	Esterase/lipase/thioesterase-like protein	GO:0016747
TraesCS7A02G194300.1	5.82028	4.40378	468.489	1.12632e-08	8.81407e-06	Xyloglucan endotransglucosylase/hydrolase	GO:0004553; GO:0005618; GO:0005975; GO:0006073; GO:0010411; GO:0016762; GO:0042546; GO:0048046
TraesCS1A02G082000.1	3.18334	4.73454	462.58	1.18709e-08	8.82286e-06	Aspartic proteinase	GO:0004190; GO:0006508; GO:0006629
TraesCS6A02G071200.1	5.0418	5.50666	462.926	1.18343e-08	8.82286e-06	Basic helix-loop-helix (BHLH) Transcription Factor	GO:0046983
TraesCS5B02G509400.2	3.81185	4.52175	462.837	1.18437e-08	8.82286e-06	Calreticulin	GO:0005509; GO:0005515; GO:0005783; GO:0006457; GO:0051082
TraesCS1D02G198500.1	3.82886	6.9178	459.677	1.21844e-08	8.82286e-06	Cinnamoyl-CoA reductase-like protein	GO:0003824; GO:0050662
TraesCSU02G182700.1	5.89479	6.4297	465.067	1.16103e-08	8.82286e-06	Esterase/lipase/thioesterase-like protein	0
TraesCS7D02G004200.1	6.42268	6.38184	458.587	1.23047e-08	8.82286e-06	GDSL esterase/lipase	GO:0016788
TraesCS7B02G269900.1	5.39733	5.72269	459.697	1.21822e-08	8.82286e-06	Inositol oxygenase	GO:0005506; GO:0005737; GO:0019310; GO:0050113; GO:0055114
TraesCS2B02G426200.2	3.31767	3.81873	460.681	1.20748e-08	8.82286e-06	Phosphatidylinositol N-acetyglucosaminlytransferase subunit P-like protein	0
TraesCSU02G030700.1	5.54552	4.23576	454.201	1.28041e-08	9.00518e-06	Phenylalanine ammonia-lyase	GO:0003824; GO:0005737; GO:0006559; GO:0016841
TraesCS7B02G286500.2	4.78318	4.50585	453.788	1.28524e-08	9.00518e-06	S-adenosyl-L-methionine-dependent methyltransferases superfamily protein	GO:0008168
TraesCS3A02G157200.1	3.50391	4.14659	453.142	1.29284e-08	9.00518e-06	Ubiquitin-conjugating enzyme E2	0
TraesCS6A02G112800.1	3.12129	6.57507	447.339	1.36366e-08	9.40887e-06	Galactokinase	GO:0005524; GO:0005737; GO:0008152; GO:0016301; GO:0016773
TraesCS6D02G246100.2	4.93283	4.96935	441.39	1.44133e-08	9.55992e-06	Basic helix-loop-helix (BHLH) family transcription factor	GO:0046983
TraesCS7A02G437700.1	4.71197	5.7631	444.44	1.40084e-08	9.55992e-06	Cytochrome b5	GO:0020037
TraesCS3D02G361200.1	6.92572	3.48104	440.684	1.45091e-08	9.55992e-06	Cytochrome P450, expressed	GO:0005506; GO:0016705; GO:0020037; GO:0055114
TraesCS7A02G272200.1	2.57085	5.54096	443.18	1.41739e-08	9.55992e-06	Peroxidase family protein	GO:0004601; GO:0006979; GO:0020037; GO:0055114
TraesCS2B02G426200.1	3.14158	3.83272	441.97	1.43352e-08	9.55992e-06	Phosphatidylinositol N-acetyglucosaminlytransferase subunit P-like protein	0
TraesCS7B02G116800.1	3.71835	7.03527	435.38	1.52542e-08	9.9611e-06	Aldehyde dehydrogenase	GO:0008152; GO:0016491; GO:0055114
TraesCS5D02G265200.1	7.10926	3.8702	434.418	1.53945e-08	9.96376e-06	BURP domain protein RD22	0
TraesCS5D02G258900.1	2.83588	5.38326	433.212	1.55724e-08	9.99051e-06	Chaperone protein htpG family protein	GO:0005524; GO:0006457; GO:0006950; GO:0051082
TraesCS3A02G369700.1	4.48629	5.09502	426.817	1.65601e-08	1.02077e-05	ABC transporter B family-like protein	GO:0005524; GO:0006810; GO:0016021; GO:0016887; GO:0042626; GO:0055085
TraesCS5D02G258900.2	2.62696	5.98912	427.723	1.64156e-08	1.02077e-05	Chaperone protein htpG family protein	GO:0005524; GO:0006457; GO:0006950; GO:0051082
TraesCS2D02G398000.2	5.79668	7.38787	426.514	1.66088e-08	1.02077e-05	Cytochrome P450 family protein	GO:0004497; GO:0005506; GO:0016705; GO:0020037; GO:0055114
TraesCS2D02G361700.1	5.63097	4.35954	428.061	1.6362e-08	1.02077e-05	Lung seven transmembrane receptor, putative	GO:0016021
TraesCS5A02G091600.4	5.48106	3.43262	426.762	1.65689e-08	1.02077e-05	Midasin	0
TraesCS6B02G192200.1	4.07036	8.08244	424.193	1.69877e-08	1.03535e-05	Fumarylacetoacetase	GO:0003824; GO:0004334; GO:0008152; GO:0009072
TraesCS5A02G461900.1	5.55254	7.80879	422.623	1.72501e-08	1.0354e-05	3-oxoacyl-reductase	GO:0004316; GO:0006633; GO:0016491; GO:0051287; GO:0055114
TraesCS3B02G036600.1	5.79385	6.72971	421.663	1.7413e-08	1.0354e-05	Dihydroflavonol-4-reductase	GO:0003824; GO:0050662
TraesCS6A02G333300.1	5.44132	3.72354	422.367	1.72933e-08	1.0354e-05	Mannan endo-1,4-beta-mannosidase 4	GO:0004553; GO:0005975
TraesCS3B02G007900.1	5.22609	3.27072	419.953	1.7708e-08	1.03682e-05	Adenine nucleotide alpha hydrolases-like superfamily protein	GO:0006950
TraesCS5A02G148300.1	5.43539	8.94969	419.073	1.78623e-08	1.03682e-05	Lipid transfer protein	0
TraesCS2B02G245100.1	5.05938	5.08283	419.477	1.77911e-08	1.03682e-05	WAT1-related protein	GO:0016020; GO:0016021
TraesCS6D02G179200.1	3.12164	4.43126	414.306	1.87269e-08	1.07845e-05	Ethylene-responsive transcription factor-like protein	GO:0003677; GO:0003700; GO:0006355
TraesCS6D02G069300.1	5.39316	6.23359	413.42	1.88934e-08	1.07954e-05	Basic helix-loop-helix (BHLH) Transcription Factor	GO:0046983
TraesCS6B02G126200.1	5.28349	5.22709	411.305	1.92981e-08	1.0857e-05	Lipid transfer protein	0
TraesCS7A02G328200.1	5.4122	6.99697	411.439	1.9272e-08	1.0857e-05	Pentatricopeptide repeat-containing protein	GO:0005515
TraesCS3B02G401600.1	5.13481	4.27811	403.477	2.08923e-08	1.10794e-05	ABC transporter B family-like protein	GO:0005524; GO:0006810; GO:0016021; GO:0016887; GO:0042626; GO:0055085
TraesCS7A02G378500.1	5.32618	7.20084	406.202	2.03195e-08	1.10794e-05	ABC transporter G family member	GO:0005524; GO:0016020; GO:0016887
TraesCS7D02G211900.1	3.95887	9.11287	403.416	2.09053e-08	1.10794e-05	Aldehyde dehydrogenase	GO:0008152; GO:0016491; GO:0055114
TraesCS1A02G268900.1	4.98343	3.70224	403.852	2.08124e-08	1.10794e-05	Alpha/beta-Hydrolases superfamily protein	0
TraesCS2B02G442300.1	5.30239	11.6125	406.2	2.03198e-08	1.10794e-05	BURP domain protein RD22	0
TraesCS4D02G320100.1	5.37119	6.63427	406.42	2.02745e-08	1.10794e-05	Glycosyltransferase	0
TraesCS5A02G382400.1	2.60288	4.93587	403.896	2.0803e-08	1.10794e-05	Magnesium transporter MRS2-like protein	GO:0016020; GO:0030001; GO:0046873; GO:0055085
TraesCS2D02G214100.1	6.59682	4.26762	403.97	2.07872e-08	1.10794e-05	NAC domain-containing protein, putative	GO:0003677; GO:0006355
TraesCS1B02G278100.1	5.39433	7.79156	401.543	2.1311e-08	1.1133e-05	Hexosyltransferase	GO:0006486; GO:0008378; GO:0016020
TraesCS1D02G451900.1	4.55261	6.59686	402.113	2.11866e-08	1.1133e-05	UDP-glucose-4-epimerase	GO:0003978; GO:0006012
TraesCS3A02G488600.1	3.8802	7.01108	395.747	2.26298e-08	1.15739e-05	7-dehydrocholesterol reductase	GO:0016020; GO:0016628; GO:0055114
TraesCS3D02G033300.1	5.75416	7.07088	396.604	2.24284e-08	1.15739e-05	Dihydroflavonol-4-reductase	GO:0003824; GO:0050662
TraesCS5D02G127100.1	6.32999	5.63744	395.852	2.2605e-08	1.15739e-05	S-adenosyl-L-methionine-dependent methyltransferases superfamily protein	GO:0008168
TraesCS7D02G306000.1	4.95791	7.60506	394.105	2.30216e-08	1.16926e-05	Cytochrome P450 family protein	GO:0005506; GO:0016705; GO:0020037; GO:0055114
TraesCS2A02G518300.1	5.4745	9.07682	390.442	2.39263e-08	1.20682e-05	CsAtPR5	0
TraesCS5B02G415100.1	3.61255	7.1383	388.679	2.43774e-08	1.21285e-05	Long-Chain Acyl-CoA Synthetase	GO:0003824; GO:0008152
TraesCS2B02G381900.1	4.96286	4.52917	388.821	2.43406e-08	1.21285e-05	Lung seven transmembrane receptor, putative	GO:0016021
TraesCS5D02G283600.1	3.82253	4.07097	387.699	2.46328e-08	1.21728e-05	N-methyl-L-tryptophan oxidase	GO:0016491; GO:0055114
TraesCS2A02G219600.1	5.19283	4.45124	386.435	2.4967e-08	1.22551e-05	WAT1-related protein	GO:0016020; GO:0016021
TraesCS6D02G246100.1	4.58075	4.45328	385.107	2.53242e-08	1.23476e-05	Basic helix-loop-helix (BHLH) family transcription factor	GO:0046983
TraesCS7B02G116800.2	3.71201	6.95129	383.352	2.5806e-08	1.24169e-05	Aldehyde dehydrogenase	GO:0008152; GO:0016491; GO:0055114
TraesCS5D02G409900.1	4.10054	4.38698	383.438	2.5782e-08	1.24169e-05	Prolyl 4-hydroxylase alpha subunit, putative	GO:0005506; GO:0016491; GO:0016705; GO:0031418; GO:0055114
TraesCS5B02G268700.1	5.04459	3.79596	381.572	2.63064e-08	1.2575e-05	Dihydroflavonol-4-reductase	GO:0003824; GO:0050662
TraesCS7D02G530700.1	5.49588	4.97948	379.336	2.69518e-08	1.27173e-05	GDSL esterase/lipase	GO:0016788
TraesCS3D02G045200.8	4.75412	2.25739	379.48	2.69098e-08	1.27173e-05	#N/A	#N/A
TraesCS6B02G201400.1	6.13335	2.15878	376.451	2.78143e-08	1.30401e-05	Zinc transporter protein	0
TraesCS2D02G403800.1	5.66063	4.66916	375.521	2.80996e-08	1.30899e-05	Prolyl endopeptidase	GO:0004252; GO:0006508; GO:0008236; GO:0070008
TraesCS2B02G291100.1	5.37024	10.468	371.09	2.95092e-08	1.33986e-05	4-coumarate--CoA ligase family protein	GO:0003824; GO:0008152
TraesCS7A02G378500.2	5.26587	7.10446	368.931	3.02278e-08	1.33986e-05	ABC transporter G family member	GO:0005524; GO:0016020; GO:0016887
TraesCS6B02G370400.1	5.59181	7.68748	370.574	2.96789e-08	1.33986e-05	Aspartic proteinase nepenthesin-1	0
TraesCS7B02G048700.1	4.69271	5.1945	369.98	2.98759e-08	1.33986e-05	Callose synthase	GO:0000148; GO:0003843; GO:0006075; GO:0016020
TraesCS2B02G558400.2	4.25938	4.32249	369.58	3.00096e-08	1.33986e-05	Chalcone synthase	GO:0003824; GO:0008152; GO:0009058; GO:0016746
TraesCS4D02G338700.1	5.19632	5.22292	370.522	2.96964e-08	1.33986e-05	Eukaryotic aspartyl protease family protein, expressed	0
TraesCS2D02G313700.1	5.50055	4.06186	369.321	3.00964e-08	1.33986e-05	Reductase 1	GO:0016491; GO:0055114
TraesCS2A02G475200.1	5.16653	7.78797	369.789	2.99398e-08	1.33986e-05	rRNA N-glycosidase	GO:0017148; GO:0030598
TraesCS4D02G094500.1	2.85111	6.565	363.794	3.20267e-08	1.34624e-05	Aldehyde dehydrogenase	GO:0004030; GO:0006081; GO:0008152; GO:0016491; GO:0055114
TraesCS6B02G095600.1	4.27476	5.35197	365.172	3.15313e-08	1.34624e-05	Basic helix-loop-helix (BHLH) Transcription Factor	GO:0046983
TraesCS7A02G240400.1	6.38859	2.60951	363.884	3.1994e-08	1.34624e-05	Caffeoyl-CoA O-methyltransferase	GO:0008171
TraesCS2B02G166800.1	2.99501	4.63766	365.551	3.13969e-08	1.34624e-05	Endonuclease/exonuclease/phosphatase family protein	0
TraesCSU02G268700.1	5.78374	3.89307	364.37	3.18184e-08	1.34624e-05	Esterase/lipase/thioesterase-like protein	0
TraesCS3A02G402300.1	4.54594	4.49459	367.065	3.08664e-08	1.34624e-05	LOB domain-containing protein 2	0
TraesCS6B02G255900.1	2.91032	5.69519	363.789	3.20283e-08	1.34624e-05	Long-chain-alcohol oxidase	GO:0016491; GO:0016614; GO:0046577; GO:0050660; GO:0055114
TraesCS5D02G283600.2	3.91518	3.57137	367.342	3.07707e-08	1.34624e-05	N-methyl-L-tryptophan oxidase	GO:0016491; GO:0055114
TraesCS1A02G162700.1	5.03642	9.17253	364.731	3.16889e-08	1.34624e-05	Protease inhibitor/seed storage/lipid transfer family protein	0
TraesCS7A02G370200.1	2.4581	5.76667	362.02	3.26784e-08	1.36571e-05	Enoyl reductase	0
TraesCS1D02G349600.2	4.27963	3.81493	361.263	3.29615e-08	1.36972e-05	Kinesin, putative	GO:0003777; GO:0005524; GO:0007018; GO:0008017
TraesCS3A02G369700.2	4.36295	4.7111	359.93	3.34677e-08	1.3829e-05	ABC transporter B family-like protein	GO:0005524; GO:0006810; GO:0016021; GO:0016887; GO:0042626; GO:0055085
TraesCS6B02G239400.2	6.39771	2.05796	359.024	3.38169e-08	1.38948e-05	Cytochrome P450	GO:0005506; GO:0016705; GO:0020037; GO:0055114
TraesCS2A02G105500.1	4.87332	5.87898	358.49	3.40251e-08	1.39022e-05	Vacuolar sorting receptor family protein	GO:0005509
TraesCS1A02G413400.1	5.31465	4.68873	355.726	3.51276e-08	1.39626e-05	3-ketoacyl-CoA synthase	GO:0003824; GO:0006633; GO:0008152; GO:0016020; GO:0016747
TraesCS5B02G226500.2	3.15332	5.72291	356.996	3.46157e-08	1.39626e-05	DUF1666 family protein	0
TraesCS1D02G050000.1	4.59628	2.7041	355.847	3.50784e-08	1.39626e-05	Non-specific lipid-transfer protein-like protein	GO:0006869; GO:0008289
TraesCS5A02G273400.1	4.28641	2.93335	356.397	3.48562e-08	1.39626e-05	plant/protein (Protein of unknown function, DUF599)	0
TraesCS7D02G330100.1	2.96506	6.75944	355.141	3.53666e-08	1.39817e-05	GDSL esterase/lipase	GO:0016788
TraesCS2D02G407800.1	5.5465	3.36771	352.999	3.62591e-08	1.39886e-05	Copper-transporting ATPase	GO:0000166; GO:0006812; GO:0016021; GO:0019829; GO:0030001; GO:0046872
TraesCS7B02G122200.1	4.60054	4.26919	353.157	3.61923e-08	1.39886e-05	Early nodulin-like protein 1	GO:0009055
TraesCS6A02G226500.2	2.25944	6.2652	352.807	3.63404e-08	1.39886e-05	Fatty acid hydroxylase superfamily protein	GO:0005506; GO:0008610; GO:0016491; GO:0055114
TraesCS3D02G150000.1	2.93176	5.80596	352.916	3.62945e-08	1.39886e-05	Polyadenylate-binding protein	GO:0003676
TraesCS7A02G378500.3	5.14292	6.83443	350.141	3.74938e-08	1.42082e-05	ABC transporter G family member	GO:0005524; GO:0016020; GO:0016887
TraesCS4A02G219900.1	2.93975	6.79218	350.514	3.73297e-08	1.42082e-05	Aldehyde dehydrogenase	GO:0004030; GO:0006081; GO:0008152; GO:0016491; GO:0055114
TraesCS5D02G103700.1	5.86401	5.09921	351.011	3.71125e-08	1.42082e-05	Midasin	0
TraesCS6A02G268800.2	4.17736	3.75658	347.239	3.88014e-08	1.42552e-05	Basic helix-loop-helix (BHLH) family transcription factor	GO:0046983
TraesCS1A02G194900.1	4.12193	7.2468	346.847	3.89821e-08	1.42552e-05	Cinnamoyl-CoA reductase-like protein	0
TraesCS4B02G234300.1	5.22279	2.5877	348.35	3.82941e-08	1.42552e-05	Erythronate-4-phosphate dehydrogenase family protein	0
TraesCS3D02G230200.1	3.84603	5.9472	348.108	3.84038e-08	1.42552e-05	Lipase	GO:0006629
TraesCS3B02G435700.1	4.96276	5.26579	348.607	3.81779e-08	1.42552e-05	LOB domain-containing protein 2	0
TraesCS5D02G391700.1	2.70396	5.44146	347.429	3.8714e-08	1.42552e-05	Magnesium transporter MRS2-like protein	GO:0016020; GO:0030001; GO:0046873; GO:0055085
TraesCS1B02G478400.1	3.72701	5.80659	348.701	3.81357e-08	1.42552e-05	UDP-glucose-4-epimerase	GO:0003978; GO:0006012
TraesCS1B02G209700.1	4.43636	6.67757	346.052	3.93525e-08	1.4319e-05	Cinnamoyl-CoA reductase, putative	0
TraesCS6D02G069400.1	4.92271	6.33626	344.439	4.01165e-08	1.44532e-05	Basic helix-loop-helix (BHLH) Transcription Factor	GO:0046983
TraesCS2D02G373100.1	4.68462	3.40499	344.62	4.003e-08	1.44532e-05	Yellow stripe-like transporter 11	GO:0055085
TraesCS6D02G208500.3	2.25403	5.57311	342.252	4.11824e-08	1.47094e-05	Fatty acid hydroxylase superfamily protein	GO:0005506; GO:0008610; GO:0016491; GO:0055114
TraesCS1D02G218300.1	3.33547	4.80155	342.157	4.12297e-08	1.47094e-05	Phospho-2-dehydro-3-deoxyheptonate aldolase	GO:0003824; GO:0003849; GO:0009073
TraesCS3A02G404000.2	3.77963	5.12052	341.511	4.15517e-08	1.47124e-05	ATP-dependent Clp protease ATP-binding subunit ClpX	GO:0005524; GO:0006457; GO:0051082
TraesCS5D02G472000.1	4.54288	4.58018	341.334	4.16405e-08	1.47124e-05	Phosphate transporter protein	GO:0005315; GO:0006817; GO:0016021; GO:0022857; GO:0055085
TraesCS2D02G035400.2	2.48515	4.36894	339.196	4.27313e-08	1.47417e-05	3-ketoacyl-CoA thiolase	GO:0003824; GO:0008152; GO:0016747
TraesCS2A02G442700.1	3.80115	5.47576	340.406	4.21095e-08	1.47417e-05	Basic helix-loop-helix (BHLH) Transcription Factor	GO:0046983
TraesCS3D02G524600.1	4.44999	4.05533	340.199	4.22154e-08	1.47417e-05	Beta-fructofuranosidase, insoluble protein	GO:0004553; GO:0005975
TraesCS3A02G224900.1	2.25726	6.4631	339.342	4.26558e-08	1.47417e-05	Calcium-dependent protein kinase	GO:0004672; GO:0005509; GO:0005524; GO:0006468
TraesCS1B02G457000.1	5.19164	2.42458	339.818	4.24106e-08	1.47417e-05	SPFH domain/band 7 family protein	0
TraesCS3A02G126300.1	3.16207	3.86668	338.221	4.32405e-08	1.48093e-05	Boron transporter	GO:0006820; GO:0016021
TraesCS7D02G234800.2	4.59638	3.52838	338.047	4.33323e-08	1.48093e-05	Receptor protein kinase, putative	GO:0004672; GO:0005515; GO:0005524; GO:0006468
TraesCS3B02G141600.1	3.12155	6.22168	337.445	4.36514e-08	1.4849e-05	Aminotransferase	GO:0003824; GO:0009058; GO:0030170
TraesCS1B02G059000.1	2.91478	5.94154	336.804	4.3994e-08	1.48963e-05	11S globulin seed storage protein 2	GO:0045735
TraesCS4B02G110600.1	2.49771	4.91292	335.388	4.47636e-08	1.50745e-05	Long-Chain Acyl-CoA Synthetase	GO:0003824; GO:0008152
TraesCS5A02G552300.1	4.83342	5.87414	335.081	4.49326e-08	1.50745e-05	rRNA N-glycosidase	GO:0017148; GO:0030598
TraesCS3B02G414400.1	3.74093	7.03596	333.956	4.5559e-08	1.51722e-05	Embryogenesis-associated protein EMB8	0
TraesCS6D02G102400.1	2.73359	5.52287	333.813	4.56389e-08	1.51722e-05	Galactokinase	GO:0005524; GO:0005737; GO:0008152; GO:0016301; GO:0016773
TraesCS3B02G392100.1	4.11921	5.68337	333.382	4.58823e-08	1.51841e-05	Calcium-dependent lipid-binding domain-containing protein	GO:0005515
TraesCS5B02G303700.1	2.94946	4.48944	332.372	4.64587e-08	1.53056e-05	NADP-dependent alkenal double bond reductase	GO:0016491; GO:0055114
TraesCS7D02G237600.1	5.68234	5.68769	329.94	4.78834e-08	1.5481e-05	BURP domain protein RD22	0
TraesCS7A02G464300.1	4.67754	2.79317	330.088	4.77956e-08	1.5481e-05	Metal transporter, putative	GO:0005215; GO:0006810; GO:0016020
TraesCS5D02G362600.1	3.39958	3.64766	330.43	4.75921e-08	1.5481e-05	Nicotinate-nucleotide pyrophosphorylase [carboxylating]	GO:0003824; GO:0004514; GO:0009435; GO:0016763; GO:0019363
TraesCS5A02G258100.1	2.73189	4.99856	329.663	4.80494e-08	1.5481e-05	WRKY transcription factor	GO:0003700; GO:0006355; GO:0043565
TraesCS6A02G036100.1	3.25848	4.4834	329.187	4.83355e-08	1.55049e-05	Carboxypeptidase	GO:0004185; GO:0006508
TraesCS2B02G334700.1	5.58334	8.6301	328.245	4.89087e-08	1.56202e-05	Aspartic proteinase nepenthesin-1	0
TraesCS2D02G313500.1	5.52444	5.91586	326.764	4.98271e-08	1.57758e-05	Glutamate decarboxylase	GO:0003824; GO:0004351; GO:0006536; GO:0016831; GO:0019752; GO:0030170
TraesCS5A02G400000.1	3.31715	4.90454	326.922	4.9728e-08	1.57758e-05	Prolyl 4-hydroxylase alpha-like protein	GO:0005506; GO:0016491; GO:0016705; GO:0031418; GO:0055114
TraesCS6A02G098200.1	5.46686	7.48248	325.897	5.03743e-08	1.58803e-05	Lipid transfer protein	0
TraesCS4B02G098300.1	3.08404	5.35023	324.46	5.12982e-08	1.59885e-05	Aldehyde dehydrogenase	GO:0004030; GO:0006081; GO:0008152; GO:0016491; GO:0055114
TraesCS2A02G410400.2	5.01628	2.75767	323.677	5.18106e-08	1.59885e-05	Copper-transporting ATPase	GO:0000166; GO:0005507; GO:0006812; GO:0016021; GO:0019829; GO:0030001; GO:0046872
TraesCS7D02G352900.1	2.4338	5.60051	324.892	5.10182e-08	1.59885e-05	Enoyl reductase	0
TraesCS4A02G089500.1	3.76268	3.42203	323.912	5.16556e-08	1.59885e-05	LAG1 longevity assurance-like protein	GO:0005783; GO:0016021
TraesCSU02G113500.1	5.00491	4.26172	324.278	5.14167e-08	1.59885e-05	Pectin lyase-like superfamily protein	GO:0004650; GO:0005975
TraesCS2A02G272900.1	5.32449	10.1372	322.741	5.24305e-08	1.61118e-05	4-coumarate--CoA ligase family protein	GO:0003824; GO:0008152
TraesCS7D02G455200.1	2.48172	4.31506	322.083	5.28727e-08	1.61797e-05	Glycosyltransferase	GO:0008152; GO:0016758
TraesCS7B02G280300.3	5.36234	6.74391	319.932	5.43494e-08	1.61891e-05	ABC transporter G family member	GO:0005524; GO:0016020; GO:0016887
TraesCS2B02G082500.1	2.24617	9.39122	320.566	5.39085e-08	1.61891e-05	Acetyl-CoA carboxylase	GO:0003824; GO:0003989; GO:0004075; GO:0005524; GO:0006633; GO:0016874; GO:0046872
TraesCS7A02G147300.1	4.72228	7.14969	321.589	5.32075e-08	1.61891e-05	Bidirectional sugar transporter SWEET	GO:0016021
TraesCS3D02G174500.1	5.90865	2.54324	319.159	5.48921e-08	1.61891e-05	Carboxypeptidase	GO:0004185; GO:0006508
TraesCS2B02G558400.1	4.25377	5.1441	320.565	5.39095e-08	1.61891e-05	Chalcone synthase	GO:0003824; GO:0008152; GO:0009058; GO:0016746; GO:0016747
TraesCS6D02G336800.1	2.89543	4.86296	319.759	5.44703e-08	1.61891e-05	Clustered mitochondria protein	GO:0005515
TraesCS2D02G407800.5	5.15821	3.73321	319.154	5.48955e-08	1.61891e-05	Copper-transporting ATPase	GO:0000166; GO:0005507; GO:0006812; GO:0016021; GO:0019829; GO:0030001; GO:0046872
TraesCSU02G058700.1	4.99037	7.21693	321.319	5.3391e-08	1.61891e-05	rRNA N-glycosidase	GO:0017148; GO:0030598
TraesCS7D02G380100.1	4.03239	4.56745	319.597	5.45841e-08	1.61891e-05	S-adenosyl-L-methionine-dependent methyltransferases superfamily protein	GO:0008168
TraesCS5B02G146800.1	5.00228	7.26019	318.677	5.5234e-08	1.62235e-05	Lipid transfer protein	0
TraesCS7D02G114200.1	2.23294	5.31665	316.689	5.6673e-08	1.63185e-05	ABC transporter, putative	GO:0005524; GO:0006810; GO:0016021; GO:0016887; GO:0042626; GO:0055085
TraesCS7B02G319800.1	2.94331	5.44647	316.917	5.65058e-08	1.63185e-05	ABC1 protein kinase	0
TraesCS7B02G336600.1	5.72196	5.45417	317.23	5.62768e-08	1.63185e-05	Cytochrome b5	GO:0020037
TraesCS6D02G208500.2	2.26522	5.55901	317.513	5.60712e-08	1.63185e-05	Fatty acid hydroxylase superfamily protein	GO:0005506; GO:0008610; GO:0016491; GO:0055114
TraesCS7B02G316600.1	3.32009	5.91305	315.247	5.77458e-08	1.63696e-05	Auxin response factor	GO:0003677; GO:0005515; GO:0005634; GO:0006355; GO:0009725
TraesCS4B02G297000.1	4.20769	3.30378	315.815	5.73207e-08	1.63696e-05	Jasmonate ZIM domain protein	0
TraesCS6D02G325100.1	2.71323	5.38689	315.421	5.76154e-08	1.63696e-05	Lysine ketoglutarate reductase/saccharopine dehydrogenase	GO:0016491; GO:0055114
TraesCS5B02G475800.1	5.91647	3.82668	315.525	5.75377e-08	1.63696e-05	Non-specific lipid-transfer protein	GO:0006869; GO:0008289
TraesCS4B02G098300.2	3.0145	5.09199	314.818	5.80703e-08	1.6398e-05	Aldehyde dehydrogenase	GO:0004030; GO:0006081; GO:0008152; GO:0016491; GO:0055114
TraesCS3A02G516900.1	4.23626	5.17414	313.56	5.90331e-08	1.66058e-05	Beta-fructofuranosidase, insoluble protein	GO:0004553; GO:0005975
TraesCS2D02G309200.1	5.25125	2.32429	313.103	5.93882e-08	1.66417e-05	Ras-like protein	GO:0003924; GO:0005525
TraesCS2D02G474600.1	5.45305	3.48762	312.757	5.96582e-08	1.66535e-05	rRNA N-glycosidase	GO:0017148; GO:0030598
TraesCS7A02G082200.1	5.50521	8.41078	311.535	6.06256e-08	1.66882e-05	Esterase/lipase/thioesterase-like protein	GO:0016747
TraesCS5A02G276200.2	4.07789	2.56685	311.448	6.06951e-08	1.66882e-05	N-methyl-L-tryptophan oxidase	GO:0016491; GO:0055114
TraesCS3D02G396300.1	6.0513	6.23331	311.687	6.05045e-08	1.66882e-05	Polygalacturonase	GO:0004650; GO:0005975
TraesCS6B02G199500.1	2.38551	6.32571	311.511	6.06453e-08	1.66882e-05	Receptor-like protein kinase	GO:0004672; GO:0005515; GO:0005524; GO:0006468
TraesCS2B02G092000.1	7.17484	3.19103	310.088	6.17964e-08	1.69273e-05	Glycosyltransferase	GO:0008152; GO:0016758
TraesCS5B02G212300.1	3.23497	5.24399	309.732	6.20886e-08	1.69439e-05	Auxin repressed/dormancy associated protein	0
TraesCS2D02G145100.1	2.91442	4.63556	309.436	6.23325e-08	1.69473e-05	Endonuclease/exonuclease/phosphatase family protein	0
TraesCS5B02G472200.1	4.84519	3.84658	305.126	6.60291e-08	1.6978e-05	3-oxoacyl-reductase	GO:0016491
TraesCS6B02G213000.1	3.12299	4.89229	304.892	6.62368e-08	1.6978e-05	alpha-adaptin	0
TraesCS5B02G071900.1	5.08428	3.23474	306.003	6.52549e-08	1.6978e-05	B3 domain-containing protein	GO:0003677
TraesCS5A02G253200.1	3.62252	2.99585	306.704	6.46449e-08	1.6978e-05	Cellulose synthase, putative	GO:0016020; GO:0016760; GO:0030244
TraesCS5D02G420700.1	4.82211	4.06617	306.665	6.4679e-08	1.6978e-05	Chaperone protein dnaJ, putative	0
TraesCS2A02G410400.1	4.43356	2.64725	307.25	6.41743e-08	1.6978e-05	Copper-transporting ATPase	GO:0000166; GO:0006812; GO:0016021; GO:0019829; GO:0030001; GO:0046872
TraesCS5A02G476700.1	2.12216	5.49633	308.348	6.3241e-08	1.6978e-05	Dihydrolipoamide acetyltransferase component of pyruvate dehydrogenase complex	GO:0008152; GO:0016746
TraesCS2A02G347700.1	4.88845	3.10449	307.759	6.37396e-08	1.6978e-05	DnaJ domain containing protein, expressed	0
TraesCS1A02G267200.1	5.37325	8.32857	306.134	6.51402e-08	1.6978e-05	Hexosyltransferase	GO:0006486; GO:0008378; GO:0016020
TraesCS4D02G347100.1	3.17631	6.5441	307.855	6.36577e-08	1.6978e-05	Hydroxymethylglutaryl-CoA synthase	GO:0003824; GO:0004421; GO:0008152; GO:0008299
TraesCS4B02G353100.1	3.43346	6.67353	305.436	6.57538e-08	1.6978e-05	Hydroxymethylglutaryl-CoA synthase	GO:0003824; GO:0004421; GO:0008152; GO:0008299
TraesCS1D02G349600.1	4.0735	4.07737	304.559	6.65347e-08	1.6978e-05	Kinesin, putative	GO:0003777; GO:0005524; GO:0007018; GO:0008017
TraesCS1B02G206900.1	4.00882	3.22188	304.459	6.66242e-08	1.6978e-05	Mitochondrial carrier protein	GO:0006839; GO:0031966
TraesCS5B02G475500.1	5.48515	5.20516	304.979	6.61594e-08	1.6978e-05	Non-specific lipid-transfer protein	GO:0006869; GO:0008289
TraesCS4D02G099200.2	3.82103	3.89044	307.801	6.37037e-08	1.6978e-05	Nucleoside diphosphate kinase	GO:0004550; GO:0006165; GO:0006183; GO:0006228; GO:0006241
TraesCS4B02G337300.1	2.57146	4.48804	304.905	6.62255e-08	1.6978e-05	Tetratricopeptide repeat protein 7A	GO:0005515
TraesCS3B02G183600.2	2.8771	3.76681	306.553	6.47754e-08	1.6978e-05	Ubiquitin-conjugating enzyme E2	0
TraesCS1B02G128800.1	3.2051	3.97663	305.194	6.5968e-08	1.6978e-05	Zinc transporter protein	GO:0005385; GO:0016020; GO:0016021; GO:0030001; GO:0046873; GO:0055085; GO:0071577
TraesCS4A02G494900.1	5.39169	8.51684	303.57	6.74294e-08	1.71236e-05	GDSL esterase/lipase	GO:0016788
TraesCS4D02G338700.2	5.20893	5.18264	302.683	6.8244e-08	1.72235e-05	Eukaryotic aspartyl protease family protein, expressed	0
TraesCS6D02G104400.1	5.66644	2.78214	302.376	6.85294e-08	1.72235e-05	SAUR-like auxin-responsive protein family, putative	GO:0009733
TraesCS4A02G128500.1	5.16266	3.79707	302.423	6.84855e-08	1.72235e-05	serine-rich protein-like protein	0
TraesCS6D02G082700.1	5.56276	7.79755	300.327	7.04685e-08	1.76502e-05	Lipid transfer protein	0
TraesCS5B02G415100.2	3.43221	6.45473	300.022	7.07632e-08	1.76635e-05	Long-Chain Acyl-CoA Synthetase	GO:0003824; GO:0008152
TraesCS6A02G159100.1	3.6962	7.53237	299.33	7.14366e-08	1.7771e-05	Fumarylacetoacetase	GO:0003824; GO:0004334; GO:0008152; GO:0009072
TraesCS7B02G063400.2	3.86981	9.30413	298.937	7.1823e-08	1.78065e-05	Sucrose synthase	GO:0005985; GO:0016157
TraesCS7D02G305500.1	5.14354	7.45567	298.003	7.27512e-08	1.79757e-05	Glucan endo-1,3-beta-glucosidase	0
TraesCS3B02G367500.2	3.26775	3.45265	297.341	7.34186e-08	1.80795e-05	MYB transcription factor	GO:0003677; GO:0006355
TraesCS3A02G022700.1	4.13786	4.21715	295.773	7.50281e-08	1.83523e-05	Glycine-rich domain-containing protein 1	0
TraesCS2B02G443500.1	4.06426	7.22398	295.895	7.49017e-08	1.83523e-05	Polygalacturonase QRT3	0
TraesCS7D02G272700.1	2.08905	8.39614	295.283	7.55409e-08	1.84161e-05	Acyl carrier protein	GO:0006633
TraesCS2D02G068100.1	1.84498	9.29917	293.331	7.76241e-08	1.87986e-05	Acetyl-CoA carboxylase	GO:0003824; GO:0003989; GO:0004075; GO:0005524; GO:0006633; GO:0016874; GO:0046872
TraesCS6A02G004000.1	5.06572	7.20799	293.37	7.75811e-08	1.87986e-05	Pollen Ole e 1 allergen/extensin	0
TraesCS7A02G459500.1	2.58484	3.9681	292.207	7.88556e-08	1.90339e-05	BEACH domain-containing protein lvsC	GO:0005488; GO:0005515
TraesCS2B02G534600.1	2.27377	4.79312	291.928	7.91653e-08	1.90458e-05	Vacuolar cation/proton exchanger, putative	GO:0006812; GO:0006816; GO:0008324; GO:0015369; GO:0016021; GO:0055085
TraesCS3D02G399200.1	3.43369	6.23535	291.225	7.99525e-08	1.91198e-05	ATP-dependent Clp protease ATP-binding subunit ClpX	GO:0005524; GO:0006457; GO:0051082
TraesCS2A02G212500.1	5.75476	6.85734	290.494	8.078e-08	1.91198e-05	CheY-like two-component responsive regulator family protein	0
TraesCS3A02G046700.1	5.40911	6.09923	290.584	8.06785e-08	1.91198e-05	Dihydroflavonol-4-reductase	GO:0003824; GO:0050662
TraesCS2A02G590600.1	4.10259	4.75002	290.869	8.03546e-08	1.91198e-05	Protochlorophyllide reductase	GO:0016630; GO:0055114
TraesCS5D02G471900.1	4.86861	3.6522	290.506	8.07672e-08	1.91198e-05	TGACG motif-binding factor 6	0
TraesCS2D02G035400.1	2.53659	3.91583	290.152	8.11715e-08	1.91505e-05	3-ketoacyl-CoA thiolase	GO:0003824; GO:0008152; GO:0016747
TraesCS6B02G191000.1	4.28696	3.82758	288.994	8.25136e-08	1.93423e-05	Alpha/beta-Hydrolases superfamily protein	0
TraesCS1A02G025200.1	2.2883	5.85443	289.217	8.2253e-08	1.93423e-05	#N/A	#N/A
TraesCS1D02G083600.1	2.30211	4.55314	288.746	8.28047e-08	1.93485e-05	Aspartic proteinase	GO:0004190; GO:0006508; GO:0006629
TraesCS6B02G304200.1	2.02759	7.00362	288.14	8.35209e-08	1.94537e-05	Heat shock 70 kDa protein, putative	0
TraesCS7A02G188100.1	4.92084	4.21843	287.626	8.41347e-08	1.95345e-05	Amino acid transporter, putative	0
TraesCS2D02G272200.1	5.28418	10.3978	285.822	8.63335e-08	1.97937e-05	4-coumarate--CoA ligase family protein	GO:0003824; GO:0008152
TraesCS2A02G585600.1	4.87748	2.4891	286.191	8.58777e-08	1.97937e-05	Heat shock 70 kDa protein	0
TraesCS3B02G353200.1	3.66273	3.03049	286.023	8.60841e-08	1.97937e-05	Indole-3-acetic acid-amido synthetase GH3.3, putative	0
TraesCS5B02G314000.1	4.54168	6.58976	286.332	8.57049e-08	1.97937e-05	Protease inhibitor/seed storage/lipid transfer protein family protein	0
TraesCS2A02G201800.2	3.30175	3.32341	285.286	8.69992e-08	1.98839e-05	NAC domain-containing protein, putative	GO:0003677; GO:0006355
TraesCS5B02G238400.2	2.25071	5.30552	284.575	8.78944e-08	2.0026e-05	Zinc-binding dehydrogenase family protein	GO:0008270; GO:0016491; GO:0055114
TraesCS3B02G536500.1	3.64498	8.04482	284.303	8.82398e-08	2.00422e-05	7-dehydrocholesterol reductase	GO:0016020; GO:0016628; GO:0055114
TraesCS7A02G132300.1	4.45353	2.19189	282.465	9.06169e-08	2.01469e-05	actin cross-linking protein (DUF569)	0
TraesCS2B02G347800.1	3.35136	6.20208	281.315	9.21434e-08	2.01469e-05	Agmatine deiminase	GO:0004668; GO:0009446; GO:0047632
TraesCS7A02G210100.1	4.40709	9.21198	282.283	9.08561e-08	2.01469e-05	Aldehyde dehydrogenase	GO:0008152; GO:0016491; GO:0055114
TraesCS2D02G314500.1	5.62042	8.60943	282.055	9.11576e-08	2.01469e-05	Aspartic proteinase nepenthesin-1	0
TraesCS2A02G316600.1	5.82132	7.89264	282.025	9.1197e-08	2.01469e-05	Aspartic proteinase nepenthesin-1	0
TraesCS4A02G269400.1	3.07915	5.75354	283.481	8.92932e-08	2.01469e-05	Basic blue protein	GO:0009055
TraesCS2A02G215300.1	7.51908	3.42603	281.245	9.22375e-08	2.01469e-05	Beta-amylase	GO:0000272; GO:0016161
TraesCS3D02G380700.2	5.23342	3.65329	282.054	9.11592e-08	2.01469e-05	Hexosyltransferase	GO:0006486; GO:0008378; GO:0016020
TraesCS6B02G387500.1	3.51979	5.62633	283.716	8.89906e-08	2.01469e-05	Membrane steroid-binding protein	0
TraesCS5B02G404800.1	3.48054	3.85715	282.866	9.00909e-08	2.01469e-05	Prolyl 4-hydroxylase alpha-like protein	GO:0005506; GO:0016491; GO:0016705; GO:0031418; GO:0055114
TraesCS4A02G052300.1	5.0507	3.75799	281.992	9.12402e-08	2.01469e-05	Protein weak chloroplast movement under blue light 1	0
TraesCS7D02G036600.1	3.61584	7.54511	281.534	9.18509e-08	2.01469e-05	Sucrose synthase	GO:0005985; GO:0016157
TraesCS3A02G425500.1	4.75087	5.32446	280.8	9.28376e-08	2.02079e-05	Sucrose-phosphate synthase	GO:0005985; GO:0016157; GO:0046524
TraesCS1A02G156400.1	4.40654	4.21229	279.899	9.40681e-08	2.0415e-05	Transporter-related family protein	0
TraesCS1D02G309800.1	5.12413	2.0888	279.62	9.44537e-08	2.0438e-05	WAT1-related protein	GO:0016020; GO:0016021
TraesCS6B02G321400.1	4.10333	4.51784	278.549	9.59507e-08	2.04814e-05	Aldehyde dehydrogenase	GO:0008152; GO:0016491; GO:0055114
TraesCS2A02G410400.3	4.69115	2.66179	278.598	9.58816e-08	2.04814e-05	Copper-transporting ATPase	GO:0000166; GO:0005507; GO:0006812; GO:0016021; GO:0019829; GO:0030001; GO:0046872
TraesCS7B02G209300.1	5.18581	7.574	278.475	9.60545e-08	2.04814e-05	Cytochrome P450 family protein	GO:0005506; GO:0016705; GO:0020037; GO:0055114
TraesCS4D02G240800.1	5.75241	5.38287	278.995	9.53233e-08	2.04814e-05	Cytochrome P450 family protein, expressed	GO:0005506; GO:0016705; GO:0020037; GO:0055114
TraesCS5B02G404800.2	3.517	3.76736	279.11	9.51625e-08	2.04814e-05	Prolyl 4-hydroxylase alpha-like protein	GO:0005506; GO:0016491; GO:0016705; GO:0031418; GO:0055114
TraesCS2B02G409200.2	5.44154	9.34286	278.251	9.63723e-08	2.04895e-05	Subtilisin-like protease	GO:0004252; GO:0006508
TraesCS7D02G412000.1	2.50943	4.39887	277.772	9.70551e-08	2.05154e-05	ABC1 protein kinase	0
TraesCS2D02G283400.1	2.24615	4.75327	277.962	9.67826e-08	2.05154e-05	Yellow stripe-like transporter 12	GO:0055085
TraesCS5A02G011900.1	6.08691	4.14703	277.552	9.73702e-08	2.05227e-05	phosphoglycerate/bisphosphoglycerate mutase	0
TraesCS6D02G163800.1	5.98476	4.43158	276.971	9.82091e-08	2.064e-05	Cytochrome P450 family protein	GO:0005506; GO:0016705; GO:0020037; GO:0055114
TraesCS5B02G226500.1	3.17094	5.87825	276.672	9.86454e-08	2.06458e-05	DUF1666 family protein	0
TraesCS6B02G163200.1	4.04497	4.96725	276.372	9.90837e-08	2.06458e-05	Formin-like protein	0
TraesCS3D02G329400.1	3.81381	2.91142	276.397	9.90468e-08	2.06458e-05	MYB transcription factor	GO:0003677; GO:0006355
TraesCS7A02G308800.1	5.29907	6.42079	275.097	1.00979e-07	2.09215e-05	Glucan endo-1,3-beta-glucosidase	0
TraesCS2D02G420200.1	5.20786	11.1054	274.08	1.02521e-07	2.10133e-05	BURP domain protein RD22	0
TraesCS5B02G268700.2	5.06208	3.83792	274.194	1.02347e-07	2.10133e-05	Dihydroflavonol-4-reductase	GO:0003824; GO:0050662
TraesCS4B02G293900.1	3.25169	5.10219	273.861	1.02858e-07	2.10133e-05	Hydrolase, alpha/beta fold family protein, expressed	GO:0003824
TraesCS3B02G367500.1	3.63206	3.30315	274.458	1.01945e-07	2.10133e-05	MYB transcription factor	GO:0003677; GO:0006355
TraesCS6B02G430000.2	3.09227	4.29616	273.908	1.02786e-07	2.10133e-05	Protein kinase family protein	GO:0004672; GO:0005524; GO:0006468
TraesCS6D02G272400.1	5.51838	6.38676	272.866	1.04402e-07	2.10958e-05	Aldehyde dehydrogenase	GO:0008152; GO:0016491; GO:0055114
TraesCS6A02G226500.1	2.24563	6.62242	272.857	1.04416e-07	2.10958e-05	Fatty acid hydroxylase superfamily protein	GO:0005506; GO:0008610; GO:0016491; GO:0055114
TraesCS4D02G084900.1	2.24636	5.57501	273.109	1.04022e-07	2.10958e-05	F-box/kelch-repeat protein	GO:0005515
TraesCS5B02G456200.1	4.77077	4.33507	273.246	1.03809e-07	2.10958e-05	Glutamate--tRNA ligase	0
TraesCS7D02G216900.1	5.15657	3.96274	272.652	1.04737e-07	2.11024e-05	Early nodulin-like protein 1	GO:0009055
TraesCS1D02G166200.1	5.78012	5.50285	271.964	1.05827e-07	2.12052e-05	Cytochrome P450, putative	GO:0005506; GO:0016705; GO:0020037; GO:0055114
TraesCS5B02G470100.1	3.92318	5.67784	271.593	1.06419e-07	2.12076e-05	Phosphate transporter protein	GO:0005315; GO:0006817; GO:0016021; GO:0022857; GO:0055085
TraesCS7D02G364100.1	3.37011	3.52592	271.685	1.06272e-07	2.12076e-05	Pollen-specific protein SF21	0
TraesCS4D02G142600.3	2.76298	4.98164	271.093	1.07225e-07	2.12524e-05	Succinate--CoA ligase [ADP-forming] subunit beta	0
TraesCS7B02G063400.1	3.86659	9.09075	271.215	1.07028e-07	2.12524e-05	Sucrose synthase	GO:0005985; GO:0016157
TraesCS1D02G168400.1	6.28799	3.99557	270.758	1.0777e-07	2.13026e-05	Epoxide hydrolase 2	GO:0003824
TraesCS1B02G179600.1	5.23308	8.83781	270.072	1.08895e-07	2.14093e-05	Protease inhibitor/seed storage/lipid transfer family protein	0
TraesCS2D02G388700.1	5.3236	9.42544	270.195	1.08693e-07	2.14093e-05	Subtilisin-like protease	GO:0004252; GO:0006508
TraesCS2A02G069400.1	2.22221	9.45981	268.425	1.11654e-07	2.17183e-05	Acetyl-CoA carboxylase	GO:0003824; GO:0003989; GO:0004075; GO:0005524; GO:0006633; GO:0016874; GO:0046872
TraesCS1A02G160200.2	3.85344	4.18518	268.579	1.11393e-07	2.17183e-05	Aminotransferase	GO:0003824; GO:0009058; GO:0030170
TraesCS5D02G280800.1	5.76973	5.06294	268.491	1.11542e-07	2.17183e-05	plant/protein (Protein of unknown function, DUF599)	0
TraesCS3A02G074900.1	3.46949	7.77226	268.527	1.11482e-07	2.17183e-05	Steroid 5-alpha reductase	GO:0005737; GO:0006629; GO:0016021; GO:0016627
TraesCS5A02G148400.1	5.06148	6.21796	267.946	1.12474e-07	2.18196e-05	Dihydropyrimidinase-related protein 4	0
TraesCS5D02G302900.1	6.17084	4.7552	267.613	1.13047e-07	2.18647e-05	Beta-glucosidase	GO:0004553; GO:0005975
TraesCS3A02G295100.1	5.68403	5.14972	267.465	1.13304e-07	2.18647e-05	LOB domain-containing protein, putative	0
TraesCS6A02G237500.1	4.42878	3.25489	266.951	1.142e-07	2.1957e-05	O-glucosyltransferase rumi	0
TraesCS5D02G409900.3	3.5641	3.74741	266.846	1.14383e-07	2.1957e-05	Prolyl 4-hydroxylase subunit alpha-1	GO:0005506; GO:0016491; GO:0016705; GO:0031418; GO:0055114
TraesCS5A02G317600.1	4.25112	2.76249	265.902	1.16054e-07	2.21038e-05	Cytochrome P450	GO:0005506; GO:0016705; GO:0020037; GO:0055114
TraesCS2D02G421700.1	3.91196	6.73751	265.973	1.15928e-07	2.21038e-05	Polygalacturonase QRT3	0
TraesCS2D02G208800.1	3.50151	5.20867	265.069	1.17553e-07	2.21903e-05	Cell wall protein	0
TraesCS2A02G527700.2	4.5593	4.98257	264.976	1.17722e-07	2.21903e-05	Chalcone synthase	GO:0003824; GO:0008152; GO:0009058; GO:0016746; GO:0016747
TraesCS7A02G370100.1	5.77695	1.92337	265.003	1.17674e-07	2.21903e-05	Glycosyltransferase	GO:0008152; GO:0016758
TraesCS3A02G157200.4	3.84057	3.0129	265.081	1.17531e-07	2.21903e-05	Ubiquitin-conjugating enzyme E2	0
TraesCS1B02G349600.1	5.50109	4.9591	264.627	1.18359e-07	2.2253e-05	rRNA N-glycosidase	GO:0017148; GO:0030598
TraesCS7B02G067000.1	5.8498	4.39308	264.292	1.18974e-07	2.23113e-05	Aldose 1-epimerase	GO:0003824; GO:0005975; GO:0016853; GO:0019318; GO:0030246
TraesCS6D02G208500.4	2.02434	5.69218	262.84	1.21685e-07	2.27051e-05	Fatty acid hydroxylase superfamily protein	GO:0005506; GO:0008610; GO:0016491; GO:0055114
TraesCS7A02G535800.1	7.39823	2.90199	262.359	1.226e-07	2.28159e-05	GDSL esterase/lipase	GO:0016788
TraesCS1D02G431700.1	2.55733	5.68468	261.96	1.23365e-07	2.28998e-05	ATP-dependent zinc metalloprotease FtsH 1	GO:0005524
TraesCS5D02G103700.3	5.76628	4.54262	261.525	1.24206e-07	2.29976e-05	Sterile alpha motif (SAM) domain-containing protein	0
TraesCS1A02G250700.1	2.62345	5.31635	260.995	1.25241e-07	2.31306e-05	Sulfotransferase	GO:0008146
TraesCS7A02G464300.2	3.65338	3.29002	260.81	1.25605e-07	2.31395e-05	Metal transporter, putative	GO:0005215; GO:0006810; GO:0016020
TraesCS6B02G360900.2	3.51707	3.90218	260.125	1.26963e-07	2.33223e-05	WAT1-related protein	GO:0016020; GO:0016021
TraesCS2B02G459300.1	4.1386	3.9959	258.951	1.29333e-07	2.36476e-05	Ubiquinol oxidase	GO:0009916; GO:0055114
TraesCS4D02G200800.1	3.70674	3.94739	258.365	1.30537e-07	2.36631e-05	DUF810 family protein	0
TraesCS6A02G098100.1	5.26238	7.42581	258.688	1.29871e-07	2.36631e-05	Lipid transfer protein	0
TraesCS3D02G110700.2	2.241	6.02878	258.28	1.30712e-07	2.36631e-05	Malic enzyme	GO:0004470; GO:0004471; GO:0006108; GO:0051287; GO:0055114
TraesCS7D02G159800.2	3.9688	7.92508	257.986	1.31321e-07	2.37147e-05	Sucrose synthase	GO:0005985; GO:0016157
TraesCS2A02G516300.1	4.84025	8.2473	257.622	1.32083e-07	2.37934e-05	EamA-like transporter family	GO:0016020; GO:0016021
TraesCS3D02G479900.1	2.04828	8.35491	257.118	1.33144e-07	2.39257e-05	Acetyl-CoA carboxylase	GO:0003824; GO:0003989; GO:0004075; GO:0005524; GO:0006633; GO:0016874; GO:0046872
TraesCS5A02G091600.1	5.4924	3.31373	256.272	1.34949e-07	2.41728e-05	2-oxoglutarate (2OG) and Fe(II)-dependent oxygenase superfamily protein	0
TraesCS6B02G203400.1	6.01863	2.25618	256.165	1.3518e-07	2.41728e-05	Cytochrome P450 family protein	GO:0005506; GO:0016705; GO:0020037; GO:0055114
TraesCS7A02G261100.1	3.54483	3.96887	255.269	1.37128e-07	2.41962e-05	Bidirectional sugar transporter SWEET	GO:0016021
TraesCS5A02G238300.1	5.64454	7.5893	255.181	1.37323e-07	2.41962e-05	GDSL esterase/lipase	GO:0016788
TraesCS6A02G413200.2	4.67258	4.7187	255.935	1.35676e-07	2.41962e-05	Gibberellin-regulated family protein	0
TraesCS1D02G062200.1	5.47226	5.03719	255.225	1.37226e-07	2.41962e-05	Haloacid dehalogenase-like hydrolase (HAD) superfamily protein	0
TraesCS3D02G110700.1	2.11668	6.80919	255.582	1.36444e-07	2.41962e-05	Malic enzyme	GO:0004470; GO:0004471; GO:0006108; GO:0051287; GO:0055114
TraesCS1B02G008000.2	1.95679	6.17052	255.043	1.37627e-07	2.41962e-05	Mei2-like protein	GO:0003676
TraesCS4B02G144000.2	2.30893	4.58103	255.578	1.36453e-07	2.41962e-05	Succinate--CoA ligase [ADP-forming] subunit beta	GO:0003824; GO:0005524
TraesCS6D02G208500.5	2.13815	5.69252	254.369	1.39122e-07	2.44005e-05	Fatty acid hydroxylase superfamily protein	GO:0005506; GO:0008610; GO:0016491; GO:0055114
TraesCS6A02G027000.1	5.9824	8.31848	254.186	1.39533e-07	2.44139e-05	GDSL esterase/lipase	GO:0016788
TraesCS7D02G147700.2	4.15986	4.92118	253.651	1.40739e-07	2.44726e-05	Callose synthase	GO:0000148; GO:0003843; GO:0006075; GO:0016020
TraesCS4B02G284700.1	5.12971	9.45084	253.614	1.40822e-07	2.44726e-05	Cytochrome P450 family protein, expressed	GO:0005506; GO:0016705; GO:0020037; GO:0055114
TraesCS1A02G336600.1	5.97366	5.37626	253.314	1.41506e-07	2.44726e-05	rRNA N-glycosidase	GO:0017148; GO:0030598
TraesCS4D02G018100.1	4.18994	4.34874	253.372	1.41373e-07	2.44726e-05	SBP (S-ribonuclease-binding protein) family protein, putative	GO:0005515; GO:0008270
TraesCS3D02G116400.1	3.76564	6.41514	252.776	1.4274e-07	2.44819e-05	Alkaline alpha-galactosidase seed imbibition protein	GO:0003824
TraesCS6D02G041700.1	2.22765	4.87385	252.692	1.42934e-07	2.44819e-05	Carboxypeptidase	GO:0004185; GO:0006508
TraesCS1D02G425400.1	4.83759	2.40648	252.988	1.42253e-07	2.44819e-05	Cinnamoyl-CoA reductase	GO:0003854; GO:0006694; GO:0016616; GO:0055114
TraesCS3B02G217100.1	3.96178	2.36978	252.969	1.42296e-07	2.44819e-05	MYB transcription factor	GO:0003677
TraesCS4D02G132200.1	2.26537	4.42252	252.294	1.43858e-07	2.45826e-05	Aquaporin-like protein	GO:0005215; GO:0006810; GO:0016020
TraesCS5D02G409900.2	4.1311	4.22897	252.03	1.44475e-07	2.46304e-05	Prolyl 4-hydroxylase alpha subunit, putative	GO:0005506; GO:0016491; GO:0016705; GO:0031418; GO:0055114
TraesCS7D02G147700.1	4.11002	4.98191	251.744	1.45145e-07	2.46871e-05	Callose synthase	GO:0000148; GO:0003843; GO:0006075; GO:0016020
TraesCS6A02G028200.1	5.73321	5.87478	251.412	1.45929e-07	2.47629e-05	Protein kinase superfamily protein	0
TraesCS3B02G200200.1	4.37142	4.83264	250.669	1.47705e-07	2.49485e-05	Germin-like protein 1	GO:0030145; GO:0045735
TraesCS7D02G159800.1	3.83611	9.11463	250.73	1.47557e-07	2.49485e-05	Sucrose synthase	GO:0005985; GO:0016157
TraesCS7D02G159800.3	3.83954	9.24001	250.407	1.48337e-07	2.49976e-05	Sucrose synthase	GO:0005985; GO:0016157
TraesCS4A02G195500.1	5.39525	9.42231	249.831	1.49739e-07	2.51758e-05	Lipid transfer protein	0
TraesCS7D02G270200.1	5.62233	6.41548	249.336	1.50955e-07	2.53221e-05	Bifunctional inhibitor/lipid-transfer protein/seed storage 2S albumin superfamily protein	0
TraesCS4B02G283200.1	5.37808	9.11593	249.042	1.51686e-07	2.53865e-05	Fatty acyl-CoA reductase	0
TraesCS2A02G442500.1	5.90204	4.4384	248.878	1.52093e-07	2.53964e-05	Basic helix loop helix (BHLH) family transcription factor	GO:0046983
TraesCSU02G090300.1	4.02005	2.38028	248.734	1.52453e-07	2.53985e-05	F-box family protein	GO:0005515
TraesCS7A02G047100.1	2.24725	6.02235	248.247	1.53678e-07	2.55445e-05	Acyl-CoA-binding protein	GO:0000062
TraesCS4D02G305400.1	3.34443	2.77879	247.941	1.54454e-07	2.56152e-05	Pumilio	GO:0003723; GO:0005488
TraesCS5A02G464100.1	5.87729	4.53253	247.392	1.55859e-07	2.56897e-05	Non-specific lipid-transfer protein	GO:0006869; GO:0008289
TraesCS6D02G208500.1	2.10223	5.3487	246.601	1.5791e-07	2.59145e-05	Fatty acid hydroxylase superfamily protein	GO:0005506; GO:0008610; GO:0016491; GO:0055114
TraesCS7D02G036600.2	3.72414	8.66768	246.555	1.58031e-07	2.59145e-05	Sucrose synthase	GO:0005985; GO:0016157
TraesCS4A02G249200.1	5.44487	5.05909	246.196	1.58972e-07	2.60106e-05	RING finger and CHY zinc finger protein	GO:0005515; GO:0008270
TraesCS7B02G141300.2	4.92448	5.33331	245.129	1.61816e-07	2.62811e-05	electron transporter, putative (Protein of unknown function, DUF547)	0
TraesCS1B02G008000.1	1.89241	6.34095	245.399	1.61091e-07	2.62811e-05	Mei2-like protein	GO:0003676
TraesCS5B02G146900.1	5.07286	7.17284	245.038	1.62063e-07	2.62811e-05	Protein kinase superfamily protein	0
TraesCS3B02G587000.1	4.58496	5.65787	245.038	1.62062e-07	2.62811e-05	rRNA N-glycosidase	GO:0017148; GO:0030598
TraesCS3B02G562000.1	5.14637	4.04339	244.778	1.62767e-07	2.6337e-05	ALBINO OR PALE-GREEN 13	0
TraesCS4A02G103400.1	5.55158	3.24677	243.987	1.6493e-07	2.66279e-05	ABC transporter G family member	GO:0005524; GO:0016020; GO:0016887
TraesCS5A02G091600.3	4.98055	3.37877	243.408	1.66537e-07	2.68283e-05	Transient receptor potential cation channel subfamily M member 7	0
TraesCS7D02G451900.2	4.79753	3.34727	242.506	1.69079e-07	2.71779e-05	Metal transporter, putative	GO:0005215; GO:0006810; GO:0016020
TraesCS3B02G401600.3	5.52326	4.66099	241.696	1.71404e-07	2.72555e-05	ABC transporter B family-like protein	GO:0005524; GO:0006810; GO:0016021; GO:0016887; GO:0042626; GO:0055085
TraesCS7D02G375300.2	5.21105	6.9226	241.688	1.71425e-07	2.72555e-05	ABC transporter G family member	GO:0005524; GO:0016020; GO:0016887
TraesCS6D02G006200.1	5.46927	6.03695	241.916	1.70769e-07	2.72555e-05	Pollen Ole e 1 allergen/extensin	0
TraesCS1A02G018700.1	6.06116	3.51765	241.894	1.70831e-07	2.72555e-05	#N/A	#N/A
TraesCS7A02G249900.3	4.88358	4.76344	240.867	1.73824e-07	2.72995e-05	electron transporter, putative (Protein of unknown function, DUF547)	0
TraesCS6B02G462400.1	4.60389	5.4818	241.218	1.72793e-07	2.72995e-05	Gibberellin-regulated family protein	0
TraesCS6D02G336900.1	3.91208	5.33927	241.104	1.73127e-07	2.72995e-05	Membrane steroid-binding protein	0
TraesCS2B02G333900.1	5.64038	4.9011	240.933	1.73628e-07	2.72995e-05	Reductase 1	GO:0016491; GO:0055114
TraesCS1B02G356200.1	4.81193	4.31357	239.845	1.76863e-07	2.76338e-05	ATP-binding cassette transporter subfamily A member	GO:0005524; GO:0016887
TraesCS3A02G336500.1	3.60954	4.05987	239.607	1.77583e-07	2.76338e-05	MYB transcription factor	GO:0003677; GO:0006355
TraesCS4B02G204800.1	4.65332	2.83113	239.618	1.77548e-07	2.76338e-05	Polyadenylate-binding protein	GO:0003676; GO:0003723
TraesCS5B02G078400.1	3.5309	4.4747	239.821	1.76936e-07	2.76338e-05	RING/U-box superfamily protein	GO:0005515; GO:0008270
TraesCS5A02G526200.1	4.74678	5.44147	238.688	1.80386e-07	2.80104e-05	Cell wall invertase	GO:0004553; GO:0005975
TraesCS6D02G048900.1	7.11114	4.36529	238.04	1.82399e-07	2.8064e-05	Alpha-galactosidase	GO:0003824; GO:0004553; GO:0005975
TraesCS7D02G520200.1	5.62604	4.4974	238.261	1.8171e-07	2.8064e-05	Cytochrome P450 family protein, expressed	GO:0005506; GO:0016705; GO:0020037; GO:0055114
TraesCS1B02G388700.2	2.3326	8.35142	237.959	1.8265e-07	2.8064e-05	Methyltransferase	GO:0000234; GO:0006656; GO:0008152; GO:0008168
TraesCS2D02G267400.1	2.51721	3.69197	238.113	1.82171e-07	2.8064e-05	Proline transporter	0
TraesCS3A02G075100.1	4.00641	4.5771	238.251	1.8174e-07	2.8064e-05	Very-long-chain (3R)-3-hydroxyacyl-CoA dehydratase	0
TraesCS4A02G019400.1	5.15541	9.7097	237.522	1.84026e-07	2.81689e-05	Cytochrome P450 family protein, expressed	GO:0005506; GO:0016705; GO:0020037; GO:0055114
TraesCS1D02G112900.1	4.36775	3.81601	237.364	1.84525e-07	2.81689e-05	DUF4228 domain protein	0
TraesCS5D02G085300.1	3.62441	4.26712	237.486	1.84139e-07	2.81689e-05	RING/U-box superfamily protein	GO:0005515; GO:0008270
TraesCS2A02G191339.1	5.86605	4.99428	237.254	1.84873e-07	2.81689e-05	#N/A	#N/A
TraesCS4B02G342600.1	4.05251	3.71751	237.033	1.85579e-07	2.82177e-05	Heat shock 70 kDa protein	0
TraesCS6B02G447400.1	4.24947	4.23063	236.907	1.85983e-07	2.82204e-05	Remorin	0
TraesCS6A02G413200.1	4.37601	4.45611	236.728	1.86556e-07	2.82488e-05	Gibberellin-regulated family protein	0
TraesCS3A02G500200.1	1.80438	5.2912	235.963	1.89033e-07	2.84555e-05	Alpha/beta-Hydrolases superfamily protein	0
TraesCS1D02G158400.1	5.24749	4.35979	236.059	1.88719e-07	2.84555e-05	Cytochrome P450 family protein, expressed	GO:0005506; GO:0016705; GO:0020037; GO:0055114
TraesCS7B02G063400.3	3.77286	8.30916	235.946	1.89089e-07	2.84555e-05	Sucrose synthase	GO:0005985; GO:0016157
TraesCS2A02G335000.1	1.99162	4.572	235.587	1.90266e-07	2.85612e-05	18S pre-ribosomal assembly protein gar2-related protein	0
TraesCS2A02G527700.1	4.46496	4.24723	235.494	1.90572e-07	2.85612e-05	Chalcone synthase	GO:0003824; GO:0008152; GO:0009058; GO:0016746; GO:0016747
TraesCS1D02G061900.1	4.94373	5.85482	235.29	1.91248e-07	2.86039e-05	GRB2-associated-binding protein 2	0
TraesCS5B02G472900.1	5.40847	7.27187	234.071	1.9534e-07	2.89788e-05	3-oxoacyl-reductase	GO:0004316; GO:0006633; GO:0016491; GO:0051287; GO:0055114
TraesCS4B02G055000.1	5.08358	6.96352	234.236	1.94781e-07	2.89788e-05	Sec14p-like phosphatidylinositol transfer family protein	GO:0005215; GO:0005622; GO:0006810
TraesCS7A02G419500.1	2.88422	3.81462	234.073	1.95332e-07	2.89788e-05	Zinc-transporting ATPase	GO:0000166; GO:0006812; GO:0016021; GO:0019829; GO:0030001; GO:0046872
TraesCS6A02G366000.1	3.13476	3.25625	233.898	1.95929e-07	2.90075e-05	Serine-rich protein	0
TraesCS3B02G145800.1	2.53913	4.81996	233.374	1.97728e-07	2.92147e-05	Ankyrin repeat protein-like	GO:0005515
TraesCS3D02G147900.1	6.09443	2.0044	231.75	2.03435e-07	2.99368e-05	SPOROCYTELESS-like EAR-containing protein 2	0
TraesCS6A02G303200.2	5.55578	1.79967	230.889	2.06544e-07	3.0212e-05	Alpha-galactosidase	GO:0003824; GO:0004553; GO:0005975
TraesCS1D02G025400.1	2.56728	5.79243	231.095	2.05796e-07	3.0212e-05	lysine ketoglutarate reductase trans-splicing protein (DUF707)	0
TraesCS4A02G249200.2	5.19816	4.75015	230.942	2.06353e-07	3.0212e-05	RING finger and CHY zinc finger protein	GO:0005515; GO:0008270
TraesCS1A02G111500.1	3.75327	4.55261	230.655	2.07401e-07	3.02166e-05	DUF4228 domain protein	0
TraesCS3B02G419800.1	5.98442	3.93736	230.731	2.07122e-07	3.02166e-05	Hexosyltransferase	GO:0006486; GO:0008378; GO:0016020
TraesCS4D02G338600.1	5.13929	3.14594	230.298	2.08714e-07	3.02871e-05	Heat shock 70 kDa protein	0
TraesCS3B02G183600.1	2.75802	3.66093	230.321	2.08627e-07	3.02871e-05	Ubiquitin-conjugating enzyme E2	0
TraesCS4B02G144000.3	2.38227	4.85276	230.13	2.09333e-07	3.03168e-05	Succinate--CoA ligase [ADP-forming] subunit beta	GO:0003824; GO:0005524
TraesCSU02G041600.1	5.39659	7.59675	229.433	2.11935e-07	3.0366e-05	Aquaporin-1	GO:0005215; GO:0006810; GO:0016020
TraesCS5D02G328100.1	2.36532	4.79724	229.567	2.11434e-07	3.0366e-05	ATP-dependent Clp protease ATP-binding subunit	GO:0005524; GO:0019538
TraesCS6B02G387400.1	2.83031	5.0347	229.445	2.11891e-07	3.0366e-05	Clustered mitochondria protein	GO:0005515
TraesCS7D02G427500.1	5.1088	5.01431	229.373	2.12164e-07	3.0366e-05	Cytochrome b5	GO:0020037
TraesCS2D02G388700.3	5.39099	9.35999	229.574	2.11408e-07	3.0366e-05	Subtilisin-like protease	GO:0004252; GO:0006508
TraesCS7D02G353100.1	2.0271	5.16982	229.806	2.10538e-07	3.0366e-05	UDP-galactose transporter, putative	GO:0055085
TraesCS7B02G102300.1	2.82075	4.11708	228.91	2.13916e-07	3.0557e-05	Acyl-[acyl-carrier-protein] desaturase	GO:0006631; GO:0045300; GO:0055114
TraesCS7D02G248500.1	4.73198	5.13194	228.797	2.14345e-07	3.05586e-05	electron transporter, putative (Protein of unknown function, DUF547)	0
TraesCS1B02G079100.2	5.18535	2.31888	228.624	2.15007e-07	3.05934e-05	Leucine--tRNA ligase	0
TraesCS7D02G149000.1	4.63588	7.28006	228.447	2.15688e-07	3.06306e-05	Bidirectional sugar transporter SWEET	GO:0016021
TraesCS2A02G193800.2	2.79897	4.52691	228.083	2.17093e-07	3.0763e-05	Fatty-acid desaturase	GO:0006629
TraesCS2B02G462500.2	2.52594	6.17847	227.988	2.17461e-07	3.0763e-05	p-loop containing nucleoside triphosphate hydrolases superfamily protein, putative	GO:0005515; GO:0005524
TraesCS2A02G410400.4	4.76169	2.2928	227.552	2.19163e-07	3.09439e-05	Copper-transporting ATPase	GO:0000166; GO:0006812; GO:0016021; GO:0019829; GO:0030001; GO:0046872
TraesCS6A02G302400.1	2.84589	4.06771	227.004	2.21327e-07	3.11892e-05	2,3-bisphosphoglycerate-dependent phosphoglycerate mutase	GO:0003824; GO:0004619; GO:0006096; GO:0008152; GO:0016868
TraesCS1A02G061400.1	5.20284	7.06712	226.638	2.22784e-07	3.12739e-05	2-oxoglutarate (2OG) and Fe(II)-dependent oxygenase superfamily protein	0
TraesCS4A02G020500.1	5.35733	10.1268	226.648	2.22743e-07	3.12739e-05	Fatty acyl-CoA reductase	0
TraesCS3B02G141200.1	3.40496	3.4103	226.325	2.24043e-07	3.13905e-05	Alpha/beta-Hydrolases superfamily protein, putative	GO:0008152; GO:0016787
TraesCS5B02G238400.1	2.20382	5.65914	226.154	2.24731e-07	3.14267e-05	Zinc-binding dehydrogenase family protein	GO:0008270; GO:0016491; GO:0055114
TraesCS5D02G474500.2	5.32422	6.74901	225.963	2.25507e-07	3.1475e-05	3-oxoacyl-reductase	GO:0016491
TraesCS5D02G252400.1	3.07531	3.11538	225.82	2.2609e-07	3.14963e-05	Carbonic anhydrase	GO:0004089; GO:0008270; GO:0015976
TraesCS4A02G151600.1	5.27782	8.09363	225.641	2.26821e-07	3.15381e-05	P-loop containing nucleoside triphosphate hydrolases superfamily protein	0
TraesCS1A02G170700.1	5.36417	5.11032	225.253	2.28414e-07	3.16685e-05	Epoxide hydrolase 2	GO:0003824
TraesCS2B02G436400.1	5.7463	3.09659	225.202	2.28625e-07	3.16685e-05	Oleosin	GO:0012511; GO:0016021
TraesCS2A02G201800.1	3.09568	3.33106	224.943	2.29699e-07	3.1757e-05	NAC domain-containing protein, putative	GO:0003677; GO:0006355
TraesCS7B02G258300.1	2.02802	5.38979	224.579	2.31216e-07	3.19065e-05	Enoyl reductase	0
TraesCS7B02G212500.1	5.39905	5.61637	223.739	2.34771e-07	3.21229e-05	Amino acid transporter, putative	0
TraesCS3D02G390200.1	5.31883	7.55391	223.695	2.34961e-07	3.21229e-05	Dehydrin	GO:0006950; GO:0009415
TraesCS4A02G055100.1	5.04583	7.09963	223.062	2.37687e-07	3.21229e-05	Glycosyltransferase	GO:0008152; GO:0016758
TraesCS2D02G301600.1	3.2715	3.91603	223.534	2.35647e-07	3.21229e-05	Late embryogenesis abundant protein	0
TraesCS3D02G329400.2	3.68343	3.2629	222.977	2.38055e-07	3.21229e-05	MYB transcription factor	GO:0003677; GO:0006355
TraesCS7D02G536500.1	4.11997	3.87348	223.988	2.3371e-07	3.21229e-05	Ser/Thr-rich protein T10 in DGCR region	0
TraesCS4B02G144000.1	2.49579	4.55512	223.238	2.36922e-07	3.21229e-05	Succinate--CoA ligase [ADP-forming] subunit beta	0
TraesCS4D02G142600.1	2.55484	4.97689	223.147	2.37315e-07	3.21229e-05	Succinate--CoA ligase [ADP-forming] subunit beta	GO:0003824; GO:0005524
TraesCS2D02G259200.2	4.23415	3.5892	223.469	2.35929e-07	3.21229e-05	Two-component response regulator	GO:0003677
TraesCS7B02G320100.1	3.45132	6.22274	223.262	2.36821e-07	3.21229e-05	Zinc-transporting ATPase	GO:0000166; GO:0006812; GO:0016021; GO:0019829; GO:0030001; GO:0046872
TraesCS5A02G460300.1	4.27053	6.03218	222.628	2.39577e-07	3.22688e-05	Phosphate transporter protein	GO:0005315; GO:0006817; GO:0016021; GO:0022857; GO:0055085
TraesCS6D02G083200.1	2.86978	4.6781	222.465	2.4029e-07	3.23053e-05	Succinate dehydrogenase [ubiquinone] flavoprotein subunit, mitochondrial	GO:0005737; GO:0008734; GO:0009435; GO:0016491; GO:0055114
TraesCS5B02G188800.1	2.83237	2.63062	222.028	2.4222e-07	3.25051e-05	Hypersensitive-induced response protein 1	0
TraesCS6A02G268800.1	4.26581	4.4185	221.557	2.44324e-07	3.26675e-05	Basic helix-loop-helix (BHLH) family transcription factor	GO:0046983
TraesCS4A02G104100.2	2.50486	3.35587	221.009	2.46799e-07	3.27683e-05	Mammalian uncoordinated homology 13, domain 2	0
TraesCS3B02G401800.2	3.881	4.40711	221.11	2.46338e-07	3.27683e-05	Phosphoglucan, water dikinase, chloroplastic	GO:0030246; GO:2001070
TraesCS3B02G401800.1	4.11075	4.85555	220.993	2.4687e-07	3.27683e-05	Phosphoglucan, water dikinase, chloroplastic	GO:0030246; GO:2001070
TraesCS6A02G171300.1	1.59426	5.78546	221.053	2.46597e-07	3.27683e-05	Receptor-like protein kinase	GO:0004672; GO:0005515; GO:0005524; GO:0006468
TraesCS6B02G288500.1	3.76705	3.63171	220.504	2.49108e-07	3.30054e-05	MYB-related protein	GO:0003677
TraesCS5B02G386300.1	2.74867	4.50117	219.97	2.51575e-07	3.32721e-05	Magnesium transporter MRS2-like protein	GO:0016020; GO:0030001; GO:0046873; GO:0055085
TraesCS5B02G190800.1	1.94304	7.22468	219.362	2.54422e-07	3.35273e-05	Oxygen-dependent choline dehydrogenase	GO:0016491; GO:0016614; GO:0050660; GO:0055114
TraesCS6A02G330100.1	3.5966	4.31623	219.452	2.53997e-07	3.35273e-05	WAT1-related protein	GO:0016020; GO:0016021
TraesCS5A02G413300.1	2.76589	6.4174	219.153	2.55409e-07	3.35969e-05	Citrate synthase	GO:0006099; GO:0046912
TraesCS2D02G350300.1	2.71905	5.6606	218.927	2.56487e-07	3.36178e-05	Histone H2A deubiquitinase (DUF3755)	GO:0003677
TraesCS5A02G522100.1	3.15965	6.64324	219.013	2.56077e-07	3.36178e-05	Hydroxymethylglutaryl-CoA synthase	GO:0003824; GO:0004421; GO:0008152; GO:0008299
TraesCS3B02G201900.1	3.66049	4.89712	218.773	2.57222e-07	3.36538e-05	Zinc finger CCCH domain protein	GO:0003676; GO:0008270; GO:0046872
TraesCS6D02G374200.1	3.79468	5.85376	218.627	2.57922e-07	3.36715e-05	Protein kinase family protein	GO:0004672; GO:0005524; GO:0006468
TraesCS2A02G264800.1	4.60737	3.28664	218.552	2.58278e-07	3.36715e-05	Two-component response regulator	GO:0003677
TraesCS5D02G252400.3	3.05154	3.37736	218.453	2.58756e-07	3.36737e-05	Carbonic anhydrase	GO:0004089; GO:0008270; GO:0015976
TraesCS3B02G049100.5	4.45719	2.1579	218.007	2.60918e-07	3.38948e-05	#N/A	#N/A
TraesCS6B02G430000.1	2.99962	4.48944	217.402	2.63879e-07	3.42187e-05	Protein kinase family protein	GO:0004672; GO:0005524; GO:0006468
TraesCS2B02G240200.1	6.16294	1.96367	216.768	2.67035e-07	3.44447e-05	Beta-amylase	GO:0000272; GO:0016161
TraesCS4B02G074100.1	3.08092	3.90796	216.791	2.66919e-07	3.44447e-05	Beta-xylosidase, putative	GO:0004553; GO:0005975
TraesCS1A02G300300.1	3.66878	3.44882	216.468	2.68541e-07	3.45779e-05	Non-specific lipid-transfer protein	GO:0006869; GO:0008289
TraesCS6D02G208500.6	2.12068	4.72213	215.939	2.71223e-07	3.48619e-05	Fatty acid hydroxylase superfamily protein	GO:0005506; GO:0008610; GO:0016491; GO:0055114
TraesCS7A02G003700.1	4.89438	7.59447	215.822	2.71825e-07	3.4878e-05	GDSL esterase/lipase	GO:0016788
TraesCS6A02G309700.1	4.4135	5.89412	215.31	2.7446e-07	3.50773e-05	Cell wall protein	0
TraesCS2A02G193800.1	2.64854	3.48598	215.241	2.74817e-07	3.50773e-05	Fatty-acid desaturase	GO:0006629
TraesCS2B02G409200.1	5.4246	9.20722	215.413	2.73928e-07	3.50773e-05	Subtilisin-like protease	GO:0004252; GO:0006508
TraesCS5D02G144500.1	4.94523	7.45863	215.097	2.75569e-07	3.5112e-05	Lipid transfer protein	0
TraesCS2A02G254100.1	5.49355	4.15351	214.264	2.79946e-07	3.56077e-05	Aldo/keto reductase family-like protein	GO:0016491; GO:0055114
TraesCS4D02G283400.1	5.17574	9.64302	213.862	2.8209e-07	3.57133e-05	Cytochrome P450 family protein, expressed	GO:0005506; GO:0016705; GO:0020037; GO:0055114
TraesCS3A02G406500.1	1.90204	5.31997	213.859	2.8211e-07	3.57133e-05	PISTILLATA-like MADS-box transcription factor	GO:0003677; GO:0003700; GO:0005634; GO:0006355; GO:0046983
TraesCSU02G049100.1	3.45288	8.00748	213.834	2.82242e-07	3.57133e-05	Steroid 5-alpha reductase	GO:0005737; GO:0006629; GO:0016021; GO:0016627
TraesCS2B02G389500.1	2.0967	4.83664	213.48	2.84151e-07	3.58309e-05	Thioredoxin	GO:0006662; GO:0015035; GO:0045454
TraesCS1D02G147800.1	4.81267	4.07384	213.139	2.86e-07	3.59642e-05	Fatty acid hydroxylase superfamily	GO:0005506; GO:0008610; GO:0016491; GO:0055114
TraesCS4B02G283200.2	5.37812	9.24373	213.104	2.86191e-07	3.59642e-05	Fatty acyl-CoA reductase	0
TraesCS1B02G207900.1	2.74812	3.37388	212.68	2.88518e-07	3.60396e-05	ADP-ribosylation factor GTPase-activating protein	GO:0005096
TraesCS2A02G295400.1	3.97109	4.97684	212.629	2.88799e-07	3.60396e-05	Cell wall invertase	GO:0004553; GO:0005975
TraesCS4D02G118000.1	5.33244	8.77495	212.592	2.89005e-07	3.60396e-05	Lipid transfer protein	0
TraesCS4B02G019600.1	3.65383	3.18345	212.608	2.88916e-07	3.60396e-05	SBP (S-ribonuclease binding protein) family protein	0
TraesCS7D02G412400.4	3.64433	5.49123	212.457	2.89748e-07	3.60396e-05	Zinc-transporting ATPase	GO:0000166; GO:0006812; GO:0016021; GO:0019829; GO:0046872
TraesCS3D02G045200.3	5.50778	2.08919	212.524	2.89377e-07	3.60396e-05	#N/A	#N/A
TraesCS5D02G476800.1	6.30525	4.24744	212.198	2.91191e-07	3.60963e-05	Non-specific lipid-transfer protein	GO:0006869; GO:0008289
TraesCS6A02G325400.1	3.35323	4.49971	211.946	2.92599e-07	3.62095e-05	1-aminocyclopropane-1-carboxylate oxidase	GO:0016491; GO:0055114
TraesCS4A02G064000.1	4.54888	3.81241	211.615	2.94462e-07	3.63172e-05	Cytochrome P450 family protein, expressed	GO:0005506; GO:0016705; GO:0020037; GO:0055114
TraesCS5B02G437100.2	3.89623	4.52056	211.696	2.94007e-07	3.63172e-05	Glutamate dehydrogenase	GO:0006520; GO:0016491; GO:0016639; GO:0055114
TraesCS4B02G248600.1	3.6019	5.59809	211.279	2.9637e-07	3.64909e-05	Beta-glucosidase	GO:0004553; GO:0005975
TraesCS2B02G078900.3	5.55424	2.20186	211.149	2.97112e-07	3.65208e-05	Ribulose bisphosphate carboxylase small chain	0
TraesCS2B02G462500.1	2.63373	6.42203	211.044	2.97714e-07	3.65335e-05	p-loop containing nucleoside triphosphate hydrolases superfamily protein, putative	GO:0005515; GO:0005524
TraesCS5D02G565300.1	3.62278	4.40929	210.933	2.98351e-07	3.65502e-05	Acyl carrier protein	GO:0006633; GO:0031177
TraesCS4B02G323100.1	5.1936	6.29165	210.612	3.00201e-07	3.67154e-05	Glycosyltransferase	0
TraesCS3D02G116400.2	3.70964	6.34323	210.331	3.01835e-07	3.67184e-05	Alkaline alpha-galactosidase seed imbibition protein	GO:0003824
TraesCS2A02G273800.1	5.8912	4.24202	210.455	3.01111e-07	3.67184e-05	Glycosyltransferase	GO:0008152; GO:0016758
TraesCS3D02G234400.1	3.06071	5.17945	210.265	3.02219e-07	3.67184e-05	Pleiotropic drug resistance ABC transporter	GO:0005524; GO:0016020; GO:0016887
TraesCS6B02G462400.2	4.7822	5.20819	210.022	3.03642e-07	3.68283e-05	Gibberellin-regulated family protein	0
TraesCS3D02G223300.1	3.89672	2.22465	209.841	3.04704e-07	3.68724e-05	Carbonic anhydrase	GO:0004089; GO:0008270; GO:0015976
TraesCS3D02G534000.1	2.09386	5.89243	209.789	3.05014e-07	3.68724e-05	Haloacid dehalogenase-like hydrolase family protein, putative, expressed	GO:0008152; GO:0016787
TraesCS6B02G011800.1	2.87591	2.95008	209.681	3.05649e-07	3.68882e-05	60 kDa chaperonin	GO:0005524; GO:0005737; GO:0006457; GO:0042026
TraesCS7A02G249900.2	4.85523	4.79128	209.549	3.06431e-07	3.68993e-05	electron transporter, putative (Protein of unknown function, DUF547)	0
TraesCS2A02G311000.1	5.35222	3.57752	209.496	3.0675e-07	3.68993e-05	Ras-like protein	GO:0003924; GO:0005525
TraesCS5B02G180800.1	4.7683	5.50486	208.803	3.10905e-07	3.72765e-05	Sugar transporter, putative	GO:0005215; GO:0016020; GO:0016021; GO:0022857; GO:0022891; GO:0055085
TraesCS6D02G309000.1	3.72731	2.98745	208.711	3.11461e-07	3.7282e-05	WAT1-related protein	GO:0016020; GO:0016021
TraesCS5D02G302800.1	3.93723	4.25483	208.019	3.15689e-07	3.76248e-05	Beta-glucosidase	GO:0004553; GO:0005975
TraesCS3B02G022500.1	2.9729	2.75807	208.075	3.15346e-07	3.76248e-05	Glycine-rich domain-containing protein 1	0
TraesCS6D02G084600.1	5.58432	7.43177	207.99	3.15868e-07	3.76248e-05	Lipid transfer protein	0
TraesCS3B02G252800.1	3.7457	5.85573	207.471	3.19086e-07	3.79288e-05	Lipase	GO:0006629
TraesCS6A02G389300.1	3.78184	5.36509	207.412	3.19457e-07	3.79288e-05	Protein kinase family protein	GO:0004672; GO:0005524; GO:0006468
TraesCS5B02G198000.3	2.42525	3.63573	207.103	3.21395e-07	3.80971e-05	Acetyl-coenzyme A synthetase	GO:0003824; GO:0008152
TraesCS1A02G204300.1	2.38547	4.26231	206.949	3.22365e-07	3.81502e-05	Hippocampus abundant transcript 1 protein	GO:0005215; GO:0016021; GO:0055085
TraesCS2B02G012500.1	2.0517	6.49495	206.805	3.23277e-07	3.81963e-05	Pyruvate dehydrogenase E1 component subunit alpha	GO:0004739; GO:0006086; GO:0008152; GO:0016624; GO:0043231
TraesCS2B02G423900.1	7.59675	2.29821	206.625	3.24426e-07	3.82095e-05	L-ascorbate oxidase-like protein	GO:0005507; GO:0016491; GO:0055114
TraesCS1D02G051200.1	4.04893	3.27626	206.623	3.24434e-07	3.82095e-05	Ribosomal RNA small subunit methyltransferase A	0
TraesCS5A02G065000.1	5.41506	4.26594	206.274	3.26672e-07	3.84113e-05	B3 domain-containing protein	GO:0003677
TraesCS1D02G115400.1	5.23828	6.07173	206.191	3.27207e-07	3.84124e-05	Receptor protein kinase, putative	GO:0004672; GO:0005515; GO:0005524; GO:0006468
TraesCS3D02G494600.1	2.7278	3.28459	206.052	3.281e-07	3.84556e-05	Two-component response regulator	GO:0000160
TraesCS2A02G363900.1	5.28455	3.82448	205.746	3.30087e-07	3.86265e-05	Lung seven transmembrane receptor, putative	GO:0016021
TraesCS4D02G350500.1	4.50763	6.15925	205.266	3.33232e-07	3.89323e-05	Cell wall invertase	GO:0004553; GO:0005975
TraesCS4B02G014300.1	2.39761	5.43436	205.172	3.33851e-07	3.89423e-05	Dehydrin family protein, expressed	0
TraesCS2A02G315300.1	5.24115	6.52695	205.081	3.34451e-07	3.89502e-05	Glutamate decarboxylase	GO:0003824; GO:0004351; GO:0006536; GO:0016831; GO:0019752; GO:0030170
TraesCS4A02G130300.1	5.14296	5.10145	204.806	3.36279e-07	3.8977e-05	Phospholipid-transporting ATPase	GO:0000166; GO:0000287; GO:0004012; GO:0005524; GO:0015914; GO:0016021; GO:0046872
TraesCS7A02G393600.1	2.98982	4.77381	204.942	3.35372e-07	3.8977e-05	Potassium transporter	GO:0015079; GO:0016020; GO:0071805
TraesCS4A02G119200.1	3.52985	6.61987	204.638	3.37399e-07	3.90387e-05	CoA ligase	GO:0003824; GO:0008152
TraesCSU02G107100.2	3.7588	2.06585	204.53	3.38124e-07	3.90387e-05	Signal peptide peptidase-like protein	GO:0004190; GO:0016021
TraesCS4D02G142600.2	2.69794	5.16173	204.487	3.38413e-07	3.90387e-05	Succinate--CoA ligase [ADP-forming] subunit beta	GO:0003824; GO:0005524
TraesCS6A02G169100.1	2.64963	3.85988	204.374	3.39169e-07	3.90642e-05	Peroxiredoxin, putative	GO:0016491; GO:0045454
TraesCS2A02G390000.2	5.44523	9.06486	204.159	3.40624e-07	3.91701e-05	Subtilisin-like protease	GO:0004252; GO:0006508
TraesCS2B02G110400.1	4.81176	4.52427	203.861	3.42645e-07	3.9182e-05	cAMP-regulated phosphoprotein-like protein	0
TraesCS7A02G215000.1	5.46946	3.5702	203.984	3.41813e-07	3.9182e-05	Early nodulin-like protein	GO:0009055
TraesCS2D02G388700.2	5.41701	9.62164	203.828	3.4287e-07	3.9182e-05	Subtilisin-like protease	GO:0004252; GO:0006508
TraesCS5D02G103700.2	5.65824	5.06004	203.523	3.44962e-07	3.92983e-05	nuclear pore complex protein	0
TraesCS3B02G437500.1	3.04863	5.2852	203.035	3.48338e-07	3.96211e-05	ATP-dependent Clp protease ATP-binding subunit ClpX	GO:0005524; GO:0006457; GO:0051082
TraesCS2A02G290100.1	2.76349	4.88833	202.829	3.49778e-07	3.96486e-05	SBP (S-ribonuclease binding protein) family protein	GO:0005515; GO:0008270
TraesCS2A02G447800.1	3.10596	5.54718	202.767	3.50205e-07	3.96486e-05	SNARE associated Golgi protein family	0
TraesCS7B02G320100.3	3.30595	5.11909	202.815	3.4987e-07	3.96486e-05	Zinc-transporting ATPase	GO:0000166; GO:0006812; GO:0016021; GO:0019829; GO:0030001; GO:0046872
TraesCS3B02G022500.2	2.97351	2.84241	202.443	3.52491e-07	3.97842e-05	Glycine-rich domain-containing protein 2	0
TraesCS3B02G313000.1	2.06698	6.29818	202.193	3.54256e-07	3.99217e-05	Reticulon-like protein	0
TraesCS5B02G249000.2	1.70435	5.5686	202.062	3.55191e-07	3.99655e-05	Chaperone protein htpG family protein	GO:0005524; GO:0006457; GO:0006950; GO:0051082
TraesCS5D02G312100.1	5.85662	2.43172	201.664	3.5804e-07	4.0064e-05	Glycosyltransferase	GO:0008152; GO:0016758
TraesCS1D02G435000.1	8.68843	1.47276	201.558	3.58805e-07	4.0064e-05	Lipid transfer protein	0
TraesCS4D02G098400.1	2.47633	8.50248	201.603	3.5848e-07	4.0064e-05	Protein disulfide-isomerase	GO:0005783; GO:0016853; GO:0045454
TraesCS2A02G390000.1	5.42489	9.3366	201.564	3.58765e-07	4.0064e-05	Subtilisin-like protease	GO:0004252; GO:0006508
TraesCS4B02G241100.1	4.48466	4.07455	201.462	3.59501e-07	4.00805e-05	Cytochrome P450 family protein, expressed	GO:0005506; GO:0016705; GO:0020037; GO:0055114
TraesCS4D02G222300.1	1.82773	4.47582	201.12	3.6199e-07	4.02353e-05	Phosphomevalonate kinase	GO:0004631; GO:0005524
TraesCS1D02G018100.1	5.48181	3.08178	201.13	3.61912e-07	4.02353e-05	Protein trichome birefringence	0
TraesCS4B02G026500.1	6.11532	3.31253	200.891	3.6366e-07	4.03596e-05	Nodulin-like / Major Facilitator Superfamily protein	0
TraesCS3A02G389200.3	5.90351	3.48102	200.711	3.64986e-07	4.04455e-05	Hexosyltransferase	GO:0006486; GO:0008378; GO:0016020
TraesCS4B02G297000.2	4.33408	3.27332	200.446	3.66949e-07	4.06014e-05	Jasmonate ZIM domain protein	0
TraesCS5D02G490000.1	1.9245	5.30726	199.754	3.7213e-07	4.09271e-05	Dihydrolipoamide acetyltransferase component of pyruvate dehydrogenase complex	GO:0008152; GO:0016746
TraesCS6A02G225800.1	2.98294	4.56383	199.852	3.71392e-07	4.09271e-05	Long-chain-alcohol oxidase	GO:0016491; GO:0016614; GO:0046577; GO:0050660; GO:0055114
TraesCS2A02G439400.1	3.35857	4.08669	199.822	3.71616e-07	4.09271e-05	Ubiquinol oxidase	GO:0009916; GO:0055114
TraesCS1B02G388700.1	2.07659	8.30794	199.613	3.73194e-07	4.09825e-05	Methyltransferase	GO:0000234; GO:0006656; GO:0008152; GO:0008168
TraesCS5D02G539500.1	5.18606	4.82694	199.275	3.75772e-07	4.12036e-05	Basic blue protein, putative	GO:0009055
TraesCS1B02G099600.1	2.68596	4.74314	199.142	3.76789e-07	4.12445e-05	Aspartic proteinase	GO:0004190; GO:0006508; GO:0006629
TraesCS7A02G348600.1	1.95834	5.92593	199.005	3.77836e-07	4.12445e-05	GDSL esterase/lipase	GO:0016788
TraesCS6B02G229700.1	2.71752	4.7106	198.783	3.79553e-07	4.13701e-05	Ethylene-responsive transcription factor-like protein	GO:0003677; GO:0003700; GO:0006355
TraesCS5D02G126000.1	2.17295	5.36655	198.688	3.80292e-07	4.13831e-05	Dihydrolipoamide acetyltransferase component of pyruvate dehydrogenase complex	GO:0008152; GO:0016746
TraesCS4D02G249900.1	5.21331	7.87001	198.422	3.82359e-07	4.13831e-05	Glycosyltransferase	GO:0008152; GO:0016758
TraesCS4B02G296900.1	4.9446	4.21772	198.429	3.82303e-07	4.13831e-05	Jasmonate zim-domain protein	0
TraesCS6B02G434300.1	1.83187	5.29205	198.427	3.82324e-07	4.13831e-05	Pumilio-like protein	GO:0003723; GO:0005488
TraesCS2A02G458100.1	6.70505	2.05188	198.404	3.82501e-07	4.13831e-05	UBiQuitin family member	GO:0003735; GO:0005515; GO:0005840; GO:0006412
TraesCS6D02G311900.1	5.43726	6.36334	198.148	3.84505e-07	4.15385e-05	Mannan endo-1,4-beta-mannosidase 4	GO:0004553; GO:0005975
TraesCS3D02G118600.1	4.40143	4.80673	197.773	3.87466e-07	4.17966e-05	Protein argonaute	GO:0003676; GO:0005515
TraesCS7D02G412400.2	3.69399	5.4875	197.602	3.8883e-07	4.1882e-05	Zinc-transporting ATPase	GO:0000166; GO:0006812; GO:0016021; GO:0019829; GO:0046872
TraesCS5D02G075900.1	4.8539	3.06605	197.452	3.90026e-07	4.18875e-05	B3 domain-containing protein	GO:0003677
TraesCS4B02G353200.1	6.91453	4.01057	197.503	3.89619e-07	4.18875e-05	Oxygen-dependent choline dehydrogenase	GO:0016491; GO:0016614; GO:0050660; GO:0055114
TraesCS1A02G213400.1	2.19919	4.37765	197.285	3.91372e-07	4.19703e-05	S-adenosyl-L-methionine-dependent methyltransferases superfamily protein	GO:0008168
TraesCS5D02G198800.1	5.3351	4.08187	196.328	3.99158e-07	4.27426e-05	Skp1-like protein 1a	0
TraesCS6B02G038200.1	5.94052	7.53609	195.827	4.03311e-07	4.30612e-05	GDSL esterase/lipase	GO:0016788
TraesCS7D02G412400.1	3.52442	5.63302	195.863	4.03012e-07	4.30612e-05	Zinc-transporting ATPase	GO:0000166; GO:0006812; GO:0016021; GO:0019829; GO:0030001; GO:0046872
TraesCS2D02G287300.1	3.78988	3.54885	195.062	4.09759e-07	4.35952e-05	Potassium transporter	GO:0015079; GO:0016020; GO:0071805
TraesCS4B02G119700.1	5.20006	7.85853	194.524	4.14361e-07	4.39498e-05	Lipid transfer protein	0
TraesCS5D02G101600.1	1.82244	5.50297	194.492	4.14638e-07	4.39498e-05	Transmembrane protein 205	0
TraesCS4B02G074100.2	3.41655	4.0654	193.609	4.22349e-07	4.43667e-05	Beta-xylosidase, putative	GO:0004553; GO:0005975
TraesCS6A02G196500.1	2.57994	3.06961	193.922	4.19601e-07	4.43667e-05	Ethylene-responsive transcription factor-like protein	GO:0003677; GO:0003700; GO:0006355
TraesCS1A02G308100.1	2.43346	3.5018	193.714	4.21423e-07	4.43667e-05	MYB transcription factor	GO:0003677
TraesCS1D02G217800.1	2.22554	3.10886	193.556	4.22817e-07	4.43667e-05	SBP (S-ribonuclease-binding protein) family protein	GO:0004842; GO:0005515; GO:0005634; GO:0008270; GO:0016567; GO:0031347
TraesCS7B02G320100.4	3.45848	6.40319	193.698	4.21571e-07	4.43667e-05	Zinc-transporting ATPase	GO:0000166; GO:0006812; GO:0016021; GO:0019829; GO:0046872
TraesCS3A02G414100.3	2.83588	2.51598	193.35	4.24653e-07	4.44954e-05	Telomere repeat-binding factor like-protein	GO:0003677
TraesCS6D02G198700.1	2.68037	4.27863	193.163	4.26319e-07	4.46062e-05	Nicotinamidase 1	GO:0003824; GO:0008152
TraesCS4D02G349200.1	2.06555	5.00386	192.913	4.28557e-07	4.47066e-05	F-box family protein, putative, expressed	GO:0005515
TraesCS5D02G453800.1	5.34071	5.53678	192.851	4.29113e-07	4.47066e-05	Nodulin-like / Major Facilitator Superfamily protein	GO:0016021; GO:0055085
TraesCS5A02G313100.1	5.43821	9.84974	192.918	4.28508e-07	4.47066e-05	Protease inhibitor/seed storage/lipid transfer protein family protein	0
TraesCS6D02G129000.1	2.44726	3.91903	192.78	4.29754e-07	4.47097e-05	Biotin holocarboxylase synthetase 1-like protein	GO:0004077; GO:0006464
TraesCS5A02G389000.3	2.25311	3.43002	192.396	4.33239e-07	4.49395e-05	Beta-glucosidase	GO:0004553; GO:0005975
TraesCS3A02G008700.1	5.23012	9.96125	192.088	4.36056e-07	4.50065e-05	Aquaporin-1	GO:0005215; GO:0006810; GO:0016020
TraesCS2B02G418500.2	5.44417	7.49829	191.928	4.3753e-07	4.50065e-05	Cytochrome P450 family protein	GO:0004497; GO:0005506; GO:0016705; GO:0020037; GO:0055114
TraesCS2D02G518100.1	5.03055	6.86326	192.185	4.35165e-07	4.50065e-05	EamA-like transporter family	GO:0016020; GO:0016021
TraesCS7A02G324800.1	3.83956	3.00667	191.976	4.37087e-07	4.50065e-05	EamA-like transporter family protein	0
TraesCS2A02G406900.1	4.28333	4.2129	192.043	4.36468e-07	4.50065e-05	Prolyl endopeptidase	GO:0004252; GO:0006508; GO:0008236; GO:0070008
TraesCS4D02G055200.1	4.90938	6.25655	191.848	4.38266e-07	4.50189e-05	Sec14p-like phosphatidylinositol transfer family protein	GO:0005215; GO:0005622; GO:0006810
TraesCS5B02G365300.1	5.1684	4.14529	191.067	4.4557e-07	4.5705e-05	Eukaryotic translation initiation factor 3 subunit A	0
TraesCS5A02G164600.1	3.47878	6.32108	190.386	4.52049e-07	4.62399e-05	Plastid-lipid-associated protein	0
TraesCS5D02G151900.1	1.83788	4.91699	190.406	4.51858e-07	4.62399e-05	Transporter, putative, expressed	0
TraesCS3D02G045200.5	3.89301	2.63052	190.068	4.55121e-07	4.64891e-05	#N/A	#N/A
TraesCS7B02G135400.1	5.51663	5.541	189.891	4.56836e-07	4.65343e-05	BURP domain protein RD22	0
TraesCS3B02G401600.2	4.86259	4.31066	189.557	4.60105e-07	4.67371e-05	ABC transporter B family-like protein	GO:0005524; GO:0006810; GO:0016021; GO:0016887; GO:0042626; GO:0055085
TraesCS4B02G283300.1	1.7324	5.36462	189.567	4.60006e-07	4.67371e-05	Serine/threonine-protein phosphatase	GO:0016787
TraesCS3B02G213000.1	2.3483	3.53656	189.002	4.65594e-07	4.7229e-05	Phenazine biosynthesis PhzC/PhzF family protein	GO:0003824; GO:0009058
TraesCS2D02G546500.2	1.5473	7.39901	188.533	4.70295e-07	4.75193e-05	Calreticulin-like protein	GO:0005509; GO:0005515; GO:0005783; GO:0006457; GO:0051082
TraesCS3A02G239300.1	1.76362	5.15262	188.523	4.70404e-07	4.75193e-05	Pyruvate kinase	GO:0000287; GO:0003824; GO:0004743; GO:0006096; GO:0030955
TraesCS4B02G087800.1	2.24705	5.0457	188.426	4.71385e-07	4.75526e-05	F-box/kelch-repeat protein	GO:0005515
TraesCS7B02G013400.1	4.63589	1.97541	188.266	4.73002e-07	4.75746e-05	Actin cross-linking protein, putative (DUF569)	0
TraesCS3B02G410400.1	2.74918	4.03815	188.212	4.73554e-07	4.75746e-05	Fructose-1,6-bisphosphatase class 1	GO:0005975; GO:0016791; GO:0042132
TraesCS2D02G078500.1	2.36778	3.95382	188.248	4.73186e-07	4.75746e-05	Kinase interacting (KIP1-like) family protein	GO:0003779
TraesCS1B02G455200.1	1.75545	4.73364	188.064	4.75061e-07	4.75957e-05	ATP-dependent zinc metalloprotease FtsH 1	GO:0005524
TraesCS5A02G161300.1	2.17431	3.31371	188.064	4.75065e-07	4.75957e-05	Phosphoglycerate dehydrogenase-like protein	GO:0008152; GO:0016616; GO:0051287; GO:0055114
TraesCS2D02G123200.1	2.30841	3.89793	187.928	4.76457e-07	4.76698e-05	Kinase interacting (KIP1-like) family protein	GO:0003779
TraesCS4A02G252600.1	6.19781	3.29275	187.608	4.79748e-07	4.78681e-05	Glycosyltransferase	0
TraesCS4B02G220700.2	1.76868	4.25477	187.274	4.83218e-07	4.81487e-05	E3 ubiquitin-protein ligase	GO:0005515; GO:0008270
TraesCS4B02G220700.1	1.94402	4.90663	186.784	4.88365e-07	4.85953e-05	E3 ubiquitin-protein ligase	GO:0005515; GO:0008270
TraesCS7A02G551200.1	4.30054	3.35602	186.518	4.91187e-07	4.88097e-05	Ser/Thr-rich protein T10 in DGCR region	0
TraesCS4A02G104100.1	2.42883	3.34183	186.325	4.93249e-07	4.89168e-05	DUF810 family protein	0
TraesCS2B02G545100.1	4.74201	7.87904	186.29	4.93628e-07	4.89168e-05	EamA-like transporter family	GO:0016020; GO:0016021
TraesCS3A02G095200.1	2.3145	3.43415	186.23	4.94272e-07	4.89168e-05	O-fucosyltransferase family protein	0
TraesCS7A02G312800.1	5.12726	6.83216	186.071	4.95975e-07	4.89529e-05	Amino acid transporter, putative	0
TraesCS3A02G292500.1	2.7915	7.01733	186.106	4.95596e-07	4.89529e-05	E6	0
TraesCS6A02G392400.2	1.95714	5.476	185.776	4.99167e-07	4.90415e-05	3-ketoacyl-CoA thiolase-like protein	GO:0003824; GO:0008152; GO:0016747
TraesCS5B02G140600.1	3.60017	2.88563	185.901	4.97819e-07	4.90415e-05	GDSL esterase/lipase	GO:0016788
TraesCS1D02G002500.2	1.51738	5.75822	185.741	4.99555e-07	4.90415e-05	Protein MEI2-like 1	GO:0003676
TraesCS1D02G267300.1	5.46965	7.76432	185.563	5.01493e-07	4.91658e-05	Hexosyltransferase	GO:0006486; GO:0008378; GO:0016020
TraesCS2A02G166000.1	3.3461	3.58114	185.098	5.06604e-07	4.9468e-05	calmodulin-binding protein (DUF1645)	0
TraesCS7A02G130700.1	5.77434	5.98989	185.128	5.06266e-07	4.9468e-05	MYB transcription factor	GO:0003677
TraesCS2A02G390000.3	5.3846	9.12985	185.137	5.06175e-07	4.9468e-05	Subtilisin-like protease	GO:0004252; GO:0006508
TraesCS5D02G474500.1	5.33973	6.97687	184.973	5.07983e-07	4.94705e-05	3-oxoacyl-reductase	GO:0004316; GO:0006633; GO:0016491; GO:0051287; GO:0055114
TraesCS2B02G122900.1	2.60257	4.76342	185.019	5.07483e-07	4.94705e-05	Alpha-galactosidase	GO:0003824; GO:0004553; GO:0005975
TraesCS5A02G245700.2	3.36773	3.17807	184.91	5.08693e-07	4.94738e-05	Carbonic anhydrase	GO:0004089; GO:0008270; GO:0015976
TraesCS6D02G289100.1	3.73397	5.57909	184.483	5.13462e-07	4.98052e-05	Cell wall protein	0
TraesCS2A02G264800.2	4.09185	2.79063	184.411	5.1428e-07	4.98129e-05	Two-component response regulator	GO:0003677
TraesCS5D02G246800.1	2.34815	4.90158	184.286	5.15686e-07	4.98226e-05	Zinc-binding dehydrogenase family protein	GO:0008270; GO:0016491; GO:0055114
TraesCS6B02G431000.1	1.77776	5.1848	183.715	5.22197e-07	4.98692e-05	Acetyl-coenzyme A synthetase	GO:0003824; GO:0008152
TraesCS7B02G050500.1	4.26061	7.26336	183.835	5.2082e-07	4.98692e-05	Bidirectional sugar transporter SWEET	GO:0016021
TraesCS4B02G342700.1	5.80398	3.19315	183.829	5.20886e-07	4.98692e-05	Eukaryotic aspartyl protease family protein, expressed	0
TraesCS6B02G376200.1	2.99081	3.63735	183.826	5.20922e-07	4.98692e-05	Lysine ketoglutarate reductase/saccharopine dehydrogenase	GO:0016491; GO:0055114
TraesCS6D02G158500.1	2.86755	4.21985	183.954	5.19456e-07	4.98692e-05	Peroxiredoxin, putative	GO:0016491; GO:0045454
TraesCS5B02G232100.1	4.97603	5.13299	183.844	5.20716e-07	4.98692e-05	PHD finger protein	GO:0005515; GO:0008270
TraesCS2A02G101800.1	5.18169	3.59705	184.08	5.18021e-07	4.98692e-05	Ricin B lectin domain-containing protein	0
TraesCS5A02G072600.1	3.89732	3.65985	183.705	5.22305e-07	4.98692e-05	RING/U-box superfamily protein	GO:0005515; GO:0008270
TraesCS2D02G441800.1	3.09335	4.30309	182.495	5.3645e-07	5.05301e-05	Basic helix-loop-helix (BHLH) Transcription Factor	GO:0046983
TraesCS3A02G230000.3	3.51303	3.70686	182.534	5.35983e-07	5.05301e-05	Carbonic anhydrase	GO:0004089; GO:0008270; GO:0015976
TraesCS7D02G360700.1	3.58636	3.06017	182.487	5.36543e-07	5.05301e-05	Cytochrome P450	GO:0005506; GO:0016705; GO:0020037; GO:0055114
TraesCS5B02G178100.1	4.26554	3.40606	182.611	5.35074e-07	5.05301e-05	IAA-amino acid hydrolase ILR1	GO:0008152; GO:0016787
TraesCS3D02G308000.1	5.66842	5.0617	182.717	5.33812e-07	5.05301e-05	LOB domain-containing protein, putative	0
TraesCS3B02G398200.1	2.30472	3.5584	182.924	5.31381e-07	5.05301e-05	Phosphate transporter	GO:0016021; GO:0055085
TraesCS5D02G254900.1	5.20434	3.92514	182.646	5.34658e-07	5.05301e-05	Ring finger protein, putative	GO:0005515; GO:0008270
TraesCS6A02G366700.1	7.85074	2.26969	182.762	5.33289e-07	5.05301e-05	Serine-rich protein	0
TraesCS2B02G576300.1	1.69806	6.44869	182.364	5.38006e-07	5.0576e-05	Cysteine proteinase	GO:0006508; GO:0008234
TraesCS3B02G532000.1	2.04641	8.35905	182.137	5.40715e-07	5.06477e-05	Acetyl-CoA carboxylase	GO:0003824; GO:0003989; GO:0004075; GO:0005524; GO:0006633; GO:0016874; GO:0046872
TraesCS6D02G208500.7	2.11533	4.35773	182.126	5.40846e-07	5.06477e-05	Fatty acid hydroxylase superfamily protein	GO:0005506; GO:0008610; GO:0016491; GO:0055114
TraesCS4A02G082100.1	2.1763	3.85835	182.219	5.3973e-07	5.06477e-05	Phosphomevalonate kinase	GO:0004631; GO:0005524
TraesCS2B02G534200.1	1.37746	7.23584	181.822	5.44507e-07	5.09253e-05	NADPH--cytochrome P450 reductase	GO:0003958; GO:0010181; GO:0016491; GO:0055114
TraesCS1B02G310400.1	3.85007	2.82479	181.765	5.45206e-07	5.09256e-05	Non-specific lipid-transfer protein	GO:0006869; GO:0008289
TraesCS5A02G248100.1	5.24532	2.83716	181.607	5.47116e-07	5.09996e-05	Ring finger protein, putative	GO:0005515; GO:0008270
TraesCS5A02G091600.2	5.20602	3.35627	181.585	5.47393e-07	5.09996e-05	Transient receptor potential cation channel subfamily M member 7	0
TraesCS2A02G292300.1	3.90304	2.79152	181.454	5.48986e-07	5.10829e-05	DUF868 family protein	0
TraesCS2B02G601400.1	2.83292	3.50789	181.394	5.49714e-07	5.10857e-05	Polyadenylate-binding protein	GO:0003676
TraesCS7B02G269900.2	5.55975	4.98917	180.669	5.58687e-07	5.17616e-05	Inositol oxygenase	GO:0005506; GO:0005737; GO:0019310; GO:0050113; GO:0055114
TraesCS5A02G401100.1	5.35129	3.72345	180.648	5.58944e-07	5.17616e-05	N-acetyltransferase, putative, expressed	GO:0008080
TraesCS3A02G034600.7	5.45623	1.95693	180.635	5.5911e-07	5.17616e-05	#N/A	#N/A
TraesCS5A02G192300.2	1.63973	5.94705	180.469	5.61188e-07	5.18228e-05	Oxygen-dependent choline dehydrogenase	GO:0016491; GO:0016614; GO:0050660; GO:0055114
TraesCS5A02G071900.1	5.30521	4.33651	180.251	5.63932e-07	5.20105e-05	Zinc finger protein, putative	GO:0003676
TraesCS2B02G498700.1	4.93261	8.06175	178.941	5.80792e-07	5.34306e-05	rRNA N-glycosidase	GO:0017148; GO:0030598
TraesCS2A02G191300.1	5.22812	4.94949	178.862	5.81826e-07	5.34585e-05	Lipid transfer protein	0
TraesCS4B02G218700.1	5.40881	6.95844	178.621	5.85005e-07	5.35338e-05	Basic blue protein	GO:0009055
TraesCS1B02G177900.1	5.2281	5.39841	178.625	5.84943e-07	5.35338e-05	Cytochrome P450 family protein, expressed	GO:0005506; GO:0016705; GO:0020037; GO:0055114
TraesCS2D02G288700.1	5.56318	3.85621	178.636	5.84797e-07	5.35338e-05	Desiccation-related protein PCC13-62	0
TraesCS5A02G434100.1	3.43656	5.23492	178.523	5.86305e-07	5.35338e-05	Glutamate dehydrogenase	GO:0006520; GO:0016491; GO:0016639; GO:0055114
TraesCS2D02G442500.1	2.13625	7.14146	178.539	5.86083e-07	5.35338e-05	Seed specific protein Bn15D1B	0
TraesCS3D02G275800.1	3.3145	2.88856	178.445	5.8733e-07	5.35481e-05	Glutamate carboxypeptidase 2	0
TraesCS4A02G155600.1	1.92218	4.71817	178.4	5.87926e-07	5.35481e-05	NAD(P)H-quinone oxidoreductase chain 4	GO:0008137; GO:0042773; GO:0055114
TraesCS3B02G355300.1	5.05443	3.8974	178.147	5.9131e-07	5.37894e-05	BTB/POZ domain containing protein, expressed	GO:0005515
TraesCS5B02G244300.1	2.53603	6.71187	178.087	5.92114e-07	5.37956e-05	Glucose-6-phosphate isomerase	GO:0004347; GO:0006094; GO:0006096
TraesCS2D02G407800.3	5.48797	3.79385	177.75	5.96661e-07	5.41414e-05	Copper-transporting ATPase	GO:0000166; GO:0006812; GO:0016021; GO:0019829; GO:0030001; GO:0046872
TraesCS2D02G309200.2	4.93929	2.12855	177.491	6.00184e-07	5.43263e-05	Ras-like protein	GO:0003924; GO:0005525
TraesCS6D02G124300.1	3.54466	3.2321	177.286	6.02981e-07	5.4512e-05	Formin-like protein	0
TraesCS6A02G213100.1	2.33701	5.7674	177.21	6.04024e-07	5.45389e-05	Short-chain dehydrogenase/reductase	0
TraesCS7A02G525200.1	3.23234	5.06216	176.573	6.12874e-07	5.52697e-05	Trigger factor	0
TraesCS1B02G292200.1	5.49695	3.89622	176.175	6.18478e-07	5.57064e-05	Glycerol-3-phosphate acyltransferase	GO:0008152; GO:0016746
TraesCS6A02G303200.1	5.28969	3.58127	176.06	6.20102e-07	5.5784e-05	Alpha-galactosidase	GO:0003824; GO:0004553; GO:0005975
TraesCS3A02G122400.1	3.2139	5.98158	175.804	6.2376e-07	5.60441e-05	Aminotransferase	GO:0003824; GO:0009058; GO:0030170
TraesCS5B02G249000.3	1.71018	4.64879	175.39	6.29717e-07	5.62647e-05	Chaperone protein htpG family protein	GO:0005524; GO:0006457; GO:0006950; GO:0051082
TraesCS2A02G517100.1	1.97895	5.08938	175.379	6.29882e-07	5.62647e-05	Clustered mitochondria protein	GO:0005515
TraesCS1A02G393900.1	4.83007	4.2714	175.304	6.3096e-07	5.62763e-05	zeta-carotene desaturase	0
TraesCS2D02G546500.1	1.53564	6.64919	175.093	6.34032e-07	5.63532e-05	Calreticulin-like protein	GO:0005509; GO:0005515; GO:0005783; GO:0006457; GO:0051082
TraesCS1A02G333700.1	2.17706	4.75042	175.118	6.33666e-07	5.63532e-05	Proline iminopeptidase	GO:0004177; GO:0005737; GO:0006508; GO:0008233
TraesCS2A02G315700.1	7.83791	1.3871	175.086	6.34135e-07	5.63532e-05	Reductase 1	GO:0016491; GO:0055114
TraesCS1D02G061800.1	5.2219	6.08659	174.924	6.36514e-07	5.6496e-05	choice-of-anchor C domain protein, putative (Protein of unknown function, DUF642)	0
TraesCS7A02G357800.1	4.64441	3.08206	174.745	6.39141e-07	5.66604e-05	Inositol oxygenase	GO:0005506; GO:0005737; GO:0019310; GO:0050113; GO:0055114
TraesCS2D02G093600.1	4.89605	4.93931	174.66	6.40395e-07	5.66837e-05	cAMP-regulated phosphoprotein-like protein	0
TraesCS7B02G179900.1	3.55572	1.97418	174.455	6.43441e-07	5.67688e-05	Carboxypeptidase	GO:0004185; GO:0006508
TraesCS2A02G080700.1	2.2466	4.95286	174.453	6.43468e-07	5.67688e-05	Kinase interacting (KIP1-like) family protein	GO:0003779
TraesCS2A02G156400.1	2.24881	4.24638	173.979	6.50569e-07	5.72571e-05	Calmodulin, putative	GO:0005509
TraesCS2B02G353100.1	4.47495	2.79775	173.745	6.54104e-07	5.7482e-05	Acyl-CoA ligase-like	GO:0003824; GO:0004096; GO:0006979; GO:0008152; GO:0016491; GO:0020037; GO:0031177; GO:0055114
TraesCS5D02G370100.2	1.75506	4.21926	173.706	6.54696e-07	5.7482e-05	NADPH--cytochrome P450 reductase	GO:0003958; GO:0010181; GO:0016491; GO:0055114
TraesCS3B02G382500.1	1.89805	4.01336	173.566	6.56841e-07	5.75322e-05	Internal alternative NAD(P)H-ubiquinone oxidoreductase A1, mitochondrial	GO:0016491; GO:0055114
TraesCS2D02G505400.1	5.24145	7.93157	173.578	6.56653e-07	5.75322e-05	Receptor-like kinase	GO:0004672; GO:0005524; GO:0006468
TraesCS7D02G412000.2	2.35636	4.66868	173.343	6.6025e-07	5.76949e-05	ABC1 protein kinase	0
TraesCS6D02G349300.1	3.56121	3.16207	173.341	6.60277e-07	5.76949e-05	Serine-rich protein-related	0
TraesCS5B02G198000.2	2.73526	3.24105	173.227	6.62026e-07	5.77099e-05	Acetyl-coenzyme A synthetase	GO:0003824; GO:0008152
TraesCS3D02G009700.1	5.73835	4.67058	172.906	6.67009e-07	5.8006e-05	Homeobox-leucine zipper protein family	GO:0003677; GO:0003700; GO:0006355; GO:0043565
TraesCS7B02G319800.2	2.93837	4.14065	172.739	6.69598e-07	5.8093e-05	ABC1 protein kinase	0
TraesCS7A02G358600.1	2.68122	3.46484	172.632	6.71273e-07	5.81693e-05	Pollen-specific protein SF21	0
TraesCS5B02G257300.1	2.12736	4.14312	172.547	6.72615e-07	5.82167e-05	WRKY transcription factor	GO:0003700; GO:0006355; GO:0043565
TraesCS5A02G205200.1	5.32222	6.12644	172.494	6.73452e-07	5.82201e-05	Myb factor	GO:0003677
TraesCS3D02G164800.2	2.86963	3.5897	172.417	6.74654e-07	5.82552e-05	Ubiquitin-conjugating enzyme E2	0
TraesCS7A02G535700.1	8.64038	2.18845	172.155	6.78801e-07	5.84198e-05	GDSL esterase/lipase	GO:0016788
TraesCS2D02G010700.1	1.59998	5.52743	172.108	6.79559e-07	5.84198e-05	Pyruvate dehydrogenase E1 component subunit alpha	GO:0004739; GO:0006086; GO:0008152; GO:0016624; GO:0043231
TraesCS1A02G237900.1	5.4193	8.36396	172.201	6.78073e-07	5.84198e-05	Subtilisin-like protease	GO:0004252; GO:0006508
TraesCS7A02G419500.2	2.82356	3.56402	172.095	6.79755e-07	5.84198e-05	Zinc-transporting ATPase	GO:0000166; GO:0006812; GO:0016021; GO:0019829; GO:0046872
TraesCSU02G025400.1	3.47148	3.45618	171.717	6.85812e-07	5.88712e-05	Protein trichome birefringence	0
TraesCS6A02G390600.2	2.20828	4.81944	171.607	6.87583e-07	5.89024e-05	Acetyl-coenzyme A synthetase	GO:0003824; GO:0008152
TraesCS5B02G405900.1	5.16212	2.69442	171.404	6.90881e-07	5.89024e-05	N-acetyltransferase, putative, expressed	GO:0008080
TraesCS4B02G221900.1	1.98907	4.50524	171.416	6.90681e-07	5.89024e-05	Phosphomevalonate kinase	GO:0004631; GO:0005524
TraesCS4B02G101800.2	2.66457	7.06214	171.437	6.90345e-07	5.89024e-05	Protein disulfide-isomerase	GO:0016853; GO:0045454
TraesCS5B02G395100.1	2.19381	5.5941	171.297	6.92619e-07	5.89024e-05	Strictosidine synthase	GO:0009058; GO:0016844
TraesCS3B02G206400.2	2.53307	5.03139	171.309	6.92415e-07	5.89024e-05	Zinc finger CCCH domain protein	GO:0046872
TraesCS1A02G045800.1	2.50397	5.29967	171.487	6.89533e-07	5.89024e-05	#N/A	#N/A
TraesCSU02G058800.1	4.54055	5.33728	171.128	6.95378e-07	5.90684e-05	rRNA N-glycosidase	GO:0017148; GO:0030598
TraesCS5A02G002900.1	5.27667	7.0414	171.027	6.97034e-07	5.91382e-05	Chalcone synthase	GO:0003824; GO:0008152; GO:0009058; GO:0016747
TraesCSU02G073200.4	2.55269	5.50241	170.891	6.99265e-07	5.91923e-05	Plasma membrane ATPase	GO:0000166; GO:0006754; GO:0016021; GO:0016887; GO:0046872
TraesCS3D02G124300.1	2.08406	4.45394	170.03	7.13641e-07	6.02199e-05	Aminotransferase	GO:0003824; GO:0009058; GO:0030170
TraesCS3D02G074900.1	3.44666	4.55321	169.894	7.15942e-07	6.03247e-05	Very-long-chain (3R)-3-hydroxyacyl-CoA dehydratase	0
TraesCS3A02G381800.1	2.63929	5.28967	169.56	7.21655e-07	6.07361e-05	Embryogenesis-associated protein EMB8	0
TraesCS2A02G141600.1	2.39351	4.49066	169.389	7.24584e-07	6.08455e-05	Endonuclease/exonuclease/phosphatase family protein	0
TraesCS7A02G158900.1	2.9987	9.60164	169.387	7.24618e-07	6.08455e-05	Sucrose synthase	GO:0005985; GO:0016157
TraesCSU02G073200.2	2.52596	5.64316	169.3	7.26126e-07	6.09022e-05	Plasma membrane ATPase	GO:0000166; GO:0006754; GO:0016021; GO:0016887; GO:0046872
TraesCS2A02G362700.1	1.52572	6.15953	169.056	7.30347e-07	6.1186e-05	GDSL esterase/lipase	GO:0016788
TraesCS5D02G252400.2	2.76091	3.46389	168.988	7.31532e-07	6.12151e-05	Carbonic anhydrase	GO:0004089; GO:0008270; GO:0015976
TraesCS3A02G414100.2	2.69863	2.75276	168.923	7.32678e-07	6.1241e-05	Telomere repeat-binding factor like-protein	GO:0003677
TraesCS2A02G467900.1	2.36698	4.96028	168.477	7.40505e-07	6.18246e-05	Aminomethyltransferase	GO:0004047; GO:0006546
TraesCS7D02G181700.1	4.88108	4.19771	168.243	7.44666e-07	6.20304e-05	Transducin/WD40 repeat-like superfamily protein	GO:0005515
TraesCS4B02G101800.1	2.84566	7.47522	168.078	7.47608e-07	6.22045e-05	Protein disulfide-isomerase	GO:0005783; GO:0016853; GO:0045454
TraesCS5B02G224900.1	4.04672	2.79827	167.856	7.51598e-07	6.23946e-05	2-oxoglutarate (2OG) and Fe(II)-dependent oxygenase superfamily protein	GO:0016491; GO:0055114
TraesCS3D02G420300.1	5.09771	3.30189	167.766	7.53232e-07	6.24594e-05	Sucrose-phosphate synthase	GO:0005985; GO:0016157; GO:0046524
TraesCS5B02G116300.1	2.00828	5.3415	167.578	7.56642e-07	6.2671e-05	Dihydrolipoamide acetyltransferase component of pyruvate dehydrogenase complex	GO:0008152; GO:0016746
TraesCS2A02G315600.1	5.18991	3.12996	167.308	7.61573e-07	6.29369e-05	Reductase 1	GO:0016491; GO:0055114
TraesCS6B02G393600.1	2.19733	4.62051	167.134	7.64759e-07	6.29867e-05	Aspartate aminotransferase	GO:0003824; GO:0006520; GO:0008483; GO:0009058; GO:0030170
TraesCS7B02G141300.1	4.98969	5.39571	167.18	7.63921e-07	6.29867e-05	electron transporter, putative (Protein of unknown function, DUF547)	0
TraesCS1A02G059500.1	3.82277	3.10142	167.051	7.66291e-07	6.30419e-05	#N/A	#N/A
TraesCS2D02G329300.2	2.23611	4.34536	166.874	7.69575e-07	6.31897e-05	18S pre-ribosomal assembly protein gar2-related protein	0
TraesCS7B02G065800.1	1.71676	4.43088	166.861	7.69816e-07	6.31897e-05	Auxin response factor	GO:0003677; GO:0005515; GO:0005634; GO:0006355; GO:0009725
TraesCS2D02G507000.1	2.01071	4.25007	166.807	7.70819e-07	6.32011e-05	Vacuolar cation/proton exchanger, putative	GO:0006812; GO:0006816; GO:0008324; GO:0015369; GO:0016021; GO:0055085
TraesCS7A02G453600.1	1.66091	7.30047	166.723	7.72371e-07	6.32575e-05	Polyubiquitin	GO:0005515
TraesCS3A02G526200.1	5.17973	3.40497	166.265	7.80971e-07	6.38902e-05	11S globulin seed storage protein 2	GO:0045735
TraesCS1D02G411300.1	1.88805	6.89923	166.074	7.84595e-07	6.40119e-05	Chlorophyll a-b binding protein, chloroplastic	0
TraesCS2B02G251700.1	4.15559	3.71086	166.049	7.85083e-07	6.40119e-05	Receptor-like kinase	GO:0004672; GO:0005515; GO:0005524; GO:0006468
TraesCS6A02G394300.1	1.85615	5.12524	165.917	7.87589e-07	6.40352e-05	Pumilio-like protein	GO:0003723; GO:0005488
TraesCS2D02G105100.1	4.93322	5.13414	165.744	7.90903e-07	6.42001e-05	Vacuolar sorting receptor family protein	GO:0005509
TraesCS1D02G452900.1	2.57798	5.21075	165.668	7.92375e-07	6.42483e-05	RNA-binding protein 40	0
TraesCSU02G073200.7	2.54658	5.0577	165.233	8.00786e-07	6.47866e-05	Plasma membrane ATPase	GO:0000166; GO:0006754; GO:0016021; GO:0016887; GO:0046872
TraesCS7B02G354000.2	1.826	7.42175	165.251	8.00445e-07	6.47866e-05	Polyubiquitin protein	GO:0005515
TraesCS4B02G218800.1	4.44236	3.37041	165.144	8.02522e-07	6.48245e-05	Glyoxal oxidase, putative, expressed	0
TraesCS3B02G000100.1	6.00034	5.05064	165.119	8.03027e-07	6.48245e-05	Homeobox-leucine zipper protein family	GO:0003677; GO:0003700; GO:0006355; GO:0043565
TraesCS6B02G355900.1	2.9214	3.67894	164.844	8.08416e-07	6.50442e-05	1-aminocyclopropane-1-carboxylate oxidase	GO:0016491; GO:0055114
TraesCS5A02G227700.1	1.81274	5.33651	164.914	8.07044e-07	6.50442e-05	DUF1666 family protein	0
TraesCS1B02G168400.1	6.06123	2.54326	164.858	8.08138e-07	6.50442e-05	Fatty acid hydroxylase superfamily	GO:0005506; GO:0008610; GO:0016491; GO:0055114
TraesCS3A02G278800.1	1.57693	6.12574	164.791	8.09477e-07	6.50579e-05	Reticulon-like protein	0
TraesCS4D02G282000.1	5.31455	8.98849	164.545	8.14353e-07	6.50684e-05	Fatty acyl-CoA reductase	0
TraesCS2B02G142000.1	2.21749	3.93362	164.481	8.15619e-07	6.50684e-05	Kinase interacting (KIP1-like) family protein	GO:0003779
TraesCS4B02G101800.3	2.76177	7.62544	164.541	8.14437e-07	6.50684e-05	Protein disulfide-isomerase	GO:0005783; GO:0016853; GO:0045454
TraesCS5A02G314800.1	4.95154	3.501	164.602	8.13209e-07	6.50684e-05	UDP-glucose 4-epimerase	GO:0003978; GO:0005975; GO:0006012; GO:0016857
TraesCS7B02G320100.2	3.42038	6.43105	164.47	8.15835e-07	6.50684e-05	Zinc-transporting ATPase	GO:0000166; GO:0006812; GO:0016021; GO:0019829; GO:0030001; GO:0046872
TraesCS7D02G263100.1	3.17152	4.00977	164.322	8.18801e-07	6.52338e-05	Bidirectional sugar transporter SWEET	GO:0016021
TraesCS6D02G241900.1	3.04045	3.83506	164.215	8.20962e-07	6.53348e-05	MYB-related protein	GO:0003677
TraesCS5B02G397500.1	2.77333	4.69293	164.162	8.22015e-07	6.53475e-05	ABC transporter B family protein	GO:0005524; GO:0006810; GO:0016021; GO:0016887; GO:0042626; GO:0055085
TraesCS2D02G407800.4	5.09055	4.03178	163.86	8.28127e-07	6.56906e-05	Copper-transporting ATPase	GO:0000166; GO:0005507; GO:0006812; GO:0016021; GO:0019829; GO:0030001; GO:0046872
TraesCS6B02G246000.1	3.45933	4.08635	163.866	8.2801e-07	6.56906e-05	Nicotinamidase 1	GO:0003824; GO:0008152
TraesCS6A02G272000.1	1.68243	4.4545	163.679	8.31817e-07	6.59118e-05	Bacteriophage N4 adsorption B	0
TraesCS2A02G168200.1	3.45316	5.21791	163.576	8.33933e-07	6.6008e-05	Sucrose synthase	GO:0005985; GO:0016157
TraesCS2D02G328900.1	2.38466	4.18711	163.278	8.40058e-07	6.61141e-05	Agmatine deiminase	GO:0004668; GO:0009446; GO:0047632
TraesCS3D02G287500.1	4.82683	1.90872	163.328	8.39035e-07	6.61141e-05	ATP synthase subunit g, mitochondrial	GO:0000276; GO:0015078; GO:0015986
TraesCS2B02G418500.1	5.51468	7.13178	163.31	8.39412e-07	6.61141e-05	Cytochrome P450, putative	GO:0004497; GO:0005506; GO:0016705; GO:0020037; GO:0055114
TraesCS7D02G030700.1	3.39028	6.29183	163.399	8.37566e-07	6.61141e-05	Glutathione S-transferase	GO:0005515
TraesCS3B02G165300.1	5.03276	2.60039	162.942	8.47062e-07	6.64004e-05	SPOROCYTELESS-like EAR-containing protein 2	0
TraesCS2B02G480600.1	2.40261	2.88057	162.997	8.45909e-07	6.64004e-05	Ubiquitin	GO:0003735; GO:0005515; GO:0005840; GO:0006412
TraesCS4B02G252000.1	6.00306	2.48863	162.95	8.4688e-07	6.64004e-05	WEAK movement UNDER BLUE LIGHT-like protein	0
TraesCS2D02G549200.2	3.50593	2.9924	162.834	8.49303e-07	6.64938e-05	Amine oxidase family protein	GO:0016491; GO:0055114
TraesCS3A02G239300.2	1.59002	5.1246	162.798	8.50072e-07	6.64938e-05	Pyruvate kinase	GO:0000287; GO:0003824; GO:0004743; GO:0006096; GO:0030955
TraesCS2A02G036300.1	1.82616	4.65785	162.581	8.5465e-07	6.67805e-05	3-ketoacyl-CoA thiolase	GO:0003824; GO:0008152; GO:0016747
TraesCS6A02G323200.1	5.05608	4.03188	162.536	8.55593e-07	6.67828e-05	Protein trichome birefringence	0
TraesCS6A02G180500.1	3.76702	2.71486	162.223	8.62245e-07	6.71587e-05	Myosin heavy chain-related protein	0
TraesCS2B02G216800.1	3.20124	1.94223	162.113	8.64607e-07	6.7271e-05	Kinase family protein	GO:0004672; GO:0005524; GO:0006468
TraesCS2D02G546500.3	1.52213	6.72515	162.014	8.6672e-07	6.72922e-05	Calreticulin-like protein	GO:0005509; GO:0005515; GO:0005783; GO:0006457; GO:0051082
TraesCS1D02G002500.1	1.57786	5.65293	162.034	8.66301e-07	6.72922e-05	Protein MEI2-like 1	GO:0003676
TraesCS3A02G230000.2	3.83824	3.32628	161.761	8.72198e-07	6.76458e-05	Carbonic anhydrase	GO:0004089; GO:0008270; GO:0015976
TraesCS3D02G223300.2	3.41137	2.38587	161.643	8.74763e-07	6.77083e-05	Carbonic anhydrase	GO:0004089; GO:0008270; GO:0015976
TraesCS3D02G416200.1	5.6363	1.97711	161.638	8.74856e-07	6.77083e-05	Signal peptide peptidase-like protein	GO:0004190; GO:0016021
TraesCS7B02G235100.1	2.22971	6.34347	161.461	8.78733e-07	6.77217e-05	GDSL esterase/lipase	GO:0016788
TraesCS6D02G084693.1	5.27052	7.79617	161.414	8.79755e-07	6.77291e-05	#N/A	#N/A
TraesCS4A02G172800.1	1.9569	5.15231	161.301	8.82226e-07	6.78479e-05	Succinate--CoA ligase [ADP-forming] subunit beta	GO:0003824; GO:0005524
TraesCS2D02G436700.1	3.08463	3.85618	161.255	8.83244e-07	6.78549e-05	Ubiquinol oxidase	GO:0009916; GO:0055114
TraesCS4A02G172800.2	2.08307	5.47271	161.175	8.85004e-07	6.79187e-05	Succinate--CoA ligase [ADP-forming] subunit beta	GO:0003824; GO:0005524
TraesCS1A02G274400.1	1.95682	4.51548	161.053	8.87708e-07	6.79836e-05	Actin	0
TraesCS3D02G072000.1	1.49115	4.45716	160.621	8.97335e-07	6.8649e-05	E3 ubiquitin-protein ligase	GO:0008270
TraesCS2D02G549200.3	3.16588	2.90341	160.381	9.02736e-07	6.899e-05	Amine oxidase family protein	GO:0016491; GO:0055114
TraesCS2D02G197300.1	3.05944	3.24071	160.081	9.09569e-07	6.94396e-05	Aldehyde dehydrogenase	GO:0008152; GO:0016491; GO:0055114
TraesCS5A02G172700.1	1.67153	5.73454	159.925	9.1314e-07	6.96395e-05	Enoyl reductase	0
TraesCS4A02G008000.1	4.93496	4.16147	159.678	9.1881e-07	6.9999e-05	Jasmonate ZIM domain protein	0
TraesCS5B02G437100.1	3.81151	4.18076	159.338	9.26725e-07	7.04552e-05	Glutamate dehydrogenase	GO:0006520; GO:0016491; GO:0055114
TraesCS4B02G259100.1	5.28201	7.69322	159.267	9.28382e-07	7.04641e-05	Endo-1,4-beta-xylanase	GO:0004553; GO:0005975; GO:0016798; GO:0030246
TraesCS1A02G061100.1	4.92899	5.21253	159.25	9.2877e-07	7.04641e-05	#N/A	#N/A
TraesCS7B02G169600.1	1.67128	6.23966	158.772	9.40071e-07	7.11217e-05	Acyl carrier protein	GO:0006633
TraesCS2D02G010700.2	1.72496	4.53064	158.76	9.40354e-07	7.11217e-05	Pyruvate dehydrogenase E1 component subunit alpha	GO:0008152; GO:0016624
TraesCS6B02G360900.1	3.46362	3.84171	158.812	9.39109e-07	7.11217e-05	WAT1-related protein	GO:0016020; GO:0016021
TraesCS7A02G128400.1	2.17279	3.29436	158.564	9.45022e-07	7.1282e-05	ATP-dependent zinc metalloprotease FtsH 1	GO:0005524
TraesCS4D02G347200.1	7.18172	4.23308	158.515	9.46209e-07	7.1282e-05	Oxygen-dependent choline dehydrogenase	GO:0016491; GO:0016614; GO:0050660; GO:0055114
TraesCS3A02G157200.2	3.27694	3.51911	158.464	9.47435e-07	7.12886e-05	Ubiquitin-conjugating enzyme E2	0
TraesCS2D02G382200.1	3.02097	2.05939	158.285	9.51727e-07	7.1538e-05	Transporter	GO:0005215; GO:0016020; GO:0016021; GO:0022857; GO:0022891; GO:0055085
TraesCS7D02G163100.2	5.36259	5.98535	157.997	9.58726e-07	7.16205e-05	Aldose 1-epimerase	GO:0003824; GO:0005975; GO:0016853; GO:0019318; GO:0030246
TraesCS2A02G517100.3	1.99556	5.12107	158.088	9.56512e-07	7.16205e-05	Clustered mitochondria protein	GO:0005515
TraesCS7D02G248500.2	4.5536	5.32357	158.149	9.5503e-07	7.16205e-05	electron transporter, putative (Protein of unknown function, DUF547)	0
TraesCS3A02G313200.1	2.96468	2.99167	158.186	9.54136e-07	7.16205e-05	Metallothionein	0
TraesCS3A02G406500.2	1.8333	5.50406	157.987	9.5896e-07	7.16205e-05	PISTILLATA-like MADS-box transcription factor	GO:0003677; GO:0003700; GO:0005634; GO:0006355; GO:0046983
TraesCS4D02G064500.1	5.55344	4.14414	157.958	9.5968e-07	7.16205e-05	RING finger and CHY zinc finger protein	GO:0005515; GO:0008270
TraesCS6A02G366100.1	4.64888	2.33081	157.988	9.58946e-07	7.16205e-05	Serine-rich protein	0
TraesCS3D02G147900.2	5.43464	1.92143	157.757	9.6458e-07	7.19128e-05	SPOROCYTELESS-like EAR-containing protein 2	0
TraesCS3D02G359500.1	2.35187	2.85533	157.365	9.74266e-07	7.2561e-05	Phosphate transporter	GO:0016021; GO:0055085
TraesCS3A02G126800.1	2.49416	2.65156	157.167	9.79219e-07	7.27266e-05	Ankyrin repeat protein-like	GO:0005515
TraesCS5D02G246800.2	2.44879	5.12478	157.156	9.79473e-07	7.27266e-05	Zinc-binding dehydrogenase family protein	GO:0008270; GO:0016491; GO:0055114
TraesCS3A02G389200.2	5.378	4.0555	157.104	9.80777e-07	7.27496e-05	Hexosyltransferase	GO:0006486; GO:0008378; GO:0016020
TraesCS5B02G559200.1	4.9234	4.1043	157.059	9.81919e-07	7.27605e-05	Acyl carrier protein	GO:0006633
TraesCS2B02G471600.1	5.10292	3.81464	156.875	9.8655e-07	7.30297e-05	Seed maturation protein	GO:0009793
TraesCS2B02G424500.1	4.54274	2.88233	156.712	9.90679e-07	7.32611e-05	Prolyl endopeptidase	GO:0004252; GO:0006508; GO:0008236; GO:0070008
TraesCSU02G073200.6	2.52196	5.57776	156.375	9.99277e-07	7.37479e-05	Plasma membrane ATPase	GO:0000166; GO:0006754; GO:0016021; GO:0016887; GO:0046872
TraesCS7A02G350500.1	4.12178	2.23891	156.205	1.00363e-06	7.39302e-05	Alcohol dehydrogenase, putative	GO:0008270; GO:0016491; GO:0055114
TraesCS7B02G404100.1	6.80856	4.31124	156.2	1.00377e-06	7.39302e-05	Tetratricopeptide repeat-like superfamily protein, putative	0
TraesCS2B02G138400.1	2.92916	4.15568	155.938	1.01054e-06	7.42795e-05	Receptor kinase	GO:0004672; GO:0005515; GO:0005524; GO:0006468
TraesCS3A02G034600.1	5.11507	3.723	155.897	1.01163e-06	7.42848e-05	Protein kinase family protein	GO:0004672; GO:0005524; GO:0006468; GO:0030247
TraesCS2A02G311000.3	5.13275	4.60806	155.211	1.02968e-06	7.55343e-05	Ras-like protein	GO:0003924; GO:0005525
TraesCS2A02G101700.2	1.8322	6.4652	155.07	1.03344e-06	7.57342e-05	Ricin B-like lectin R40G2	0
TraesCS2B02G078900.1	5.4187	2.2041	154.969	1.03616e-06	7.58572e-05	Ribulose bisphosphate carboxylase small chain	0
TraesCS4B02G353200.2	6.65499	3.8616	154.914	1.03762e-06	7.58882e-05	Oxygen-dependent choline dehydrogenase	GO:0016491; GO:0016614; GO:0050660; GO:0055114
TraesCS5D02G150500.1	4.58827	3.58947	154.781	1.0412e-06	7.60742e-05	AP2-like ethylene-responsive transcription factor	GO:0003677; GO:0003700; GO:0006355
TraesCS4D02G242200.1	2.58782	6.09252	154.665	1.04435e-06	7.61184e-05	3-ketoacyl-CoA synthase	GO:0003824; GO:0006633; GO:0008152; GO:0016020; GO:0016747
TraesCS7A02G069300.1	3.798	7.89077	154.643	1.04493e-06	7.61184e-05	Arginine decarboxylase	GO:0003824; GO:0006527; GO:0008295; GO:0008792
TraesCS4D02G282000.2	5.23757	9.09161	154.342	1.05315e-06	7.65649e-05	Fatty acyl-CoA reductase	0
TraesCS3D02G212300.1	2.76042	4.686	154.207	1.05683e-06	7.67559e-05	Hydroxyproline-rich glycoprotein family protein, putative	0
TraesCS1B02G173400.1	4.33793	4.47327	154.111	1.05947e-06	7.68716e-05	Transporter-related family protein	0
TraesCS3A02G144800.1	3.62052	5.34185	154.022	1.06195e-06	7.69078e-05	30S ribosomal protein S6	GO:0003735; GO:0005840; GO:0006412; GO:0019843
TraesCS4A02G078300.1	5.37163	3.16494	154.017	1.06207e-06	7.69078e-05	Erythronate-4-phosphate dehydrogenase family protein	0
TraesCS6B02G353800.1	3.95575	2.20361	153.841	1.06697e-06	7.71517e-05	Protein trichome birefringence	0
TraesCS3D02G074700.1	3.74773	7.91878	153.82	1.06755e-06	7.71517e-05	Steroid 5-alpha reductase	GO:0005737; GO:0006629; GO:0016021; GO:0016627
TraesCS1D02G432100.1	4.14635	2.69509	153.645	1.07243e-06	7.73512e-05	phosphate transporter 2;1	0
TraesCS7D02G352400.1	3.41324	3.02366	153.311	1.08184e-06	7.78767e-05	Kelch repeat protein	GO:0005515
TraesCS5A02G276200.3	4.50334	1.94657	152.933	1.09259e-06	7.84957e-05	N-methyl-L-tryptophan oxidase	GO:0016491; GO:0055114
TraesCS3A02G217900.1	3.55664	4.88634	152.833	1.09547e-06	7.85762e-05	Pleiotropic drug resistance ABC transporter	GO:0005524; GO:0016020; GO:0016887
TraesCS2A02G545600.1	1.34437	6.88631	152.744	1.09801e-06	7.85801e-05	Calreticulin	GO:0005509; GO:0005515; GO:0005783; GO:0006457; GO:0051082
TraesCS2D02G265700.1	2.62016	3.05767	152.743	1.09806e-06	7.85801e-05	Glutamate receptor	GO:0004970; GO:0016020
TraesCS5A02G454200.1	3.81332	2.59468	152.609	1.10193e-06	7.86263e-05	Chlorophyll a-b binding protein, chloroplastic	0
TraesCS1D02G375600.1	2.35608	3.17425	152.641	1.10099e-06	7.86263e-05	Methyltransferase	GO:0000234; GO:0006656; GO:0008152; GO:0008168
TraesCS1B02G455500.1	3.87448	2.94994	152.648	1.1008e-06	7.86263e-05	RING/FYVE/PHD zinc finger superfamily protein	0
TraesCS3D02G008400.1	5.62015	2.99848	152.336	1.10986e-06	7.89935e-05	Fructokinase-2	GO:0016773
TraesCS4D02G338300.1	4.62171	2.39471	152.341	1.10972e-06	7.89935e-05	Heat shock 70 kDa protein	0
TraesCS7B02G043900.1	5.58527	2.53301	152.313	1.11053e-06	7.89935e-05	Subtilisin-like serine protease	GO:0004252; GO:0006508
TraesCS5D02G266300.1	2.47421	4.84438	152.253	1.11229e-06	7.89935e-05	WRKY transcription factor	GO:0003700; GO:0006355; GO:0043565
TraesCS2D02G546600.1	1.74728	5.95003	152.047	1.11835e-06	7.93336e-05	Cysteine proteinase	GO:0006508; GO:0008234
TraesCS5A02G240300.1	2.22556	4.29505	151.884	1.12317e-06	7.9598e-05	Zinc-binding dehydrogenase family protein	GO:0008270; GO:0016491; GO:0055114
TraesCS4A02G180200.1	2.59689	4.35851	151.808	1.12541e-06	7.96026e-05	Aquaporin-like protein	GO:0005215; GO:0006810; GO:0016020
TraesCS1B02G124900.1	1.71045	4.53378	151.826	1.12487e-06	7.96026e-05	Dihydrolipoyl dehydrogenase	GO:0004148; GO:0016491; GO:0016668; GO:0045454; GO:0050660; GO:0055114
TraesCS7A02G419200.2	1.99414	3.98597	151.427	1.13681e-06	7.96389e-05	ABC1 protein kinase	0
TraesCS3D02G363200.1	3.57331	3.36422	151.464	1.1357e-06	7.96389e-05	Amino acid transporter, putative	0
TraesCS4A02G089500.2	3.89543	2.95767	151.665	1.12966e-06	7.96389e-05	LAG1 longevity assurance-like protein	GO:0005783; GO:0016021
TraesCS1D02G305300.1	1.49831	4.35282	151.535	1.13356e-06	7.96389e-05	RING/U-box superfamily protein	GO:0005515; GO:0008270
TraesCS2D02G259200.1	3.80386	3.22637	151.683	1.12913e-06	7.96389e-05	Two-component response regulator	GO:0003677
TraesCS2B02G277300.1	3.80666	4.38281	151.593	1.13183e-06	7.96389e-05	Two-component response regulator	GO:0003677
TraesCS2D02G225400.1	5.31906	4.1312	151.568	1.13256e-06	7.96389e-05	WAT1-related protein	GO:0016020; GO:0016021
TraesCS4D02G012500.1	2.05138	4.79025	151.276	1.14136e-06	7.98213e-05	Dehydrin family protein, expressed	0
TraesCS4A02G045500.1	5.29853	8.27789	151.042	1.14845e-06	7.99596e-05	Endo-1,4-beta-xylanase	GO:0004553; GO:0005975; GO:0016798; GO:0030246
TraesCS4D02G020100.3	2.2911	3.70843	151.158	1.14494e-06	7.99596e-05	ERD (Early-responsive to dehydration stress) family protein	GO:0016020
TraesCS1D02G297500.1	5.3444	1.98447	151.023	1.14904e-06	7.99596e-05	GDSL esterase/lipase	GO:0016788
TraesCS5D02G253800.3	2.88381	4.40967	151.056	1.14803e-06	7.99596e-05	RING finger protein	0
TraesCS5D02G242000.1	6.35077	4.59142	150.402	1.16815e-06	8.11351e-05	Aspartic proteinase nepenthesin-1	GO:0004190; GO:0006508
TraesCS4D02G064500.2	5.59337	4.48219	150.323	1.17064e-06	8.12306e-05	RING finger and CHY zinc finger protein	GO:0005515; GO:0008270
TraesCS3D02G223300.3	3.15354	2.60896	150.231	1.17349e-06	8.12744e-05	Carbonic anhydrase	GO:0004089; GO:0008270; GO:0015976
TraesCS5B02G003100.1	5.4147	7.29494	150.266	1.17242e-06	8.12744e-05	Chalcone synthase	GO:0003824; GO:0008152; GO:0009058; GO:0016747
TraesCS5A02G065100.1	5.18685	3.70667	150.141	1.17632e-06	8.13159e-05	B3 domain-containing protein	GO:0003677
TraesCS7A02G535900.1	6.52456	3.3428	150.174	1.17528e-06	8.13159e-05	GDSL esterase/lipase	GO:0016788
TraesCS5D02G173800.1	1.76796	5.24475	149.957	1.1821e-06	8.14115e-05	3-ketoacyl-CoA thiolase	GO:0003824; GO:0008152; GO:0016747
TraesCS2D02G220900.1	5.37841	5.25348	150.009	1.18048e-06	8.14115e-05	Beta-amylase	GO:0000272; GO:0016161
TraesCS1A02G417800.1	2.69869	2.40167	149.956	1.18215e-06	8.14115e-05	Cinnamoyl-CoA reductase	GO:0003854; GO:0006694; GO:0016616; GO:0055114
TraesCS3B02G220100.1	4.31546	3.53453	149.974	1.18157e-06	8.14115e-05	Oligoribonuclease	0
TraesCS6D02G220200.2	3.26151	3.95094	149.793	1.1873e-06	8.16894e-05	O-glucosyltransferase rumi	0
TraesCS2A02G376700.1	5.24159	2.653	149.657	1.19164e-06	8.19107e-05	Yellow stripe-like transporter 11	GO:0055085
TraesCS4A02G085600.1	4.97395	6.60417	149.523	1.1959e-06	8.20838e-05	Basic blue protein	GO:0009055
TraesCS4D02G349300.1	4.86801	3.77694	149.311	1.20273e-06	8.23633e-05	Cysteine-rich receptor-kinase-like protein	0
TraesCS3A02G095200.2	2.21182	3.22277	148.961	1.21409e-06	8.28835e-05	O-fucosyltransferase family protein	0
TraesCS5A02G392700.1	4.46805	3.43375	148.871	1.21702e-06	8.29094e-05	ABC transporter B family protein	GO:0005524; GO:0006810; GO:0016021; GO:0016887; GO:0042626; GO:0055085
TraesCS5A02G525000.1	2.26583	5.368	148.801	1.21933e-06	8.29094e-05	F-box family protein, putative, expressed	GO:0005515
TraesCS1A02G295000.1	8.63789	1.42111	148.783	1.21992e-06	8.29094e-05	GDSL esterase/lipase	GO:0016788
TraesCS2A02G371200.1	6.37355	2.49848	148.753	1.22091e-06	8.29094e-05	Short chain dehydrogenase/reductase	0
TraesCS1A02G060900.1	3.50563	3.66867	148.828	1.21843e-06	8.29094e-05	#N/A	#N/A
TraesCS6A02G137800.1	5.38433	6.0303	148.471	1.23022e-06	8.3387e-05	MYB-related transcription factor	GO:0003677; GO:0003824; GO:0008152
TraesCS4D02G201700.1	5.01417	4.35176	148.3	1.2359e-06	8.36168e-05	ABC transporter G family member	GO:0005524; GO:0016020; GO:0016887
TraesCS3A02G116800.1	4.29988	4.67236	147.851	1.251e-06	8.45606e-05	Argonaute family member	GO:0003676; GO:0005515
TraesCS6D02G335900.1	2.14983	4.00235	147.76	1.2541e-06	8.46135e-05	Autophagy-related protein 18	GO:0005515
TraesCS3A02G043600.1	1.60866	5.14059	147.451	1.26464e-06	8.49236e-05	C2 domain containing protein	GO:0005515
TraesCS2D02G182500.1	5.22272	3.82644	147.48	1.26365e-06	8.49236e-05	Protein COBRA, putative	GO:0010215; GO:0016049; GO:0031225
TraesCS1B02G124900.2	1.636	4.79793	147.19	1.27365e-06	8.53028e-05	Dihydrolipoyl dehydrogenase	GO:0004148; GO:0016491; GO:0016668; GO:0045454; GO:0050660; GO:0055114
TraesCS5A02G429800.1	1.75971	4.04902	147.204	1.27316e-06	8.53028e-05	Zinc finger A20 and AN1 domain stress-associated protein	GO:0003677; GO:0008270
TraesCS5D02G370100.1	1.79732	4.35336	146.961	1.2816e-06	8.57212e-05	NADPH--cytochrome P450 reductase	GO:0003958; GO:0010181; GO:0016491; GO:0055114
TraesCS5A02G119600.1	1.71618	4.9037	146.818	1.28659e-06	8.5855e-05	Dihydrolipoamide acetyltransferase component of pyruvate dehydrogenase complex	GO:0008152; GO:0016746
TraesCSU02G272400.1	2.08566	4.46708	146.847	1.2856e-06	8.5855e-05	Photosystem II reaction center protein I	GO:0009523; GO:0009539; GO:0015979; GO:0016020
TraesCS7A02G252800.2	2.08294	2.99651	146.669	1.29182e-06	8.60472e-05	bZIP transcription factor, putative (DUF630 and DUF632)	0
TraesCS3A02G178700.2	2.22315	4.34719	146.462	1.29914e-06	8.63777e-05	Zinc finger CCCH domain protein	GO:0046872
TraesCS1A02G330200.1	1.75168	3.77436	146.402	1.3013e-06	8.64424e-05	Lipoyl synthase	GO:0003824; GO:0009107; GO:0009507; GO:0016992; GO:0051536; GO:0051539
TraesCS4A02G214200.1	1.63696	6.50516	146.306	1.3047e-06	8.65112e-05	Protein disulfide-isomerase	GO:0005783; GO:0016853; GO:0045454
TraesCS6B02G240600.1	5.35024	4.96794	146.112	1.31164e-06	8.68142e-05	GDSL esterase/lipase	GO:0016788
TraesCS7D02G236900.1	6.68209	4.24928	146.061	1.3135e-06	8.68585e-05	Root hair defective 3 GTP-binding protein (RHD3)	0
TraesCS3A02G392900.1	5.51942	5.25923	145.933	1.31811e-06	8.70847e-05	Peptide transporter	GO:0005215; GO:0006810; GO:0006857; GO:0016020
TraesCS7D02G451900.1	4.7735	3.67811	145.898	1.31938e-06	8.70897e-05	Metal transporter, putative	GO:0005215; GO:0006810; GO:0016020
TraesCS2D02G600900.1	4.8504	1.71648	145.644	1.3286e-06	8.76193e-05	Heat shock 70 kDa protein	0
TraesCS4D02G085000.1	1.52774	5.33495	145.536	1.33254e-06	8.7642e-05	F-box/kelch-repeat protein	GO:0005515
TraesCS3B02G022500.3	2.81624	2.71277	145.559	1.33169e-06	8.7642e-05	Glycine-rich domain-containing protein 2	0
TraesCS7D02G195900.1	5.56494	2.94582	145.536	1.33252e-06	8.7642e-05	Xyloglucan endotransglucosylase/hydrolase	GO:0004553; GO:0005618; GO:0005975; GO:0006073; GO:0010411; GO:0016762; GO:0042546; GO:0048046
TraesCS2A02G377100.1	5.71414	3.97619	145.437	1.33616e-06	8.76438e-05	Pectin acetylesterase	GO:0016787
TraesCS2A02G230100.1	4.35244	3.58318	145.448	1.33576e-06	8.76438e-05	Receptor-like kinase	GO:0004672; GO:0005515; GO:0005524; GO:0006468
TraesCS2B02G122400.1	4.66103	4.0986	145.464	1.33519e-06	8.76438e-05	Vacuolar sorting receptor family protein	GO:0005509
TraesCS1D02G282300.1	5.33653	3.50633	145.33	1.34012e-06	8.77463e-05	Glycerol-3-phosphate acyltransferase	GO:0008152; GO:0016746
TraesCS4D02G191300.1	1.88909	4.26239	145.292	1.3415e-06	8.7758e-05	Malonyl CoA-acyl carrier protein transacylase containing protein, expressed	GO:0003824; GO:0004314; GO:0008152
TraesCS5B02G252100.1	4.10745	4.23295	145.207	1.34467e-06	8.78476e-05	Cellulose synthase, putative	GO:0016020; GO:0016760; GO:0030244
TraesCS6D02G161000.1	1.69423	6.09024	145.19	1.34527e-06	8.78476e-05	Receptor-like protein kinase	GO:0004672; GO:0005524; GO:0006468
TraesCS4A02G436600.1	6.36799	2.03127	145.035	1.35106e-06	8.80684e-05	ATP-dependent Clp protease ATP-binding subunit	GO:0005524
TraesCS5A02G192300.1	1.6489	5.71168	145.035	1.35105e-06	8.80684e-05	Oxygen-dependent choline dehydrogenase	GO:0016491; GO:0016614; GO:0050660; GO:0055114
TraesCS5A02G072200.1	2.90702	2.83144	144.938	1.35468e-06	8.82255e-05	Metal transporter	GO:0005215; GO:0006810; GO:0016020
TraesCS6A02G316100.1	1.50275	4.73641	144.714	1.36308e-06	8.86887e-05	LMBR1 domain-containing 2	0
TraesCS2B02G119100.1	5.43477	2.16407	144.651	1.36543e-06	8.86887e-05	NAC domain protein	GO:0003677; GO:0006355
TraesCS3A02G041000.1	2.53468	3.70387	144.653	1.36539e-06	8.86887e-05	Signal peptidase subunit family protein	GO:0005787; GO:0006465; GO:0008233; GO:0016021
TraesCS4D02G248000.1	2.88283	4.89226	144.528	1.37011e-06	8.88742e-05	Beta-glucosidase	GO:0004553; GO:0005975
TraesCS2B02G422700.2	3.08101	6.51536	144.479	1.37198e-06	8.88742e-05	Niemann-Pick C1 protein	GO:0005319; GO:0016021
TraesCS6B02G000900.1	5.1088	6.42967	144.426	1.37397e-06	8.88742e-05	Pollen Ole e 1 allergen/extensin	0
TraesCS3B02G434400.1	6.0264	5.76979	144.4	1.37497e-06	8.88742e-05	Polygalacturonase	GO:0004650; GO:0005975
TraesCS2D02G190300.1	3.07591	6.05498	144.384	1.37558e-06	8.88742e-05	Saccharopine dehydrogenase	GO:0016491; GO:0055114
TraesCS5D02G511200.1	2.28098	5.43705	144.267	1.38004e-06	8.90836e-05	Galactokinase	GO:0004335; GO:0005524; GO:0005737; GO:0006012; GO:0008152; GO:0016301; GO:0016773; GO:0046835
TraesCS4D02G022900.1	5.45022	1.9613	144.158	1.38421e-06	8.91954e-05	F-box family protein	GO:0005515
TraesCS7D02G234800.1	4.17582	3.2931	144.165	1.38395e-06	8.91954e-05	Receptor protein kinase, putative	GO:0004672; GO:0005515; GO:0005524; GO:0006468
TraesCS3B02G248400.1	3.07398	4.92231	143.798	1.39812e-06	8.99336e-05	Pleiotropic drug resistance ABC transporter	GO:0005524; GO:0016020; GO:0016887
TraesCS6A02G339300.1	6.86901	2.02741	143.61	1.40544e-06	9.0325e-05	GDSL esterase/lipase	GO:0016788
TraesCS2A02G172500.1	2.45711	3.79355	143.257	1.41934e-06	9.07834e-05	Nuclear transcription factor Y subunit	GO:0003677; GO:0003700; GO:0006355; GO:0016602
TraesCS6B02G267700.1	4.63416	7.77956	143.209	1.42126e-06	9.07834e-05	Oxygen-dependent choline dehydrogenase	GO:0016491; GO:0016614; GO:0050660; GO:0055114
TraesCS4D02G205700.1	5.08862	3.17308	143.342	1.41597e-06	9.07834e-05	Polyadenylate-binding protein	GO:0003676; GO:0003723
TraesCS3D02G270900.2	1.77555	4.53407	143.304	1.41748e-06	9.07834e-05	Protein kinase, putative	GO:0004672; GO:0005524; GO:0006468
TraesCS7B02G134800.1	5.76915	4.17205	143.177	1.42251e-06	9.07834e-05	Root hair defective 3 GTP-binding protein (RHD3)	0
TraesCS5B02G451100.1	4.68598	3.01575	143.195	1.42181e-06	9.07834e-05	Sec14p-like phosphatidylinositol transfer family protein	0
TraesCS3A02G414100.4	2.69403	2.79095	143.198	1.42168e-06	9.07834e-05	Telomere repeat-binding factor like-protein	GO:0003677
TraesCS5D02G483700.1	5.05451	1.96441	142.972	1.4307e-06	9.11476e-05	LURP-one-like protein	0
TraesCS4D02G085000.2	1.83964	4.29456	142.56	1.4473e-06	9.20442e-05	Kelch repeat protein	GO:0005515
TraesCS3B02G190800.1	5.16483	4.27724	142.493	1.45e-06	9.21362e-05	CASP-like protein	0
TraesCS3D02G023700.1	2.43231	4.76469	142.361	1.45537e-06	9.23971e-05	Glycine-rich domain-containing protein 2	0
TraesCSU02G073200.5	2.40805	5.5578	142.304	1.45769e-06	9.24643e-05	Plasma membrane ATPase	GO:0000166; GO:0006754; GO:0016021; GO:0016887; GO:0046872
TraesCS4A02G393500.1	1.80118	5.60056	142.241	1.46028e-06	9.24769e-05	Acyl-CoA-binding protein	GO:0000062
TraesCS2B02G498800.1	4.88611	7.17678	142.238	1.46042e-06	9.24769e-05	rRNA N-glycosidase	GO:0017148; GO:0030598
TraesCS3B02G206400.1	2.54559	4.77054	142.067	1.46746e-06	9.28425e-05	Zinc finger CCCH domain protein	GO:0046872
TraesCS7A02G536700.1	7.82559	2.24512	141.882	1.47512e-06	9.30051e-05	GDSL esterase/lipase	GO:0016788
TraesCS3A02G401500.1	6.54148	5.19219	141.906	1.47411e-06	9.30051e-05	Polygalacturonase	GO:0004650; GO:0005975
TraesCS5A02G378700.1	2.85937	6.75914	141.795	1.47874e-06	9.31527e-05	Lipoxygenase	GO:0005515; GO:0016491; GO:0016702; GO:0046872; GO:0055114
TraesCS6D02G263000.1	1.65491	4.71783	141.674	1.48379e-06	9.33908e-05	Fimbrin-like protein 2	GO:0005515
TraesCS2D02G382200.2	3.13752	2.05177	141.617	1.48616e-06	9.34591e-05	Transporter	GO:0005215; GO:0016020; GO:0016021; GO:0022857; GO:0022891; GO:0055085
TraesCS3D02G182200.2	2.2113	4.90739	141.476	1.49211e-06	9.37531e-05	Zinc finger CCCH domain protein	GO:0046872
TraesCS3A02G381800.2	2.65629	5.11212	141.257	1.50134e-06	9.40263e-05	Embryogenesis-associated protein EMB8	0
TraesCS1B02G142000.1	4.30908	7.58955	141.221	1.50289e-06	9.40263e-05	Phosphotransferase	GO:0001678; GO:0004396; GO:0005524; GO:0005536; GO:0005975; GO:0016773; GO:0046835
TraesCS1A02G342900.2	2.35763	3.06041	141.142	1.50624e-06	9.40947e-05	ABC(ATP-binding) family transporter	GO:0005524; GO:0016887
TraesCS4B02G185300.1	3.61502	2.25132	140.842	1.51908e-06	9.45118e-05	CoA ligase	GO:0003824; GO:0008152
TraesCS1A02G423500.1	3.92624	3.74823	140.816	1.52023e-06	9.45118e-05	Disease resistance protein (TIR-NBS-LRR class)	0
TraesCS1B02G200900.1	1.73314	5.18107	140.882	1.51736e-06	9.45118e-05	F-box protein SKIP31	0
TraesCS2D02G288900.1	2.42631	3.53122	140.862	1.51824e-06	9.45118e-05	Heparan-alpha-glucosaminide N-acetyltransferase	0
TraesCS3D02G182200.1	2.23423	4.6598	140.941	1.51485e-06	9.45118e-05	Zinc finger CCCH domain protein	GO:0046872
TraesCS6A02G180600.1	4.96759	2.90002	140.558	1.53139e-06	9.49165e-05	Respiratory burst oxidase	GO:0004601; GO:0005509; GO:0016020; GO:0016491; GO:0050664; GO:0055114
TraesCS3B02G089000.1	2.80346	4.35345	140.444	1.53636e-06	9.50631e-05	Very-long-chain (3R)-3-hydroxyacyl-CoA dehydratase	0
TraesCS2D02G220900.2	5.44676	5.78139	140.402	1.53819e-06	9.5096e-05	Beta-amylase	GO:0000272; GO:0016161
TraesCS3B02G189000.1	1.81026	7.27656	140.274	1.54382e-06	9.53238e-05	NAD(P)H-quinone oxidoreductase subunit 6, chloroplastic	GO:0008137; GO:0055114
TraesCSU02G052600.1	1.63331	5.00293	140.076	1.55254e-06	9.54988e-05	Alpha/beta-Hydrolases superfamily protein	0
TraesCSU02G245600.1	1.82795	5.17066	140.133	1.55e-06	9.54988e-05	NADH-quinone oxidoreductase subunit K	GO:0016651; GO:0042773; GO:0055114
TraesCS7B02G258500.1	1.87558	5.10591	139.939	1.55861e-06	9.57919e-05	UDP-galactose transporter, putative	GO:0055085
TraesCS6B02G337100.1	4.86562	2.28455	139.758	1.5667e-06	9.61273e-05	DNA helicase ROCK-N-ROLLERS	0
TraesCS4A02G065300.1	2.07924	5.0927	139.727	1.56808e-06	9.61314e-05	3-ketoacyl-CoA synthase	GO:0003824; GO:0006633; GO:0008152; GO:0016020; GO:0016747
TraesCS2B02G429200.1	3.95187	2.51461	138.974	1.60228e-06	9.78177e-05	Copper-transporting ATPase	GO:0000166; GO:0006812; GO:0016021; GO:0019829; GO:0030001; GO:0046872
TraesCSU02G073200.1	2.41984	5.64139	138.917	1.60487e-06	9.78623e-05	Plasma membrane ATPase	GO:0000166; GO:0006754; GO:0016021; GO:0016887; GO:0046872
TraesCS2D02G406500.1	6.48308	2.6941	138.9	1.60568e-06	9.78623e-05	Subtilisin-like protease	GO:0004252; GO:0006508
TraesCS5A02G173600.1	5.09358	1.69232	138.779	1.61125e-06	9.81199e-05	Mitochondrial import inner membrane translocase subunit Tim22	0
TraesCS3D02G229200.1	5.88706	3.56294	138.529	1.62292e-06	9.87481e-05	Kinase family protein	GO:0004672; GO:0005524; GO:0006468
TraesCS6A02G277800.1	3.36354	2.50039	138.211	1.63784e-06	9.94908e-05	3-hydroxy-3-methylglutaryl coenzyme A reductase	GO:0004420; GO:0008299; GO:0015936; GO:0016021; GO:0016616; GO:0050661; GO:0050662; GO:0055114
TraesCS2A02G545600.2	1.34616	6.43737	137.769	1.65891e-06	0.000100687	Calreticulin	GO:0005509; GO:0005515; GO:0005783; GO:0006457; GO:0051082
TraesCS6B02G118000.2	3.48719	2.14859	137.732	1.66069e-06	0.000100711	Pectin lyase-like superfamily protein	GO:0004650; GO:0005975
TraesCS6A02G313800.1	1.57676	4.5696	137.631	1.66558e-06	0.000100924	MADS box transcription factor	GO:0003677; GO:0003700; GO:0005634; GO:0006355; GO:0046983
TraesCS5B02G198000.4	2.60027	3.10214	137.519	1.67096e-06	0.000101166	Acetyl-coenzyme A synthetase	GO:0003824; GO:0008152
TraesCS2A02G400400.1	5.63291	9.2295	137.288	1.68222e-06	0.000101512	Cytochrome P450 family protein	GO:0004497; GO:0005506; GO:0016705; GO:0020037; GO:0055114
TraesCS7D02G523100.1	5.09303	3.04025	137.306	1.68134e-06	0.000101512	GDSL esterase/lipase	GO:0016788
TraesCS1A02G113800.1	4.5565	6.06835	137.329	1.68021e-06	0.000101512	Receptor protein kinase, putative	GO:0004672; GO:0005515; GO:0005524; GO:0006468
TraesCS7A02G249900.1	4.83957	4.69002	137.25	1.68406e-06	0.000101539	electron transporter, putative (Protein of unknown function, DUF547)	0
TraesCS6A02G353600.1	3.67241	4.79997	137.077	1.69257e-06	0.000101884	Autophagy-related protein 18	GO:0005515
TraesCS5D02G422000.1	1.77806	5.87132	137.038	1.69446e-06	0.000101914	Citrate synthase	GO:0006099; GO:0046912
TraesCS4B02G139900.1	1.87319	5.5719	136.968	1.69792e-06	0.000102039	Methylsterol monooxygenase 2-1	GO:0005506; GO:0008610; GO:0016491; GO:0055114
TraesCS6B02G376200.2	2.87085	3.47802	136.938	1.69943e-06	0.000102045	Lysine ketoglutarate reductase/saccharopine dehydrogenase	GO:0016491; GO:0055114
TraesCS7D02G309200.1	5.1986	6.13411	136.902	1.70118e-06	0.000102061	Amino acid transporter, putative	0
TraesCS7D02G277400.1	5.02864	2.78737	136.876	1.70249e-06	0.000102061	Cytochrome P450-like protein	GO:0005506; GO:0016705; GO:0020037; GO:0055114
TraesCS4D02G120900.1	2.08878	6.00361	136.787	1.70691e-06	0.000102145	Cytochrome P450-like protein	GO:0004497; GO:0005506; GO:0016705; GO:0020037; GO:0055114
TraesCS2A02G425919.1	4.56401	2.58945	136.477	1.72243e-06	0.000102836	#N/A	#N/A
TraesCS2B02G463800.1	3.09975	5.43114	136.293	1.73174e-06	0.000103054	Basic helix-loop-helix (BHLH) Transcription Factor	GO:0046983
TraesCS4B02G121300.2	2.26675	2.84488	136.294	1.73166e-06	0.000103054	Vacuolar sorting receptor family protein	GO:0005509
TraesCS2A02G488100.1	5.39598	1.53578	136.187	1.7371e-06	0.000103289	cotton fiber protein	0
TraesCS1A02G342900.1	2.37626	3.206	136.072	1.74297e-06	0.00010335	ABC(ATP-binding) family transporter	GO:0005524; GO:0016887
TraesCS4D02G221000.1	1.47054	4.17822	136.056	1.74377e-06	0.00010335	E3 ubiquitin-protein ligase	GO:0005515; GO:0008270
TraesCS2A02G117900.2	2.48391	2.33415	136.106	1.74121e-06	0.00010335	Lipase	GO:0006629
TraesCS3B02G374100.2	2.43991	3.12608	135.974	1.74796e-06	0.000103514	Protein kinase-like protein	GO:0004672; GO:0005524; GO:0006468
TraesCS3D02G045200.2	5.01546	2.14963	135.879	1.75283e-06	0.000103719	#N/A	#N/A
TraesCS3D02G275800.2	3.31634	2.76649	135.674	1.76342e-06	0.000104009	Glutamate carboxypeptidase 2	0
TraesCS3A02G222400.1	3.01098	5.82708	135.408	1.77725e-06	0.000104347	Lipase	GO:0006629
TraesCS4A02G207000.1	1.6012	5.16088	135.411	1.7771e-06	0.000104347	Long-Chain Acyl-CoA Synthetase	GO:0003824; GO:0008152
TraesCS5D02G210900.1	5.59793	6.31695	135.53	1.77092e-06	0.000104347	Myb factor	GO:0003677
TraesCS7D02G522000.1	1.32844	5.43	135.417	1.7768e-06	0.000104347	RING/U-box superfamily protein	GO:0005515; GO:0008270
TraesCS7B02G235200.1	7.75794	2.7157	135.431	1.77607e-06	0.000104347	RING/U-box superfamily protein	GO:0005515; GO:0008270
TraesCS7D02G412400.3	3.4059	5.54472	135.4	1.7777e-06	0.000104347	Zinc-transporting ATPase	GO:0000166; GO:0006812; GO:0016021; GO:0019829; GO:0046872
TraesCS4A02G179800.1	2.14381	5.20645	135.243	1.78593e-06	0.000104661	Methylsterol monooxygenase 2-1	GO:0005506; GO:0008610; GO:0016491; GO:0055114
TraesCS5D02G010200.1	2.40572	9.11899	135.262	1.78494e-06	0.000104661	Ribulose bisphosphate carboxylase large chain	GO:0000287; GO:0015977; GO:0016984
TraesCS2B02G422700.1	3.10609	6.68708	134.874	1.8055e-06	0.000105555	Niemann-Pick C1 protein	GO:0005319; GO:0016021
TraesCS3B02G044500.1	7.07024	2.03361	134.503	1.82539e-06	0.000106377	Cullin-1	GO:0006511; GO:0031625
TraesCS6B02G239400.1	6.7527	1.70624	134.542	1.82329e-06	0.000106377	Cytochrome P450	GO:0005506; GO:0016705; GO:0020037; GO:0055114
TraesCS2B02G544200.1	1.48253	4.69844	134.523	1.8243e-06	0.000106377	Glycerol kinase	GO:0004370; GO:0005975; GO:0006072; GO:0016773
TraesCS5D02G471500.1	2.01773	4.53121	134.536	1.82359e-06	0.000106377	Photosystem II reaction center protein I	GO:0009523; GO:0009539; GO:0015979; GO:0016020
TraesCS2B02G240200.2	5.92591	2.33274	134.396	1.8312e-06	0.000106461	Beta-amylase	GO:0000272; GO:0016161
TraesCS2A02G173200.1	5.05301	5.56687	134.352	1.83361e-06	0.000106517	Pectinesterase	GO:0005618; GO:0030599; GO:0042545
TraesCS7B02G136000.1	2.97259	4.435	134.133	1.84557e-06	0.0001068	Caffeoyl-CoA O-methyltransferase	GO:0008171
TraesCS3D02G399100.1	2.2648	5.44735	134.222	1.84069e-06	0.0001068	Protein root UVB sensitive 6	0
TraesCS5B02G190500.1	6.00289	1.36428	134.125	1.84598e-06	0.0001068	Skp1-like protein 1a	0
TraesCS2B02G281700.1	5.43343	3.56306	134.064	1.84933e-06	0.000106836	Strictosidine synthase	GO:0009058; GO:0016844
TraesCS3A02G184400.1	3.90757	1.76668	133.984	1.85371e-06	0.000106955	Kinase family protein	GO:0004672; GO:0005524; GO:0006468
TraesCS4A02G085400.1	4.92669	4.01487	133.589	1.87563e-06	0.000108014	Glyoxal oxidase, putative, expressed	0
TraesCS3D02G284100.1	2.07581	3.34538	133.601	1.87496e-06	0.000108014	Protodermal factor 1	0
TraesCS4D02G099200.1	3.74588	4.27146	133.533	1.87878e-06	0.00010811	Nucleoside diphosphate kinase	GO:0004550; GO:0006165; GO:0006183; GO:0006228; GO:0006241
TraesCS2D02G251900.1	1.54779	4.30126	133.496	1.88089e-06	0.000108147	Peroxisomal membrane protein 13	0
TraesCS6A02G071300.1	5.78329	5.42564	133.261	1.89412e-06	0.000108736	Basic helix-loop-helix (BHLH) Transcription Factor	GO:0046983
TraesCS7A02G168400.1	2.41493	4.46207	133.111	1.90263e-06	0.000109054	Tyrosine-protein phosphatase	GO:0004725; GO:0016311; GO:0016791
TraesCS6A02G042600.1	1.65145	6.78565	133.011	1.90834e-06	0.00010921	Heat shock 70 kDa protein	0
TraesCS4A02G319900.1	4.91606	2.00221	132.85	1.91756e-06	0.000109566	Acyl carrier protein	GO:0006633
TraesCS4A02G213400.2	4.29145	3.30237	132.545	1.9352e-06	0.000110144	Nucleoside diphosphate kinase	GO:0004550; GO:0006165; GO:0006183; GO:0006228; GO:0006241
TraesCS4B02G121300.1	2.30587	2.69703	132.571	1.93367e-06	0.000110144	Vacuolar sorting receptor family protein	GO:0005509
TraesCS3A02G034600.8	3.98534	2.06003	132.603	1.93183e-06	0.000110144	#N/A	#N/A
TraesCS5B02G249000.1	1.62516	5.04152	132.433	1.94168e-06	0.000110165	Chaperone protein htpG family protein	GO:0005524; GO:0006457; GO:0006950; GO:0051082
TraesCS2A02G517100.2	1.94812	4.96478	132.441	1.94124e-06	0.000110165	Clustered mitochondria protein	GO:0005515
TraesCS7A02G378900.1	4.94338	3.10977	132.451	1.94062e-06	0.000110165	serine-rich protein-like protein	0
TraesCS5A02G366900.1	2.05661	4.423	132.298	1.94959e-06	0.000110447	DCD (Development and Cell Death) domain protein	0
TraesCS3B02G049100.9	3.97717	1.98587	131.924	1.97171e-06	0.000111527	#N/A	#N/A
TraesCS7D02G169300.1	3.67909	5.55496	131.886	1.97393e-06	0.000111567	Tyrosine-protein phosphatase	GO:0004725; GO:0016311; GO:0016791
TraesCS1B02G217600.1	4.24113	2.27734	131.795	1.97936e-06	0.000111701	Adipocyte plasma membrane-associated protein	GO:0009058; GO:0016844
TraesCS5A02G254600.1	5.00975	2.46364	131.695	1.98537e-06	0.000111954	Receptor protein kinase, putative	GO:0004672; GO:0005515; GO:0005524; GO:0006468
TraesCS3A02G178700.1	2.22652	4.38209	131.49	1.9977e-06	0.000112562	Zinc finger CCCH domain protein	GO:0046872
TraesCS6D02G282800.1	3.30302	2.06272	131.354	2.00593e-06	0.000112765	Alpha-galactosidase	GO:0003824; GO:0004553; GO:0005975
TraesCS2B02G333700.2	5.36185	4.99423	131.362	2.00545e-06	0.000112765	Glutamate decarboxylase	GO:0003824; GO:0004351; GO:0006536; GO:0016831; GO:0019752; GO:0030170
TraesCS4D02G023900.1	4.44448	2.18487	131.386	2.00403e-06	0.000112765	Nodulin-like / Major Facilitator Superfamily protein	0
TraesCS5B02G294600.1	4.43573	1.65381	131.286	2.01009e-06	0.000112913	Beta-glucosidase	GO:0004553; GO:0005975
TraesCS5B02G095200.1	1.39805	4.93403	131.197	2.01551e-06	0.000113043	ADP-ribosylation factor family protein	GO:0005525; GO:0005622; GO:0006886
TraesCS2D02G233800.1	4.26557	4.12475	131.219	2.01416e-06	0.000113043	Receptor-like kinase	GO:0004672; GO:0005515; GO:0005524; GO:0006468
TraesCS7A02G469300.1	4.8589	4.80516	131.019	2.02643e-06	0.000113569	Potassium transporter	GO:0015079; GO:0016020; GO:0071805
TraesCS3D02G506800.1	4.13603	4.58125	130.789	2.04064e-06	0.000114103	33 kDa inner dynein arm light chain, axonemal	0
TraesCS2B02G400300.1	1.49094	3.82265	130.717	2.04509e-06	0.000114264	3-hydroxyacyl-[acyl-carrier-protein] dehydratase FabZ	GO:0005737; GO:0006633; GO:0016836
TraesCS1A02G190700.1	1.43123	7.56988	130.603	2.05222e-06	0.000114575	PHD finger family protein	0
TraesCS6A02G363900.1	2.83651	4.33318	130.322	2.06986e-06	0.000115315	Protein phosphatase 2c, putative	GO:0003824; GO:0043169
TraesCS1D02G075400.1	4.29974	2.60523	129.847	2.10014e-06	0.000116804	BTB/POZ domain containing protein, expressed	GO:0005515
TraesCS3B02G419600.1	5.86549	2.88541	129.861	2.09923e-06	0.000116804	F-box protein-like	GO:0005515
TraesCS2B02G546900.1	3.13319	3.52487	129.803	2.10301e-06	0.000116836	Pectin methylesterase inhibitor	GO:0004857
TraesCS3D02G325700.1	4.38144	2.29318	129.712	2.10885e-06	0.000117022	Cytochrome P450 family protein	GO:0005506; GO:0016705; GO:0020037; GO:0055114
TraesCS5A02G251000.1	1.58255	5.97134	129.246	2.13929e-06	0.000117906	Chaperone protein htpG family protein	GO:0005524; GO:0006457; GO:0006950; GO:0051082
TraesCS1A02G312700.2	5.23	4.18198	129.339	2.13315e-06	0.000117906	'putative beta-1,3-glucanase	GO:0004553; GO:0005975
TraesCS2A02G010100.1	1.4358	5.69469	129.367	2.1313e-06	0.000117906	Pyruvate dehydrogenase E1 component subunit alpha	GO:0004739; GO:0006086; GO:0008152; GO:0016624; GO:0043231
TraesCS2B02G095500.1	2.09799	2.90171	129.18	2.14361e-06	0.000118048	Kinase interacting (KIP1-like) family protein	GO:0003779
TraesCS5A02G182600.1	3.5242	3.50677	129.157	2.1451e-06	0.000118048	Sugar transporter, putative	GO:0005215; GO:0016020; GO:0016021; GO:0022857; GO:0022891; GO:0055085
TraesCS4D02G120700.1	2.51449	3.40832	129.054	2.15193e-06	0.000118246	Coiled-coil domain-containing protein SCD2	0
TraesCS1B02G124900.3	1.61704	4.53248	129.061	2.15147e-06	0.000118246	Dihydrolipoyl dehydrogenase	GO:0016491; GO:0016668; GO:0045454; GO:0050660; GO:0055114
TraesCS7B02G148000.1	2.94267	1.97894	128.829	2.16692e-06	0.000118806	Alanine:glyoxylate aminotransferase	GO:0003824
TraesCS5B02G236800.1	5.64554	7.52011	128.74	2.17288e-06	0.000118951	GDSL esterase/lipase	GO:0016788
TraesCS3D02G403300.1	2.69841	5.25664	128.64	2.1796e-06	0.000119051	Bidirectional sugar transporter SWEET	GO:0016021
TraesCS2D02G079400.1	1.82521	5.20074	128.652	2.17879e-06	0.000119051	NADH-quinone oxidoreductase subunit K	GO:0016651; GO:0042773; GO:0055114
TraesCS5A02G088100.1	1.38454	4.20991	128.56	2.18496e-06	0.000119166	PAPA-1-like conserved region family protein, expressed	GO:0031011
TraesCS7A02G382600.1	5.25633	8.31458	128.435	2.19344e-06	0.00011945	Carbonic anhydrase	GO:0004089; GO:0006730; GO:0008270
TraesCS5D02G187100.1	4.97177	6.27841	128.251	2.20598e-06	0.00011998	Sugar transporter, putative	GO:0005215; GO:0016020; GO:0016021; GO:0022857; GO:0022891; GO:0055085
TraesCS2D02G220900.3	5.42945	5.96054	128.139	2.21365e-06	0.000120247	Beta-amylase	GO:0000272; GO:0016161
TraesCS3A02G386100.4	3.99472	2.16474	128.101	2.2163e-06	0.000120247	Beta-galactosidase	GO:0004553; GO:0005975
TraesCS2B02G305100.1	2.01928	3.59105	128.104	2.21603e-06	0.000120247	glycosyltransferase family exostosin protein	0
TraesCS6B02G431000.2	1.58979	6.15528	127.917	2.22893e-06	0.000120664	Acetyl-coenzyme A synthetase	GO:0003824; GO:0003987; GO:0008152; GO:0016208; GO:0019427
TraesCS5B02G245800.1	4.54128	3.8053	127.859	2.23296e-06	0.000120793	Ring finger protein, putative	GO:0005515; GO:0008270
TraesCS5D02G091100.1	5.03165	1.46783	127.745	2.24087e-06	0.000121131	Amino acid transporter family protein, putative, expressed	0
TraesCS4A02G214200.2	1.56416	6.67294	127.688	2.24486e-06	0.000121257	Protein disulfide-isomerase	GO:0005783; GO:0016853; GO:0045454
TraesCS3A02G389200.1	5.49287	4.0513	127.641	2.24813e-06	0.000121318	Hexosyltransferase	GO:0006486; GO:0008378; GO:0016020
TraesCS1A02G320200.1	3.0671	3.31393	127.407	2.26463e-06	0.000121785	Indole-3-acetic acid-amido synthetase GH3.3, putative	0
TraesCS7D02G327100.1	1.52043	3.93823	127.418	2.26381e-06	0.000121785	Stromal cell-derived factor 2-like protein	GO:0016020
TraesCS2D02G114200.1	4.2365	2.71878	127.079	2.28789e-06	0.00012275	3-oxo-5-alpha-steroid 4-dehydrogenase family protein	GO:0005737; GO:0006629; GO:0016021; GO:0016627
TraesCS2A02G035900.1	4.91179	2.17825	127.06	2.28928e-06	0.00012275	HXXXD-type acyl-transferase family protein	GO:0016747
TraesCS7D02G123900.1	1.98673	4.51103	127.061	2.2892e-06	0.00012275	Photosystem II reaction center protein I	GO:0009523; GO:0009539; GO:0015979; GO:0016020
TraesCS5B02G466800.1	2.49702	3.54139	126.932	2.29844e-06	0.000123133	Blue copper protein	GO:0009055
TraesCS3B02G145500.1	2.20889	3.18126	126.877	2.30244e-06	0.000123133	Boron transporter	GO:0006820; GO:0016021
TraesCS6B02G384900.1	1.88586	3.92716	126.843	2.30484e-06	0.000123133	Protein RFT1-like protein	GO:0005319; GO:0006869; GO:0016021
TraesCS2D02G228100.1	4.13414	3.7479	126.912	2.29986e-06	0.000123133	UDP-glucuronic acid decarboxylase 1	0
TraesCS4D02G054900.1	5.16552	4.34695	126.731	2.31297e-06	0.000123477	Glycosyltransferase	GO:0008152; GO:0016758
TraesCS3B02G186100.1	2.38956	10.7352	126.693	2.31571e-06	0.000123533	Ribulose bisphosphate carboxylase large chain	GO:0000287; GO:0015977; GO:0016984
TraesCS5D02G362600.2	3.29837	3.27909	126.646	2.31913e-06	0.000123625	Nicotinate-nucleotide pyrophosphorylase [carboxylating]	GO:0003824; GO:0004514; GO:0009435; GO:0016763; GO:0019363
TraesCS3B02G264300.1	6.63734	3.3437	126.5	2.32976e-06	0.000124012	MBOAT (membrane bound O-acyl transferase) family protein	0
TraesCS5D02G134500.1	4.74479	3.09847	126.286	2.34551e-06	0.000124512	Cationic amino acid transporter	GO:0003333; GO:0015171; GO:0016020
TraesCS7D02G332100.1	5.25293	1.59199	126.219	2.35042e-06	0.000124658	ADP-ribosylation factor family protein	GO:0005525; GO:0005622; GO:0006886
TraesCS6D02G009100.1	2.02719	5.57969	126.186	2.35288e-06	0.000124698	60 kDa chaperonin	GO:0005524; GO:0005737; GO:0006457; GO:0042026
TraesCS3A02G524000.1	1.40566	4.8759	126.099	2.35933e-06	0.000124949	Cytochrome b5	GO:0020037
TraesCS2D02G196300.1	5.3386	3.40758	125.808	2.38111e-06	0.000125738	Non-specific lipid-transfer protein-like protein	0
TraesCS5D02G533600.1	2.03059	3.27222	125.761	2.38462e-06	0.000125832	RNA binding protein	0
TraesCS3B02G214000.1	2.19933	2.78944	125.685	2.39034e-06	0.000126044	Plant cadmium resistance 2	0
TraesCS2B02G417100.1	5.16166	8.24014	125.52	2.40285e-06	0.000126414	Oxygen-dependent choline dehydrogenase	GO:0016491; GO:0016614; GO:0050660; GO:0055114
TraesCS4D02G347200.2	6.91576	4.02036	125.376	2.41379e-06	0.000126644	Oxygen-dependent choline dehydrogenase	GO:0016491; GO:0016614; GO:0050660; GO:0055114
TraesCS2A02G311000.2	4.97239	5.22042	125.375	2.41386e-06	0.000126644	Ras-like protein	GO:0003924; GO:0005525
TraesCS6D02G379800.1	1.63804	5.13331	125.346	2.41612e-06	0.000126672	Pumilio-like protein	GO:0003723; GO:0005488
TraesCS6D02G344200.1	1.33543	5.07836	125.253	2.42323e-06	0.000126934	Aspartate aminotransferase	GO:0003824; GO:0006520; GO:0008483; GO:0009058; GO:0030170
TraesCS3A02G414100.1	2.73767	2.37364	125.174	2.42931e-06	0.000127091	MYB-related protein	0
TraesCS1D02G234700.1	5.55121	8.01166	125.08	2.43652e-06	0.000127377	Subtilisin-like protease	GO:0004252; GO:0006508
TraesCS4B02G199800.1	2.69046	3.34562	124.878	2.45219e-06	0.000128013	Mammalian uncoordinated homology 13, domain 2	0
TraesCS2A02G545600.3	1.27695	6.43513	124.853	2.45415e-06	0.000128023	Calreticulin	GO:0005509; GO:0005515; GO:0005783; GO:0006457; GO:0051082
TraesCS1D02G121300.1	5.85009	6.01707	124.667	2.46872e-06	0.000128424	Cytochrome P450 family protein, expressed	GO:0005506; GO:0016705; GO:0020037; GO:0055114
TraesCS6D02G096300.1	5.86229	2.36644	124.708	2.46555e-06	0.000128424	NAC domain-containing protein, putative	GO:0003677; GO:0006355
TraesCS6B02G385100.1	2.32487	3.90198	124.666	2.46885e-06	0.000128424	RING finger protein	GO:0005515; GO:0008270
TraesCS2B02G225800.2	1.4614	4.51151	124.642	2.47067e-06	0.000128427	Insulin-degrading enzyme	GO:0003824; GO:0004222; GO:0006508; GO:0046872
TraesCS7D02G328500.1	2.95534	5.17998	124.587	2.47499e-06	0.000128561	Spermidine synthase	GO:0003824; GO:0006595
TraesCS6A02G354400.1	2.66003	4.61048	124.511	2.481e-06	0.000128749	Clustered mitochondria protein	GO:0005515
TraesCS5D02G084600.1	4.64174	3.56102	124.497	2.48214e-06	0.000128749	Zinc finger protein, putative	GO:0003676
TraesCS6D02G030700.1	6.33339	8.24666	124.426	2.48777e-06	0.000128867	GDSL esterase/lipase	GO:0016788
TraesCS3B02G128000.1	2.26065	6.51531	124.319	2.49626e-06	0.000129029	Malic enzyme	GO:0004470; GO:0004471; GO:0006108; GO:0051287; GO:0055114
TraesCS6A02G390600.1	2.19747	5.57326	124.241	2.5025e-06	0.000129255	Acetyl-coenzyme A synthetase	GO:0003824; GO:0003987; GO:0008152; GO:0016208; GO:0019427
TraesCS2A02G518500.1	4.16832	4.62926	123.982	2.52327e-06	0.000130052	Pectin methylesterase inhibitor	GO:0004857
TraesCS4D02G020100.5	1.87837	4.34383	123.922	2.52817e-06	0.000130213	ERD (Early-responsive to dehydration stress) family protein	GO:0016020
TraesCS2A02G383100.1	1.88166	4.12896	123.628	2.55202e-06	0.000131164	3-hydroxyacyl-[acyl-carrier-protein] dehydratase FabZ	GO:0005737; GO:0006633; GO:0016836
TraesCS7A02G156600.1	7.78693	1.34437	123.637	2.55134e-06	0.000131164	Amino acid transporter, putative	0
TraesCS2B02G078900.2	5.13806	3.53607	123.488	2.56352e-06	0.000131571	Ribulose bisphosphate carboxylase small chain	0
TraesCS4D02G179700.2	2.30014	2.72052	123.463	2.5656e-06	0.000131585	Non-specific serine/threonine protein kinase	GO:0004672; GO:0005524; GO:0006468; GO:0007165
TraesCS5D02G003600.1	5.81148	7.23002	123.395	2.57123e-06	0.000131689	Chalcone synthase	GO:0003824; GO:0008152; GO:0009058; GO:0016747
TraesCS5A02G140600.1	1.47232	5.25306	123.402	2.57063e-06	0.000131689	Transporter, putative, expressed	0
TraesCS6A02G360700.1	1.30667	4.3959	123.351	2.57485e-06	0.00013169	Aspartate aminotransferase	GO:0003824; GO:0006520; GO:0008483; GO:0009058; GO:0030170
TraesCS4A02G228800.1	3.41635	4.53447	123.217	2.58593e-06	0.000132072	F-box/kelch-repeat protein	GO:0005515
TraesCS3D02G040900.1	4.81842	2.55268	123.157	2.59095e-06	0.000132236	Cullin-1	GO:0006511; GO:0031625
TraesCS6D02G194200.1	5.09435	3.11837	122.941	2.60908e-06	0.000132791	GDSL esterase/lipase	GO:0016788
TraesCS3B02G418200.1	4.16149	4.82149	122.905	2.61207e-06	0.00013285	Beta-galactosidase	GO:0004553; GO:0005975; GO:0030246
TraesCS5D02G278800.1	5.96394	7.66208	122.862	2.61569e-06	0.000132942	Dihydroflavonol-4-reductase	GO:0003824; GO:0050662
TraesCS2B02G213000.1	1.8381	3.55351	122.839	2.6177e-06	0.000132952	Fatty-acid desaturase	GO:0006629
TraesCS1D02G151500.1	4.39618	4.41408	122.793	2.62155e-06	0.000133055	Long-chain-alcohol oxidase	GO:0016491; GO:0016614; GO:0046577; GO:0050660; GO:0055114
TraesCS2D02G329300.1	2.49895	3.35154	122.496	2.64684e-06	0.000134059	18S pre-ribosomal assembly protein gar2-related protein	0
TraesCS3D02G185000.1	3.60102	3.03114	122.507	2.64587e-06	0.000134059	Peroxidase	GO:0004601; GO:0006979; GO:0020037; GO:0055114
TraesCS2D02G116700.1	3.08686	4.42366	122.462	2.64972e-06	0.000134113	Receptor kinase	GO:0004672; GO:0005515; GO:0005524; GO:0006468
TraesCS1A02G146600.1	2.55251	4.4728	122.422	2.65318e-06	0.000134195	Riboflavin kinase	GO:0008152; GO:0008531; GO:0009231; GO:0016787
TraesCS1A02G181500.1	1.55158	4.75199	122.354	2.659e-06	0.000134396	Cytochrome b5	GO:0020037
TraesCS5A02G114100.1	6.055	5.73779	122.295	2.66412e-06	0.000134562	S-adenosyl-L-methionine-dependent methyltransferases superfamily protein	GO:0008168
TraesCS2A02G407900.1	2.11357	2.72872	122.236	2.66924e-06	0.000134728	Branched-chain-amino-acid aminotransferase	GO:0003824; GO:0004084; GO:0008152; GO:0009081
TraesCS1B02G031600.1	3.06705	4.77111	122.19	2.67316e-06	0.000134832	lysine ketoglutarate reductase trans-splicing protein (DUF707)	0
TraesCS7D02G379000.1	5.15777	7.45678	122.164	2.67542e-06	0.000134853	Carbonic anhydrase	GO:0004089; GO:0006730; GO:0008270
TraesCS6B02G127300.1	2.70304	4.02383	122.064	2.68412e-06	0.000135096	Succinate dehydrogenase [ubiquinone] flavoprotein subunit, mitochondrial	GO:0005737; GO:0008734; GO:0009435; GO:0016491; GO:0055114
TraesCS3B02G250200.2	2.27144	2.66783	122.006	2.68921e-06	0.000135129	GDSL esterase/lipase	GO:0016788
TraesCS3B02G415600.1	3.57896	3.33398	121.995	2.69014e-06	0.000135129	Protein NRT1/ PTR FAMILY 5.5	GO:0005215; GO:0006810; GO:0016020
TraesCS5A02G248900.1	2.63446	4.17288	121.709	2.71533e-06	0.00013606	2-oxoglutarate/malate translocator, chloroplastic	GO:0005215; GO:0006814; GO:0016020; GO:0055085
TraesCS7D02G354000.1	3.061	2.07622	121.737	2.71281e-06	0.00013606	Aldehyde dehydrogenase, putative	GO:0008152; GO:0016491; GO:0055114
TraesCS4B02G162700.1	4.54369	2.74451	121.693	2.7167e-06	0.00013606	Kinase family protein	GO:0004672; GO:0005524; GO:0006468
TraesCS2D02G399600.1	3.13782	5.34076	121.679	2.71796e-06	0.00013606	ORMDL family protein-like	GO:0005789; GO:0016021
TraesCS3B02G189100.1	1.90812	6.95328	121.634	2.72195e-06	0.000136167	NAD(P)H-quinone oxidoreductase subunit I, chloroplastic	GO:0008137; GO:0016020; GO:0016651; GO:0051539; GO:0055114
TraesCS4B02G218500.1	1.31113	4.48966	121.552	2.72918e-06	0.000136184	ERAD-associated E3 ubiquitin-protein ligase component HRD3A	0
TraesCS6A02G249900.1	3.21727	2.2018	121.564	2.72816e-06	0.000136184	Remorin	0
TraesCS5D02G169300.1	1.7606	4.25413	121.495	2.73431e-06	0.000136318	Dehydrogenase/reductase SDR family member 2	GO:0016491
TraesCS5D02G240500.1	4.17277	5.55135	121.27	2.75442e-06	0.000137227	PHD finger protein	GO:0005515; GO:0008270
TraesCS2B02G508000.1	4.75951	2.73007	121.117	2.76826e-06	0.000137318	Dihydroflavonol 4-reductase	GO:0003824; GO:0050662
TraesCS4D02G108300.1	2.19168	4.55941	121.185	2.7621e-06	0.000137318	Long-Chain Acyl-CoA Synthetase	GO:0003824; GO:0008152
TraesCS3D02G270900.1	1.5781	4.70669	121.084	2.77126e-06	0.000137318	Protein kinase, putative	GO:0004672; GO:0005524; GO:0006468
TraesCS5B02G253700.1	4.48953	2.97568	121.145	2.76576e-06	0.000137318	Receptor protein kinase, putative	GO:0004672; GO:0005515; GO:0005524; GO:0006468
TraesCS3B02G165800.1	2.50317	5.09196	121.143	2.76588e-06	0.000137318	RNA-binding protein, putative	GO:0003676
TraesCS5B02G257300.2	2.22959	3.90005	121.092	2.77052e-06	0.000137318	WRKY transcription factor	GO:0003700; GO:0006355; GO:0043565
TraesCS4B02G248500.1	1.83158	3.54752	120.958	2.78273e-06	0.000137607	Protein transport protein Sec61 subunit alpha	GO:0015031; GO:0016020
TraesCS1D02G046400.1	1.97778	5.8529	120.854	2.79218e-06	0.000137981	11S globulin seed storage protein 2	GO:0045735
TraesCS4A02G419400.1	3.0509	9.06141	120.754	2.80134e-06	0.000138247	Arginine decarboxylase	GO:0003824; GO:0006527; GO:0008295; GO:0008792
TraesCSU02G073200.3	2.49575	5.52292	120.703	2.80609e-06	0.000138388	Plasma membrane ATPase	GO:0000166; GO:0006754; GO:0016021; GO:0016887; GO:0046872
TraesCS1D02G345100.1	2.48183	2.82118	120.677	2.80841e-06	0.000138409	ABC(ATP-binding) family transporter	GO:0005524; GO:0016887
TraesCS7A02G272500.1	1.5065	6.32766	120.614	2.81428e-06	0.000138605	Acyl carrier protein	GO:0006633
TraesCS1A02G342900.3	2.22811	3.20091	120.329	2.8407e-06	0.000139507	ABC(ATP-binding) family transporter	GO:0005524; GO:0016887
TraesCS5A02G361100.1	1.85252	5.84185	120.307	2.84282e-06	0.000139507	NADPH--cytochrome P450 reductase	GO:0003958; GO:0010181; GO:0016491; GO:0055114
TraesCS2B02G287200.1	2.16498	3.4765	120.342	2.83957e-06	0.000139507	Proline transporter	0
TraesCS1A02G273100.1	2.2237	5.32674	120.294	2.84405e-06	0.000139507	Tubby-like F-box protein	GO:0005515
TraesCS2A02G474500.1	7.05909	1.48918	120.029	2.86892e-06	0.000140539	Protein translation factor SUI1-like protein	GO:0003743; GO:0006413
TraesCS2D02G414800.1	4.90786	3.30729	119.944	2.877e-06	0.00014084	Oleosin	GO:0012511; GO:0016021
TraesCS5B02G353200.2	2.19555	6.53473	119.828	2.88808e-06	0.000141212	Chlorophyll a-b binding protein, chloroplastic	0
TraesCSU02G047500.1	3.44062	2.70661	119.793	2.89137e-06	0.000141212	Flavin-containing monooxygenase	0
TraesCS4B02G022600.1	5.20818	7.79524	119.783	2.89231e-06	0.000141212	Subtilisin-like protease	GO:0004252; GO:0006508
TraesCS2D02G338100.1	2.94707	7.02179	119.721	2.89824e-06	0.000141407	Glycosyl hydrolase family 5 protein	GO:0004553; GO:0005975
TraesCS7A02G309700.1	1.56383	4.22301	119.677	2.90247e-06	0.000141519	BTB/POZ domain-containing protein	GO:0005515
TraesCS4A02G213400.1	4.00894	3.59817	119.559	2.91386e-06	0.000141885	Nucleoside diphosphate kinase	GO:0004550; GO:0006165; GO:0006183; GO:0006228; GO:0006241
TraesCS2B02G318100.1	3.62214	2.34233	119.098	2.95878e-06	0.000143322	Cellulose synthase family protein, expressed	GO:0016020; GO:0016760; GO:0030244
TraesCS3A02G109900.1	1.72756	3.44074	119.121	2.95647e-06	0.000143322	Glycine-rich protein	0
TraesCS1D02G062000.1	5.46139	5.29155	119.095	2.95906e-06	0.000143322	Glycoprotein integral membrane protein 1	0
TraesCS3D02G359500.2	2.28579	2.59929	119.21	2.94775e-06	0.000143322	Phosphate transporter	GO:0016021; GO:0055085
TraesCS1D02G180200.1	2.01366	4.51009	119.17	2.95169e-06	0.000143322	Photosystem II reaction center protein I	GO:0009523; GO:0009539; GO:0015979; GO:0016020
TraesCS5D02G425100.1	2.32556	10.1132	119.215	2.94723e-06	0.000143322	Ribulose bisphosphate carboxylase large chain	GO:0000287; GO:0015977; GO:0016984
TraesCS4B02G106300.1	1.84783	6.12368	118.913	2.97699e-06	0.000143841	Alcohol dehydrogenase	GO:0008270; GO:0016491; GO:0055114
TraesCS7B02G014500.1	5.45314	2.87699	118.879	2.98041e-06	0.000143841	Basic helix loop helix (BHLH) family transcription factor	GO:0046983
TraesCS7A02G384700.1	4.2463	2.55913	118.869	2.98134e-06	0.000143841	CASP-like protein	0
TraesCS2D02G460600.1	2.01679	4.64928	118.906	2.97773e-06	0.000143841	UDP-glucose 4-epimerase, putative	GO:0003978; GO:0006012
TraesCS3A02G484800.1	1.7181	8.02768	118.784	2.98979e-06	0.00014392	Acetyl-CoA carboxylase	GO:0003824; GO:0003989; GO:0004075; GO:0005524; GO:0006633; GO:0016874; GO:0046872
TraesCS2B02G417100.2	5.13618	8.2831	118.771	2.99107e-06	0.00014392	Oxygen-dependent choline dehydrogenase	GO:0016491; GO:0016614; GO:0050660; GO:0055114
TraesCS2D02G342200.1	5.43408	7.83796	118.794	2.98883e-06	0.00014392	Short-chain dehydrogenase/reductase 3	0
TraesCS5D02G229800.1	2.94348	3.63181	118.674	3.00081e-06	0.000144198	Major facilitator superfamily protein	GO:0006810; GO:0016021
TraesCS2A02G260200.1	7.22332	1.27122	118.619	3.00631e-06	0.000144273	Strictosidine synthase	GO:0009058; GO:0016844
TraesCS2A02G277900.1	1.44834	4.89634	118.553	3.01289e-06	0.000144305	Alcohol dehydrogenase 3	GO:0016491; GO:0055114
TraesCS4B02G137500.1	2.61541	4.97677	118.562	3.01198e-06	0.000144305	Aquaporin-like protein	GO:0005215; GO:0006810; GO:0016020
TraesCS7A02G269700.1	4.85443	7.56752	118.403	3.02803e-06	0.000144935	Protease inhibitor/seed storage/lipid transfer protein family protein	0
TraesCS3D02G045200.1	5.21066	3.74905	118.375	3.03093e-06	0.000144979	Protein kinase family protein	GO:0030247
TraesCS5B02G094000.1	4.25492	1.8122	118.296	3.03887e-06	0.000145218	F-box protein, putative (DUF295)	GO:0005515
TraesCS4A02G056500.1	2.5588	3.90745	118.286	3.03988e-06	0.000145218	Protein transport protein Sec61 subunit alpha	GO:0015031; GO:0016020
TraesCS7D02G319100.1	1.5513	4.33754	118.174	3.05136e-06	0.000145636	Alcohol dehydrogenase	GO:0016491; GO:0055114
TraesCS6A02G360700.2	1.28418	4.40706	118.112	3.05768e-06	0.000145636	Aspartate aminotransferase	GO:0003824; GO:0006520; GO:0008483; GO:0009058; GO:0030170
TraesCS4B02G000100.1	1.71835	7.47935	118.064	3.06259e-06	0.000145636	NADH-quinone oxidoreductase subunit K	GO:0016651; GO:0042773; GO:0055114
TraesCS7A02G394500.1	1.31314	4.27968	118.106	3.05823e-06	0.000145636	Processing peptidase	GO:0003824; GO:0046872
TraesCS3D02G494600.2	2.56991	3.36847	118.121	3.05674e-06	0.000145636	Response regulator	GO:0000160
TraesCS3A02G034600.4	5.61855	1.75672	118.072	3.06171e-06	0.000145636	#N/A	#N/A
TraesCS4B02G393300.1	2.14718	3.266	117.968	3.07241e-06	0.000145819	Lipid transfer protein	0
TraesCS7B02G267000.1	1.39657	4.14132	117.985	3.07072e-06	0.000145819	Phospholipid-transporting ATPase	GO:0000166; GO:0000287; GO:0004012; GO:0005524; GO:0015914; GO:0016021; GO:0046872
TraesCS1A02G384700.1	2.01024	4.5318	117.874	3.08216e-06	0.000146125	Photosystem II reaction center protein I	GO:0009523; GO:0009539; GO:0015979; GO:0016020
TraesCS4D02G020100.1	2.17323	3.43549	117.461	3.12519e-06	0.000147565	ERD (Early-responsive to dehydration stress) family protein	GO:0016020
TraesCS2B02G333700.1	5.30444	4.77872	117.467	3.12463e-06	0.000147565	Glutamate decarboxylase	GO:0003824; GO:0004351; GO:0006536; GO:0016831; GO:0019752; GO:0030170
TraesCS4B02G050200.1	1.83306	4.5002	117.46	3.12535e-06	0.000147565	Histidine kinase	GO:0000155; GO:0000160; GO:0007165; GO:0016310; GO:0016772
TraesCS7B02G133000.1	4.91156	4.75283	117.496	3.12158e-06	0.000147565	Receptor protein kinase, putative	GO:0004672; GO:0005515; GO:0005524; GO:0006468
TraesCS2A02G077100.1	5.57929	3.19273	117.397	3.13199e-06	0.000147783	Glycosyltransferase	GO:0008152; GO:0016758
TraesCS2A02G190700.1	2.21932	3.65892	117.29	3.14324e-06	0.000148123	Aldehyde dehydrogenase	GO:0008152; GO:0016491; GO:0055114
TraesCS7A02G369400.1	2.54445	5.5649	117.258	3.14667e-06	0.000148128	Aldehyde dehydrogenase, putative	GO:0008152; GO:0016491; GO:0055114
TraesCS3B02G128000.2	2.28324	5.63087	117.251	3.14739e-06	0.000148128	Malic enzyme	GO:0004470; GO:0004471; GO:0006108; GO:0051287; GO:0055114
TraesCS1A02G308100.2	2.43375	3.56129	117.222	3.1505e-06	0.000148179	MYB transcription factor	GO:0003677
TraesCS5D02G177200.1	1.41581	5.63034	117.122	3.16114e-06	0.000148554	Enoyl reductase	0
TraesCS5D02G198700.1	1.43023	7.00172	117.109	3.16253e-06	0.000148554	Oxygen-dependent choline dehydrogenase	GO:0016491; GO:0016614; GO:0050660; GO:0055114
TraesCS6B02G377500.1	1.68871	4.20419	117.044	3.1695e-06	0.000148786	Protein kinase-like	GO:0004672; GO:0005515; GO:0005524; GO:0006468
TraesCS7B02G259100.1	2.0434	5.01554	116.857	3.18958e-06	0.000149536	Aldehyde dehydrogenase	GO:0008152; GO:0016491; GO:0055114
TraesCS3B02G186400.1	1.94859	6.61722	116.809	3.19478e-06	0.000149612	Photosystem II reaction center protein J	GO:0009523; GO:0009539; GO:0015979; GO:0016020
TraesCS4D02G053000.1	3.70541	2.86622	116.513	3.2269e-06	0.000150899	actin cross-linking protein, putative (DUF569)	0
TraesCS1D02G200700.1	2.39096	3.66407	116.516	3.22665e-06	0.000150899	Sugar transporter family protein	GO:0005215; GO:0016020; GO:0016021; GO:0022857; GO:0022891; GO:0055085
TraesCS5D02G357600.1	2.00973	6.08947	116.439	3.23507e-06	0.000151017	Chlorophyll a-b binding protein, chloroplastic	0
TraesCS6D02G257000.1	1.27076	5.20322	116.434	3.23562e-06	0.000151017	Heat shock 70 kDa protein, putative	0
TraesCS1A02G084200.1	1.52106	4.39505	116.3	3.25036e-06	0.000151608	#N/A	#N/A
TraesCS2A02G321300.1	5.13076	7.51661	116.143	3.26769e-06	0.000152126	Short-chain dehydrogenase/reductase 3	0
TraesCS1A02G161400.1	5.60661	5.61665	116.123	3.27001e-06	0.000152136	Cytochrome P450 family protein, expressed	GO:0005506; GO:0016705; GO:0020037; GO:0055114
TraesCS3A02G109900.3	1.50798	4.70807	115.998	3.28387e-06	0.000152684	Glycine-rich protein	0
TraesCS1B02G086300.1	2.59879	3.07398	115.966	3.28745e-06	0.000152754	Glycosyl hydrolase family protein 43, putative, expressed	GO:0004553; GO:0005975
TraesCS4D02G240900.1	5.23353	3.75314	115.888	3.29624e-06	0.000153039	Cytochrome P450 family protein, expressed	GO:0005506; GO:0016705; GO:0020037; GO:0055114
TraesCS7D02G130100.1	5.35258	6.25711	115.74	3.31295e-06	0.000153646	MYB transcription factor	GO:0003677
TraesCS2A02G334600.1	3.08312	5.12412	115.647	3.32348e-06	0.000154036	Agmatine deiminase	GO:0004668; GO:0009446; GO:0047632
TraesCS3A02G378300.1	2.16069	4.97746	115.608	3.32784e-06	0.000154109	Tubby-like F-box protein	GO:0005515
TraesCS5A02G420700.1	1.87942	4.47156	115.508	3.33923e-06	0.000154375	Photosystem II reaction center protein I	GO:0009523; GO:0009539; GO:0015979; GO:0016020
TraesCS4D02G184700.1	2.75712	3.27828	115.476	3.34291e-06	0.000154448	Protein trichome birefringence	0
TraesCS4D02G259500.1	5.16368	7.76251	115.241	3.36988e-06	0.000155249	Endo-1,4-beta-xylanase	GO:0004553; GO:0005975; GO:0016798; GO:0030246
TraesCS7D02G385500.1	3.84651	3.20836	115.249	3.36896e-06	0.000155249	Lipase	GO:0006629; GO:0016788
TraesCS7D02G362300.2	1.48951	4.03698	115.217	3.37271e-06	0.000155249	Phospholipid-transporting ATPase	GO:0000166; GO:0000287; GO:0004012; GO:0005524; GO:0015914; GO:0016021; GO:0046872
TraesCS3B02G402200.1	3.77126	3.51532	115.081	3.38845e-06	0.000155764	Amino acid transporter, putative	0
TraesCS7B02G031000.1	5.5342	5.83366	115.086	3.38789e-06	0.000155764	MYB transcription factor	GO:0003677
TraesCS7B02G128800.1	5.45045	1.58892	114.943	3.40459e-06	0.000156212	Epoxide hydrolase 2	GO:0003824
TraesCS2B02G118800.1	1.71849	6.89909	114.944	3.40443e-06	0.000156212	Ricin B-like lectin R40G2	0
TraesCS4B02G249500.1	5.00471	6.25168	114.847	3.41576e-06	0.000156343	Glycosyltransferase	GO:0008152; GO:0016758
TraesCS7B02G167900.1	5.19828	6.23349	114.828	3.41802e-06	0.000156343	Protease inhibitor/seed storage/lipid transfer protein family protein	0
TraesCS1D02G252900.1	2.30343	3.67803	114.767	3.42522e-06	0.000156569	Pyruvate, phosphate dikinase	GO:0003824; GO:0005524; GO:0006090; GO:0016301; GO:0016310; GO:0016772; GO:0050242
TraesCS6A02G042400.1	10.4225	1.45893	217.514	3.44204e-06	0.000157043	Alpha-galactosidase	GO:0003824; GO:0004553; GO:0005975
TraesCS4B02G050200.2	1.90183	4.31693	114.642	3.44004e-06	0.000157043	Histidine kinase	GO:0000155; GO:0000160; GO:0007165; GO:0016310; GO:0016772
TraesCS6A02G196500.2	2.51103	3.01347	114.515	3.45512e-06	0.000157444	Ethylene-responsive transcription factor-like protein	GO:0003677; GO:0003700; GO:0006355
TraesCS1A02G327300.1	3.87254	2.74303	114.525	3.4539e-06	0.000157444	Signal recognition particle 54 kDa protein	GO:0003924; GO:0005525; GO:0006614; GO:0008312; GO:0048500
TraesCS5A02G010700.1	1.73339	3.50217	114.454	3.46237e-06	0.000157676	NAD(P)H-quinone oxidoreductase subunit 6, chloroplastic	GO:0008137; GO:0055114
TraesCS1D02G181900.1	1.60055	6.40708	114.434	3.46475e-06	0.000157686	Photosystem II reaction center protein L	GO:0009523; GO:0009539; GO:0015979; GO:0016020
TraesCS6D02G258000.4	1.22735	4.80943	114.312	3.47938e-06	0.000158155	DegP protease-like	GO:0004252; GO:0005515; GO:0006508
TraesCS3A02G131700.2	3.53214	2.64639	114.314	3.47907e-06	0.000158155	SPOROCYTELESS-like EAR-containing protein 2	0
TraesCS7B02G213000.1	3.87193	4.50568	114.208	3.49193e-06	0.000158627	Amino acid transporter, putative	0
TraesCS2A02G268400.1	2.53162	3.16792	114.09	3.5062e-06	0.000158955	Proline transporter	0
TraesCS6B02G137200.1	4.15675	3.04915	114.076	3.50784e-06	0.000158955	Vacuolar cation/proton exchanger, putative	GO:0006812; GO:0006816; GO:0008324; GO:0015369; GO:0016021; GO:0055085
TraesCS3D02G164800.1	3.08884	2.89054	113.87	3.53297e-06	0.000159796	Ubiquitin-conjugating enzyme E2	0
TraesCS7B02G280300.1	2.31543	7.55039	113.838	3.53691e-06	0.000159876	ABC transporter G family member	GO:0005524; GO:0016020; GO:0016887
TraesCS7B02G267000.2	1.34895	4.15752	113.471	3.58224e-06	0.000161625	Phospholipid-transporting ATPase	GO:0000166; GO:0000287; GO:0004012; GO:0005524; GO:0015914; GO:0016021; GO:0046872
TraesCS4A02G380200.1	3.00852	2.91967	113.438	3.58639e-06	0.000161713	Acid phosphatase 1	GO:0003993
TraesCSU02G063400.2	1.28751	5.16634	113.401	3.59091e-06	0.00016176	1-deoxy-D-xylulose-5-phosphate synthase, Transketolase	GO:0003824; GO:0008152
TraesCS7A02G357800.2	4.68866	2.77427	113.339	3.59876e-06	0.000161971	Inositol oxygenase	GO:0005506; GO:0005737; GO:0019310; GO:0050113; GO:0055114
TraesCS1A02G197200.1	1.97375	3.1213	113.104	3.62832e-06	0.000163201	Sugar transporter family protein	GO:0005215; GO:0016020; GO:0016021; GO:0022857; GO:0022891; GO:0055085
TraesCS1B02G422900.1	4.72448	3.50913	113.043	3.63602e-06	0.000163346	Phosphoethanolamine transferase EptC	0
TraesCS5D02G319800.1	4.96382	6.01893	113.001	3.64134e-06	0.000163485	Protease inhibitor/seed storage/lipid transfer protein family protein	0
TraesCS6D02G387700.1	6.49901	2.70948	112.816	3.66494e-06	0.000164443	Cytochrome P450	GO:0005506; GO:0016705; GO:0020037; GO:0055114
TraesCS6B02G382300.1	2.00069	3.12612	112.659	3.68508e-06	0.000165043	Cyclic nucleotide-gated channel	GO:0005216; GO:0006811; GO:0016020; GO:0055085
TraesCS3A02G324100.1	3.55692	2.59193	112.659	3.68508e-06	0.000165043	Indole-3-acetic acid-amido synthetase GH3.3, putative	0
TraesCS2D02G198600.1	3.76544	3.36723	112.673	3.68331e-06	0.000165043	Sorbitol transporter	GO:0005215; GO:0016021; GO:0022857; GO:0055085
TraesCS6D02G287600.1	4.4155	3.05247	112.638	3.68782e-06	0.000165065	Glycine-rich protein-like	0
TraesCS2A02G106900.1	3.58064	1.93854	112.54	3.70052e-06	0.000165532	B12D protein	0
TraesCS5D02G399000.3	1.89745	3.40603	112.521	3.70296e-06	0.00016554	Beta-glucosidase	GO:0004553; GO:0005975
TraesCS1A02G099500.3	1.35619	4.27129	112.448	3.71248e-06	0.000165864	#N/A	#N/A
TraesCSU02G001000.1	5.63107	2.53495	112.374	3.7221e-06	0.000166192	Cell division cycle 48-like protein	GO:0005524; GO:0016787
TraesCS4B02G106300.2	1.93095	5.89927	112.338	3.72686e-06	0.000166304	Alcohol dehydrogenase	GO:0008270; GO:0016491; GO:0055114
TraesCS1B02G451100.1	1.6342	5.31887	112.212	3.74334e-06	0.000166937	Chlorophyll a-b binding protein, chloroplastic	0
TraesCS4B02G220500.2	3.06531	5.6214	112.087	3.75978e-06	0.000167161	Beta-galactosidase	GO:0004553; GO:0005975; GO:0030246
TraesCS6A02G098000.1	5.41839	7.38181	112.154	3.75102e-06	0.000167161	Lipid transfer protein	0
TraesCS7B02G267000.4	1.44537	4.00952	112.091	3.75927e-06	0.000167161	Phospholipid-transporting ATPase	GO:0000166; GO:0000287; GO:0004012; GO:0005524; GO:0015914; GO:0016021; GO:0046872
TraesCS3D02G052700.1	1.64706	6.3562	112.117	3.75584e-06	0.000167161	Photosystem II reaction center protein L	GO:0009523; GO:0009539; GO:0015979; GO:0016020
TraesCS1D02G375500.2	2.29269	3.08125	111.68	3.81413e-06	0.000169306	Methyltransferase	GO:0000234; GO:0006656; GO:0008152; GO:0008168
TraesCS5B02G166200.2	1.6407	4.88634	111.639	3.81969e-06	0.000169412	3-ketoacyl-CoA thiolase	GO:0003824; GO:0008152; GO:0016747
TraesCS4B02G065500.2	5.03482	4.91661	111.611	3.82351e-06	0.000169479	RING finger and CHY zinc finger protein	GO:0005515; GO:0008270
TraesCS3A02G126800.2	2.82637	2.69211	111.22	3.87671e-06	0.000171733	Ankyrin repeat protein-like	GO:0005515
TraesCS7D02G364900.1	5.49536	4.04019	111.145	3.88703e-06	0.000171878	Inositol oxygenase	GO:0005506; GO:0005737; GO:0019310; GO:0050113; GO:0055114
TraesCS6B02G237800.1	3.01833	2.11827	111.098	3.89346e-06	0.000172058	BTB/POZ domain-containing protein	0
TraesCS1D02G307500.1	2.15502	2.61137	111.064	3.89815e-06	0.000172161	MYB transcription factor	GO:0003677
TraesCS5D02G253700.1	2.24689	6.26807	111.037	3.90198e-06	0.000172226	Glucose-6-phosphate isomerase	GO:0004347; GO:0006094; GO:0006096
TraesCS1A02G005800.2	1.56963	5.60773	110.965	3.91186e-06	0.000172251	#N/A	#N/A
TraesCSU02G200900.1	2.07768	9.21333	110.892	3.92213e-06	0.000172547	Photosystem I P700 chlorophyll a apoprotein A1	GO:0009522; GO:0009579; GO:0015979; GO:0016021; GO:0046872
TraesCS2B02G118800.2	1.51615	6.51975	110.882	3.92339e-06	0.000172547	Ricin B-like lectin R40G2	0
TraesCS3D02G207700.3	1.85094	2.96225	110.796	3.93552e-06	0.000172976	IAA-amino acid hydrolase ILR1, putative	GO:0008152; GO:0016787
TraesCS3D02G120200.1	7.17773	1.2359	110.748	3.94214e-06	0.000173163	Glycosyltransferase	GO:0008152; GO:0016758
TraesCS5A02G447800.1	2.77147	2.41561	110.608	3.96194e-06	0.000173928	Zinc finger CCCH domain-containing protein 4	0
TraesCS5B02G203100.1	4.84402	6.17248	110.579	3.96603e-06	0.000174003	Myb factor	GO:0003677
TraesCS3D02G332300.1	1.78473	5.13491	110.545	3.9708e-06	0.000174108	NADH-cytochrome b5 reductase	GO:0016491; GO:0055114
TraesCS6A02G392400.1	1.77869	5.77107	110.348	3.99877e-06	0.000175124	3-ketoacyl-CoA thiolase-like protein	GO:0003824; GO:0008152; GO:0016747
TraesCS7B02G280300.2	2.24244	7.51029	110.352	3.99814e-06	0.000175124	ABC transporter G family member	GO:0005524; GO:0016020; GO:0016887
TraesCS2B02G429200.2	4.17085	2.67205	110.287	4.00755e-06	0.000175142	Copper-transporting ATPase	GO:0000166; GO:0005507; GO:0006812; GO:0016021; GO:0019829; GO:0030001; GO:0046872
TraesCS3B02G136000.1	5.17028	1.21549	110.296	4.00625e-06	0.000175142	Paired box protein Pax-3	0
TraesCS3A02G403900.1	2.21142	5.28603	110.278	4.00874e-06	0.000175142	Protein root UVB sensitive 6	0
TraesCS5A02G226400.1	4.04255	2.51343	110.17	4.02423e-06	0.000175429	2-oxoglutarate (2OG) and Fe(II)-dependent oxygenase superfamily protein	GO:0016491; GO:0055114
TraesCS5B02G247000.1	1.61076	6.40267	110.167	4.02475e-06	0.000175429	NAD(P)H-quinone oxidoreductase subunit 6, chloroplastic	GO:0008137; GO:0055114
TraesCS6B02G352100.1	2.13177	3.33327	110.088	4.03607e-06	0.000175772	Cyclin-dependent kinase inhibitor	GO:0004861; GO:0005634; GO:0007050
TraesCS6A02G216800.1	2.62213	4.12579	110.078	4.03759e-06	0.000175772	Nicotinamidase 1	GO:0003824; GO:0008152
TraesCS3D02G002300.1	5.73164	4.92214	109.959	4.05472e-06	0.000176298	Aquaporin-1	GO:0005215; GO:0006810; GO:0016020
TraesCS1A02G404500.2	1.18005	6.95498	109.951	4.05597e-06	0.000176298	Aspartic proteinase	GO:0004190; GO:0006508; GO:0006629
TraesCS2A02G117900.3	2.30326	2.59579	109.938	4.05787e-06	0.000176298	Lipase	GO:0006629
TraesCS4B02G178600.1	1.56721	3.41369	109.881	4.06604e-06	0.000176486	transcription factor-like protein	GO:0003700; GO:0006351; GO:0006355; GO:0043565
TraesCS2B02G240200.3	5.72357	2.20729	109.791	4.07923e-06	0.000176953	Beta-amylase	GO:0000272; GO:0016161
TraesCS3B02G102100.1	1.43577	5.81857	109.701	4.09238e-06	0.000177418	Fatty acid oxidation complex subunit alpha	GO:0003824; GO:0003857; GO:0006631; GO:0008152; GO:0016491; GO:0055114
TraesCS2B02G487400.1	2.06265	10.416	109.596	4.10793e-06	0.000177848	Photosystem I P700 chlorophyll a apoprotein A2	GO:0009522; GO:0009579; GO:0015979; GO:0016021
TraesCS5A02G405300.1	2.0339	3.26541	109.575	4.11101e-06	0.000177848	RNA-binding protein-like	GO:0003676
TraesCS1A02G005800.1	1.55198	5.84098	109.617	4.10487e-06	0.000177848	#N/A	#N/A
TraesCS7A02G389300.1	5.40048	2.37399	109.532	4.11738e-06	0.000177869	Fatty acyl-CoA reductase	0
TraesCS2B02G473900.1	4.65525	2.97042	109.51	4.12058e-06	0.000177902	Purine permease family protein	0
TraesCS4D02G020100.2	2.23913	3.68426	109.473	4.12614e-06	0.000178037	ERD (Early-responsive to dehydration stress) family protein	GO:0016020
TraesCS4A02G192600.1	4.1421	2.7775	109.334	4.14683e-06	0.000178824	Coiled-coil domain-containing protein SCD2	0
TraesCS5D02G321100.1	5.58565	3.34979	109.256	4.15844e-06	0.00017922	UDP-glucose 4-epimerase	GO:0003978; GO:0005975; GO:0006012; GO:0016857
TraesCS5B02G243100.1	2.89559	3.32735	109.21	4.1653e-06	0.000179304	Carbonic anhydrase	GO:0004089; GO:0008270; GO:0015976
TraesCS6A02G211100.1	5.65622	3.57386	109.218	4.16413e-06	0.000179304	GDSL esterase/lipase	GO:0016788
TraesCS7A02G050400.1	5.1249	1.56772	109.188	4.16863e-06	0.000179342	ATP-dependent Clp protease ATP-binding subunit	GO:0005524
TraesCS5A02G247200.1	1.75764	5.92252	109.08	4.18485e-06	0.000179934	Glucose-6-phosphate isomerase	GO:0004347; GO:0006094; GO:0006096
TraesCS5B02G315700.1	7.07622	2.59404	108.987	4.199e-06	0.000180436	UDP-glucose 4-epimerase	GO:0003978; GO:0006012
TraesCS2B02G468200.2	2.25487	2.74819	108.925	4.20842e-06	0.000180629	SNARE associated Golgi protein family	0
TraesCS3A02G386100.1	4.20481	2.49404	108.855	4.21898e-06	0.000180698	Beta-galactosidase	GO:0004553; GO:0005975
TraesCS3B02G006200.1	2.55185	3.94023	108.876	4.21589e-06	0.000180698	Metal-dependent phosphohydrolase HD domain-containing protein	0
TraesCS3B02G243900.1	1.90309	5.11449	108.822	4.22412e-06	0.000180772	thionin-like protein	GO:0008270
TraesCS1A02G099500.1	1.46105	3.66814	108.743	4.23613e-06	0.00018118	#N/A	#N/A
TraesCS5B02G043500.1	1.92381	6.51888	108.613	4.25613e-06	0.000181611	Photosystem II reaction center protein J	GO:0009523; GO:0009539; GO:0015979; GO:0016020
TraesCSU02G174900.1	1.59779	3.57222	108.502	4.27328e-06	0.000182236	Very-long-chain (3R)-3-hydroxyacyl-CoA dehydratase	0
TraesCS6D02G090200.1	1.19755	7.85376	108.463	4.27939e-06	0.00018239	Calreticulin/calnexin	GO:0005509; GO:0005515; GO:0005783; GO:0006457; GO:0051082
TraesCS5A02G404700.1	7.3317	1.37585	108.424	4.28537e-06	0.000182539	Calcium-binding protein	GO:0005509
TraesCS6B02G432600.1	1.59392	6.02026	108.395	4.28994e-06	0.000182627	3-ketoacyl-CoA thiolase-like protein	GO:0003824; GO:0008152; GO:0016747
TraesCS7D02G398100.1	5.85174	4.52837	108.152	4.32803e-06	0.000183607	Pectin lyase-like superfamily protein, putative	GO:0004650; GO:0005975
TraesCS5D02G261000.1	4.12638	3.82635	108.11	4.33454e-06	0.000183777	Cellulose synthase, putative	GO:0016020; GO:0016760; GO:0030244
TraesCS3A02G394000.1	2.81558	3.73089	108.041	4.34544e-06	0.000184132	Acid phosphatase/vanadium-dependent haloperoxidase related	0
TraesCS5A02G431000.1	6.15902	2.08441	107.908	4.36662e-06	0.00018463	serine acetyltransferase 3;2	0
TraesCS4B02G107500.1	2.19157	3.76293	107.874	4.37195e-06	0.000184721	ABC1-like kinase	GO:0004672; GO:0005524; GO:0006468
TraesCS7A02G000400.1	1.20001	4.79743	107.828	4.37941e-06	0.000184883	Plastocyanin	GO:0005507; GO:0009055
TraesCS4B02G283300.2	1.35094	5.51674	107.819	4.38084e-06	0.000184883	Serine/threonine-protein phosphatase	GO:0016787
TraesCS1B02G304400.1	5.53847	1.93761	107.624	4.41211e-06	0.000185758	GDSL esterase/lipase	GO:0016788
TraesCS3A02G187000.1	2.81719	3.1613	107.595	4.4168e-06	0.000185758	Hyp O-arabinosyltransferase-like protein	0
TraesCS2B02G199400.1	5.40081	4.71314	107.585	4.41841e-06	0.000185758	Pectinesterase	GO:0005618; GO:0030599; GO:0042545
TraesCS3A02G133700.2	2.41479	4.31625	107.579	4.41936e-06	0.000185758	Polyadenylate-binding protein	GO:0003676
TraesCS2D02G312700.1	1.45393	4.70665	107.595	4.4168e-06	0.000185758	Signal peptidase subunit-25	GO:0005787; GO:0006465; GO:0008233; GO:0016021
TraesCS5A02G389000.1	2.32873	3.06336	107.506	4.43113e-06	0.000185979	Beta-glucosidase	GO:0004553; GO:0005975
TraesCS3B02G263900.1	5.15204	5.38541	107.495	4.43288e-06	0.000185979	DUF538 family protein (Protein of unknown function, DUF538)	0
TraesCS1B02G363000.1	1.45852	3.58927	107.38	4.45169e-06	0.000186329	26S proteasome non-ATPase regulatory subunit 1	GO:0000502; GO:0005488; GO:0030234; GO:0042176
TraesCS6A02G139900.1	2.33748	3.77467	107.369	4.45333e-06	0.000186329	Biotin holocarboxylase synthetase 1-like protein	GO:0004077; GO:0006464
TraesCS7D02G362300.1	1.47165	4.83362	107.369	4.45332e-06	0.000186329	Phospholipid-transporting ATPase	GO:0000166; GO:0000287; GO:0004012; GO:0005524; GO:0015914; GO:0016021; GO:0046872
TraesCS5B02G275600.1	2.6663	2.78649	107.333	4.45934e-06	0.00018647	N-methyl-L-tryptophan oxidase	GO:0016491; GO:0055114
TraesCS5B02G330100.1	2.9782	4.12609	107.167	4.48654e-06	0.00018697	MYB transcription factor	GO:0003677
TraesCS5D02G342000.1	4.9726	5.4619	107.209	4.47964e-06	0.00018697	Ornithine decarboxylase	GO:0003824; GO:0006596
TraesCS2D02G396600.1	5.0407	9.63716	107.181	4.48411e-06	0.00018697	Oxygen-dependent choline dehydrogenase	GO:0016491; GO:0016614; GO:0050660; GO:0055114
TraesCS5A02G389000.2	2.40952	3.2829	107.015	4.5116e-06	0.000187587	Beta-glucosidase	GO:0004553; GO:0005975
TraesCS2A02G399100.1	5.33445	8.68712	107.021	4.51061e-06	0.000187587	Oxygen-dependent choline dehydrogenase	GO:0016491; GO:0016614; GO:0050660; GO:0055114
TraesCS3A02G079400.1	1.26872	4.23597	106.972	4.51875e-06	0.000187671	Sterol-8,7-isomerase	GO:0016021; GO:0016125; GO:0047750
TraesCS2D02G151400.2	1.75735	3.55873	106.836	4.54133e-06	0.000188501	Xylulose kinase	GO:0005975; GO:0016773
TraesCS1D02G332900.2	1.46429	4.13343	106.742	4.5571e-06	0.000189048	Protein kinase	GO:0004672; GO:0004674; GO:0005524; GO:0006468
TraesCS1D02G332900.4	1.49768	4.39128	106.673	4.56873e-06	0.000189316	Protein kinase	GO:0004672; GO:0004674; GO:0005524; GO:0006468
TraesCS4A02G083700.2	2.44256	6.74603	106.584	4.58367e-06	0.00018972	Beta-galactosidase	GO:0004553; GO:0005975; GO:0030246
TraesCS4B02G102400.1	4.46704	2.46633	106.482	4.60097e-06	0.000190221	Nucleoside diphosphate kinase	GO:0004550; GO:0006165; GO:0006183; GO:0006228; GO:0006241
TraesCS2B02G424500.2	4.53951	2.85677	106.49	4.59956e-06	0.000190221	Prolyl endopeptidase	GO:0004252; GO:0006508; GO:0008236; GO:0070008
TraesCS7B02G354100.1	1.15112	6.89219	106.299	4.63211e-06	0.000191401	Polyubiquitin	GO:0005515
TraesCS4B02G344100.1	2.10546	3.545	106.206	4.64811e-06	0.000191953	Zinc finger (C3HC4-type RING finger) family protein	GO:0005515; GO:0008270
TraesCS4D02G248000.2	2.46768	4.44867	105.946	4.69302e-06	0.000193329	Beta-glucosidase	GO:0004553; GO:0005975
TraesCS2A02G302900.1	2.97322	2.97751	105.937	4.69466e-06	0.000193329	Late embryogenesis abundant protein	0
TraesCS3B02G145500.2	2.2798	3.6222	105.894	4.70216e-06	0.00019348	Boron transporter	GO:0006820; GO:0016021
TraesCS3B02G254800.2	3.03483	1.88822	105.869	4.70654e-06	0.000193492	ATP-dependent zinc metalloprotease FtsH 1	GO:0005524
TraesCS4A02G228600.1	1.70606	5.63376	105.749	4.72754e-06	0.000194018	F-box/kelch-repeat protein	GO:0005515
TraesCS3A02G519200.1	4.51507	5.62967	105.676	4.74035e-06	0.000194227	rRNA N-glycosidase	GO:0017148; GO:0030598
TraesCS5B02G120300.1	4.17221	4.34603	105.677	4.74019e-06	0.000194227	S-adenosyl-L-methionine-dependent methyltransferases superfamily protein	GO:0008168
TraesCS2D02G335600.1	4.07909	1.21391	105.647	4.7454e-06	0.000194325	C2 and GRAM domain-containing protein	GO:0005515
TraesCS1B02G316400.1	1.4542	4.00803	105.553	4.76204e-06	0.000194897	NADH-cytochrome b5 reductase	GO:0016491; GO:0055114
TraesCS7B02G167100.1	1.64466	5.02428	105.504	4.77087e-06	0.00019507	ABC transporter family protein	GO:0005524; GO:0016020; GO:0016887
TraesCS2D02G237900.1	1.17489	5.60636	105.5	4.77159e-06	0.00019507	Pyruvate kinase	GO:0000287; GO:0003824; GO:0004743; GO:0006096; GO:0030955
TraesCS5A02G532400.1	5.4074	2.38561	105.429	4.78412e-06	0.000195473	Acid phosphatase 1	GO:0003993
TraesCS2D02G530600.1	4.91065	3.53354	105.314	4.80465e-06	0.000195937	Chalcone synthase	GO:0003824; GO:0008152; GO:0009058; GO:0016746
TraesCS3B02G253900.1	4.42913	3.20579	105.322	4.80333e-06	0.000195937	Kinase family protein	GO:0004672; GO:0005524; GO:0006468
TraesCS6B02G058300.1	1.53992	8.34158	105.264	4.81368e-06	0.000196133	Heat shock 70 kDa protein	0
TraesCS1A02G258300.1	4.25664	1.81418	105.199	4.82527e-06	0.000196495	Plasma membrane ATPase	GO:0000166; GO:0006754; GO:0016021; GO:0016887; GO:0046872
TraesCS5A02G004300.1	1.29158	5.37375	105.108	4.84169e-06	0.000196945	Plasma membrane ATPase	GO:0000166; GO:0006754; GO:0016021; GO:0016887
TraesCS5A02G437100.1	1.62429	6.37028	104.824	4.89336e-06	0.000198825	Photosystem II reaction center protein L	GO:0009523; GO:0009539; GO:0015979; GO:0016020
TraesCS4B02G213700.1	1.65488	3.22269	104.803	4.89736e-06	0.000198877	Mitochondrial carrier family	0
TraesCS2A02G324800.1	3.02548	6.55758	104.726	4.91137e-06	0.000199225	Glycosyl hydrolase family 5 protein	GO:0004553; GO:0005975
TraesCS4B02G356800.1	5.17953	5.4662	104.647	4.92607e-06	0.000199555	Cell wall invertase	GO:0004553; GO:0005975
TraesCS6A02G349200.1	1.6782	3.24059	104.654	4.92475e-06	0.000199555	Cyclic nucleotide-gated channel	GO:0005216; GO:0006811; GO:0016020; GO:0055085
TraesCS7D02G143000.1	5.10013	1.61631	104.638	4.9277e-06	0.000199555	Ubiquitin, putative	GO:0005515
TraesCS2D02G557200.1	1.64169	6.75685	104.57	4.94025e-06	0.000199953	NAD(P)H-quinone oxidoreductase subunit 6, chloroplastic	GO:0008137; GO:0055114
TraesCS6A02G101800.1	1.05395	7.62859	104.517	4.95019e-06	0.000200134	Calreticulin/calnexin	GO:0005509; GO:0005515; GO:0005783; GO:0006457; GO:0051082
TraesCS6A02G349200.2	1.74956	3.33347	104.461	4.96061e-06	0.000200363	Cyclic nucleotide-gated channel	GO:0005216; GO:0005249; GO:0006811; GO:0006813; GO:0016020; GO:0055085
TraesCS4D02G087700.1	1.98966	3.98084	104.443	4.96391e-06	0.000200363	Gibberellin receptor GID1a	GO:0008152; GO:0016787
TraesCS1D02G213500.1	1.36954	4.98004	104.117	5.02521e-06	0.000202607	Altered inheritance of mitochondria protein 32	0
TraesCS7D02G004400.1	1.33538	6.55182	104.077	5.03276e-06	0.000202621	Acyl-coenzyme A oxidase	GO:0003995; GO:0003997; GO:0005777; GO:0006631; GO:0006635; GO:0008152; GO:0016627; GO:0050660; GO:0055114
TraesCS2B02G118700.1	8.44966	1.23423	104.071	5.03388e-06	0.000202621	Stress responsive protein	0
TraesCS4D02G147500.2	2.41504	3.16304	104.051	5.03769e-06	0.000202663	Kinesin, putative	GO:0003777; GO:0005524; GO:0007018; GO:0008017
TraesCS7D02G476600.2	2.05493	2.66422	104.008	5.04589e-06	0.00020277	TBC1 domain family member-like protein	0
TraesCS3B02G441800.1	1.84293	4.07033	103.95	5.05695e-06	0.000202972	Bidirectional sugar transporter SWEET	GO:0016021
TraesCS7A02G197300.1	4.3206	2.07111	103.938	5.05923e-06	0.000202972	SNF2 domain-containing protein / helicase domain-containing protein / zinc finger protein-like protein	0
TraesCS5A02G238800.1	3.98457	3.27725	103.894	5.06767e-06	0.000203198	Cyclin-dependent kinase	0
TraesCS3B02G566300.1	4.91759	2.22923	103.85	5.07603e-06	0.000203422	Nuclear migration protein nudC	0
TraesCS3B02G267800.1	1.44617	4.46593	103.721	5.10078e-06	0.00020419	Pyruvate kinase	GO:0000287; GO:0003824; GO:0004743; GO:0006096; GO:0030955
TraesCS1D02G295200.1	1.61055	6.40697	103.679	5.10885e-06	0.000204293	Photosystem II reaction center protein L	GO:0009523; GO:0009539; GO:0015979; GO:0016020
TraesCS6B02G377500.2	1.6373	4.36163	103.679	5.10892e-06	0.000204293	Protein kinase-like	GO:0004672; GO:0005515; GO:0005524; GO:0006468
TraesCS5D02G195700.1	2.29242	3.47949	103.65	5.11451e-06	0.000204404	ATP-binding cassette transporter subfamily A member	GO:0005524; GO:0016887
TraesCS1B02G404500.1	1.82302	6.5064	103.581	5.12792e-06	0.000204645	Photosystem II reaction center protein Z	GO:0009523; GO:0009539; GO:0015979; GO:0042549
TraesCS7D02G045700.1	6.52461	2.05032	103.501	5.14355e-06	0.000205027	ATP-dependent Clp protease ATP-binding subunit	GO:0005524
TraesCS5B02G363800.1	1.33922	5.81069	103.498	5.1441e-06	0.000205027	NADPH--cytochrome P450 reductase	GO:0003958; GO:0010181; GO:0016491; GO:0055114
TraesCS5A02G392600.1	1.16749	5.25912	103.452	5.15294e-06	0.000205196	ABC transporter B family protein	GO:0005524; GO:0006810; GO:0016021; GO:0016887; GO:0042626; GO:0055085
TraesCS5D02G101300.1	1.3282	5.26666	103.447	5.15397e-06	0.000205196	ADP-ribosylation factor family protein	GO:0005525; GO:0005622; GO:0006886
TraesCS7B02G134500.1	3.59275	1.94957	103.293	5.1843e-06	0.000206292	BTB/POZ domain-containing protein	GO:0005515
TraesCS2D02G020900.1	2.03566	4.547	103.197	5.20309e-06	0.000206927	Photosystem II reaction center protein I	GO:0009523; GO:0009539; GO:0015979; GO:0016020
TraesCS7D02G431100.1	5.01796	3.04456	103.135	5.21548e-06	0.000207228	SBP (S-ribonuclease-binding protein) family protein, putative	GO:0005515; GO:0008270
TraesCS2B02G464400.1	1.7368	6.47439	103.13	5.21634e-06	0.000207228	Seed specific protein Bn15D1B	0
TraesCS2B02G095500.2	2.02157	3.14219	102.955	5.25129e-06	0.000208503	Kinase interacting (KIP1-like) family protein	GO:0003779
TraesCS4A02G225700.1	2.93468	3.67168	102.928	5.25658e-06	0.0002086	Gibberellin receptor GID1a	GO:0008152; GO:0016787
TraesCS2A02G406200.2	7.46069	1.50036	102.867	5.2688e-06	0.000208824	L-ascorbate oxidase-like protein	GO:0005507; GO:0016491; GO:0055114
TraesCS3D02G331900.1	1.434	4.74492	102.841	5.27401e-06	0.000208839	91A protein	0
TraesCS3D02G223300.4	4.36616	1.85503	102.78	5.28648e-06	0.000209106	Carbonic anhydrase	GO:0004089; GO:0008270; GO:0015976
TraesCS4A02G402800.1	1.99079	4.10004	102.714	5.29966e-06	0.000209514	AT4G29520-like protein	0
TraesCS6D02G392000.1	2.09962	3.3476	102.62	5.31877e-06	0.000210156	Acetate kinase	0
TraesCS4A02G192500.1	1.74882	5.44659	102.532	5.3367e-06	0.000210637	Cytochrome P450-like protein	GO:0004497; GO:0005506; GO:0016705; GO:0020037; GO:0055114
TraesCS3B02G532200.1	1.33362	4.69442	102.503	5.34256e-06	0.000210641	Protein disulfide-isomerase	GO:0005783; GO:0016853; GO:0045454
TraesCS5A02G227700.2	1.67377	5.23339	102.474	5.34853e-06	0.000210763	DUF1666 family protein	0
TraesCS2D02G066100.1	1.83134	4.77736	102.441	5.35536e-06	0.000210918	Glucose-6-phosphate 1-dehydrogenase	GO:0004345; GO:0006006; GO:0050661; GO:0055114
TraesCS3B02G234900.1	1.81058	3.76172	102.317	5.38081e-06	0.000211707	Protein transport protein Sec61 beta subunit	GO:0005784; GO:0006886
TraesCS3B02G428200.1	6.4887	2.27007	102.269	5.39074e-06	0.000211855	Dehydrin	GO:0006950; GO:0009415
TraesCS7A02G370000.1	2.2738	4.81251	102.272	5.39013e-06	0.000211855	UDP-galactose transporter, putative	GO:0055085
TraesCS5B02G460800.1	1.1489	6.69416	102.219	5.40109e-06	0.000211921	Histidine kinase, putative	0
TraesCS5D02G345800.1	1.69804	9.53746	102.118	5.422e-06	0.000212513	Ycf68	0
TraesCS4B02G307200.1	3.14665	2.17002	102.011	5.44432e-06	0.000213159	Pumilio	GO:0003723; GO:0005488
TraesCS7B02G065500.1	1.50253	5.19603	101.873	5.47322e-06	0.000213947	3-oxoacyl-[acyl-carrier-protein] synthase	GO:0003824; GO:0006633; GO:0008152; GO:0016747
TraesCS5A02G211600.1	3.7529	3.96639	101.877	5.47244e-06	0.000213947	Auxin repressed/dormancy associated protein	0
TraesCS1D02G184800.1	1.27039	5.18721	101.882	5.47139e-06	0.000213947	Cytochrome b5	GO:0020037
TraesCS1A02G127200.1	1.45803	4.68952	101.837	5.48072e-06	0.000214126	#N/A	#N/A
TraesCS4D02G147500.1	2.37644	3.27769	101.814	5.48557e-06	0.000214201	Kinesin, putative	GO:0003777; GO:0005524; GO:0007018; GO:0008017
TraesCS7D02G309400.1	3.13919	3.68731	101.763	5.49635e-06	0.000214323	Amino acid transporter, putative	0
TraesCS1D02G332900.3	1.39182	4.30537	101.756	5.49791e-06	0.000214323	Protein kinase	GO:0004672; GO:0004674; GO:0005524; GO:0006468
TraesCS1A02G080700.1	1.63231	3.70738	101.772	5.49458e-06	0.000214323	#N/A	#N/A
TraesCS1B02G332400.1	3.09923	4.40643	101.685	5.51298e-06	0.000214584	Indole-3-acetic acid-amido synthetase GH3.3, putative	0
TraesCS4B02G193500.2	2.20943	3.12075	101.639	5.52274e-06	0.000214849	Chaperone protein DnaJ	0
TraesCS2D02G573000.1	1.6481	9.77212	101.46	5.56098e-06	0.000215958	Photosystem II CP43 reaction center protein	GO:0009521; GO:0009767; GO:0016020; GO:0016168; GO:0019684
TraesCS7B02G208500.1	3.05281	2.38366	101.363	5.58195e-06	0.000216365	Beta-1,3-N-acetylglucosaminyltransferase lunatic fringe	0
TraesCS7A02G406200.1	1.11693	5.44422	101.333	5.58832e-06	0.000216365	Protein FAM63A	GO:0004843; GO:1990380
TraesCS3B02G133400.1	1.94627	5.33774	101.279	5.60001e-06	0.000216702	Alkaline alpha-galactosidase seed imbibition protein	GO:0003824
TraesCS2D02G197600.1	3.92674	2.14252	101.242	5.60803e-06	0.000216898	Kinase, putative	GO:0004672; GO:0005524; GO:0006468
TraesCS5D02G010900.1	2.07449	9.67598	101.122	5.63405e-06	0.000217347	Photosystem I P700 chlorophyll a apoprotein A1	GO:0009522; GO:0009579; GO:0015979; GO:0016021; GO:0046872
TraesCS7B02G438800.1	4.8273	1.55509	101.12	5.63449e-06	0.000217347	Ubiquitin system component Cue protein	0
TraesCS4D02G020100.4	1.88812	4.27771	101.008	5.65904e-06	0.000218179	ERD (Early-responsive to dehydration stress) family protein	GO:0016020
TraesCS1B02G405600.1	1.84249	4.76681	100.952	5.67132e-06	0.000218422	NAD(P)H-quinone oxidoreductase subunit I, chloroplastic	GO:0008137; GO:0016020; GO:0016651; GO:0051539; GO:0055114
TraesCS3A02G146300.1	4.97227	3.98281	100.885	5.68617e-06	0.000218879	Cytoplasmic tRNA 2-thiolation protein 1	0
TraesCS7A02G292800.1	1.32091	4.53167	100.719	5.72299e-06	0.00022018	Protein kinase	GO:0004672; GO:0005524; GO:0006468
TraesCS2D02G458700.1	3.58095	1.93807	100.553	5.75993e-06	0.000221368	UBiQuitin family member	GO:0003735; GO:0005515; GO:0005840; GO:0006412
TraesCS6D02G257000.2	1.26707	5.17104	100.461	5.78062e-06	0.000221724	Heat shock 70 kDa protein, putative	0
TraesCS2D02G096900.1	2.14703	3.44405	100.458	5.78131e-06	0.000221724	Peptidyl-prolyl cis-trans isomerase	GO:0016853
TraesCS1A02G253400.1	1.96691	4.21217	100.464	5.7801e-06	0.000221724	Pyruvate, phosphate dikinase	GO:0003824; GO:0005524; GO:0006090; GO:0016301; GO:0016310; GO:0016772; GO:0050242
TraesCS6A02G038600.1	6.90377	0.972389	100.327	5.811e-06	0.00022252	Histone H3	GO:0000786; GO:0003677; GO:0046982
TraesCS4B02G316900.1	5.56843	1.26043	100.262	5.82575e-06	0.000222961	Phosphate transporter protein	GO:0005315; GO:0006817; GO:0016021; GO:0022857; GO:0055085
TraesCS2A02G505800.3	1.11436	5.06919	100.1	5.86263e-06	0.000224138	NADPH--cytochrome P450 reductase	GO:0003958; GO:0010181; GO:0016491; GO:0055114
TraesCS1A02G330500.4	1.36557	4.55733	99.8263	5.9258e-06	0.00022597	Protein kinase	GO:0004672; GO:0004674; GO:0005524; GO:0006468
TraesCS2A02G187600.1	3.86879	2.15087	99.7465	5.94437e-06	0.000226459	Major facilitator superfamily protein	0
TraesCS7D02G423100.1	5.3284	2.74277	99.6685	5.9626e-06	0.00022701	Heat shock 70 kDa protein	0
TraesCS7A02G166700.1	4.63444	2.30645	99.4263	6.01959e-06	0.000229061	Nitrilase/cyanide hydratase and apolipoprotein N-acyltransferase family protein	GO:0006807; GO:0016810
TraesCS7D02G045500.1	5.27633	1.99898	99.3227	6.04418e-06	0.000229757	ATP-dependent Clp protease ATP-binding subunit	GO:0005524
TraesCS6A02G230700.1	2.79858	1.93316	99.2006	6.07333e-06	0.000230745	Leucine-rich repeat (LRR) family protein	GO:0005515
TraesCS6D02G238700.1	4.43272	7.91282	99.1708	6.08046e-06	0.000230897	Oxygen-dependent choline dehydrogenase	GO:0016491; GO:0016614; GO:0050660; GO:0055114
TraesCS3A02G133700.1	2.23295	4.26188	98.9995	6.12172e-06	0.000232343	Polyadenylate-binding protein	GO:0003676
TraesCS3A02G266800.2	4.33338	1.54012	98.9441	6.13513e-06	0.000232731	O-acyltransferase WSD1	GO:0004144; GO:0045017
TraesCS6D02G079600.1	2.04279	4.46758	98.8495	6.1581e-06	0.00023336	Photosystem II reaction center protein I	GO:0009523; GO:0009539; GO:0015979; GO:0016020
TraesCS4A02G083700.1	2.41728	6.5574	98.8008	6.16999e-06	0.000233569	Beta-galactosidase	GO:0004553; GO:0005975; GO:0030246
TraesCS4B02G087600.1	1.65945	6.07456	98.6967	6.19546e-06	0.000234412	F-box/kelch-repeat protein	GO:0005515
TraesCS7A02G441900.1	5.148	3.05506	98.6753	6.20071e-06	0.000234489	SBP (S-ribonuclease-binding protein) family protein, putative	GO:0005515; GO:0008270
TraesCS1B02G432700.1	1.916	6.62296	98.6272	6.21253e-06	0.000234693	Chlorophyll a-b binding protein, chloroplastic	0
TraesCS3D02G297300.1	1.71731	5.33583	98.6008	6.21906e-06	0.000234802	Acetyl-coenzyme A synthetase	GO:0003824; GO:0008152
TraesCS1A02G404500.1	1.16031	7.23398	98.5895	6.22183e-06	0.000234802	Aspartic proteinase	GO:0004190; GO:0006508; GO:0006629
TraesCS3D02G239500.1	1.73243	5.30822	98.4844	6.24783e-06	0.000235419	Pyruvate kinase	GO:0000287; GO:0003824; GO:0004743; GO:0006096; GO:0030955
TraesCS2D02G397900.1	1.47371	4.63793	98.4078	6.26686e-06	0.000235967	S-adenosyl-L-methionine-dependent methyltransferases superfamily protein	GO:0008168
TraesCS5A02G276200.1	4.27391	1.85415	98.3757	6.27484e-06	0.000236071	N-methyl-L-tryptophan oxidase	GO:0016491; GO:0055114
TraesCS7A02G221300.1	3.42209	1.95793	98.2718	6.3008e-06	0.000236683	hydroxysteroid dehydrogenase 3	0
TraesCS3B02G185500.1	2.05108	9.08456	98.2499	6.3063e-06	0.000236768	Photosystem I P700 chlorophyll a apoprotein A1	GO:0009522; GO:0009579; GO:0015979; GO:0016021; GO:0046872
TraesCS6B02G331600.1	1.76529	3.24371	98.1871	6.32208e-06	0.000237238	2,3-bisphosphoglycerate-dependent phosphoglycerate mutase	GO:0003824; GO:0004619; GO:0006096; GO:0008152; GO:0016868
TraesCS5B02G416700.1	1.55854	4.9613	98.1541	6.33039e-06	0.000237307	Citrate synthase	GO:0006099; GO:0046912
TraesCS4D02G103600.1	3.00864	4.73506	98.1024	6.34343e-06	0.000237431	Carboxypeptidase	GO:0004185; GO:0006508
TraesCS3B02G362400.1	4.05875	1.92992	98.073	6.35087e-06	0.000237588	Cytochrome P450 family protein	GO:0005506; GO:0016705; GO:0020037; GO:0055114
TraesCS1B02G205100.1	5.14747	5.68125	97.8796	6.40004e-06	0.00023906	Cytochrome P450, putative	GO:0005506; GO:0016705; GO:0020037; GO:0055114
TraesCS1A02G120300.1	5.61478	5.5725	97.857	6.40579e-06	0.000239153	#N/A	#N/A
TraesCS5B02G162100.1	2.7226	5.05216	97.8312	6.41239e-06	0.000239277	Plastid-lipid-associated protein	0
TraesCS5A02G089200.1	1.5164	5.10109	97.7566	6.43154e-06	0.000239747	ADP-ribosylation factor family protein	GO:0005525; GO:0005622; GO:0006886
TraesCS5D02G010700.1	1.94913	4.42935	97.699	6.44636e-06	0.000240148	NAD(P)H-quinone oxidoreductase subunit J, chloroplastic	GO:0008137; GO:0016651; GO:0055114
TraesCS1D02G110800.1	2.88425	3.00881	97.6517	6.45856e-06	0.000240264	4-coumarate:CoA ligase 2	0
TraesCS1D02G307500.2	2.14113	2.43615	97.6308	6.46398e-06	0.000240344	MYB transcription factor	GO:0003677
TraesCSU02G063400.1	1.18183	5.59951	97.5669	6.48052e-06	0.000240836	1-deoxy-D-xylulose-5-phosphate synthase, Transketolase	GO:0003824; GO:0004802; GO:0008152
TraesCS2A02G320400.1	2.47395	9.06115	97.5108	6.4951e-06	0.000241047	Glucose-6-phosphate 1-dehydrogenase	GO:0004345; GO:0006006; GO:0050661; GO:0055114
TraesCS5D02G396500.1	5.82504	3.15797	97.519	6.49294e-06	0.000241047	Short-chain dehydrogenase/reductase family protein	GO:0016491
TraesCS7D02G476600.1	1.92456	2.98427	97.507	6.49608e-06	0.000241047	TBC1 domain family member-like protein	0
TraesCS2B02G095500.3	2.20424	2.90349	97.3903	6.52654e-06	0.000241564	Kinase interacting (KIP1-like) family protein	GO:0003779
TraesCS5A02G233600.1	4.79347	5.26155	97.3946	6.52541e-06	0.000241564	PHD finger protein	GO:0005515; GO:0008270
TraesCS3B02G186500.1	1.63018	6.36032	97.4076	6.522e-06	0.000241564	Photosystem II reaction center protein L	GO:0009523; GO:0009539; GO:0015979; GO:0016020
TraesCS1D02G123700.1	4.45679	7.73466	97.3567	6.53534e-06	0.000241646	Phosphotransferase	GO:0001678; GO:0004396; GO:0005524; GO:0005536; GO:0005975; GO:0016773; GO:0046835
TraesCS5B02G353200.1	1.94531	7.21759	97.2969	6.55104e-06	0.000241981	Chlorophyll a-b binding protein, chloroplastic	0
TraesCS6B02G376200.3	2.74969	3.55917	97.3028	6.54946e-06	0.000241981	Lysine ketoglutarate reductase/saccharopine dehydrogenase	GO:0016491; GO:0055114
TraesCS6B02G369400.1	3.80035	5.60784	97.2547	6.56213e-06	0.000242269	Subtilisin-like protease	GO:0004252; GO:0006508
TraesCS7B02G285300.1	5.32145	6.46426	97.1697	6.58458e-06	0.000242558	Carbonic anhydrase	GO:0004089; GO:0006730; GO:0008270
TraesCS1D02G415200.1	2.41013	2.18141	97.1988	6.57689e-06	0.000242558	DUF1645 family protein	0
TraesCS7B02G073200.1	2.36007	4.2425	97.1453	6.59104e-06	0.000242558	Tyrosine-protein phosphatase	GO:0004725; GO:0016311; GO:0016791
TraesCS1D02G375500.1	2.1145	3.05296	97.1105	6.60027e-06	0.000242697	Methyltransferase	GO:0000234; GO:0006656; GO:0008152; GO:0008168
TraesCS1B02G237400.1	4.38623	2.86427	97.0655	6.61222e-06	0.000243014	Late embryogenesis-abundant protein	0
TraesCS4A02G083700.3	2.38587	6.84023	97.0196	6.62443e-06	0.00024334	Beta-galactosidase	GO:0004553; GO:0005975; GO:0030246
TraesCS4D02G176300.2	4.67976	3.10054	96.9567	6.64123e-06	0.000243713	Phospholipid-transporting ATPase	GO:0000166; GO:0000287; GO:0004012; GO:0005524; GO:0015914; GO:0016021; GO:0046872
TraesCS3B02G254800.1	2.97251	1.81422	96.9395	6.64582e-06	0.00024372	ATP-dependent zinc metalloprotease FtsH 1	GO:0005524
TraesCS6D02G334900.1	1.93389	3.62191	96.9311	6.64808e-06	0.00024372	RING finger protein	GO:0005515; GO:0008270
TraesCS5D02G431800.1	1.71438	3.88043	96.866	6.66555e-06	0.000244115	Accelerated cell death 11	GO:0005737; GO:0017089; GO:0046836; GO:0051861
TraesCS1D02G181100.1	1.97957	10.108	96.8126	6.67989e-06	0.000244518	Photosystem I P700 chlorophyll a apoprotein A2	GO:0009522; GO:0009579; GO:0015979; GO:0016021
TraesCS3D02G366200.1	6.0305	2.34221	96.7766	6.6896e-06	0.000244751	Protein SUPPRESSOR OF GENE SILENCING 3	GO:0031047
TraesCSU02G265100.1	1.93586	4.01917	96.7408	6.69928e-06	0.000244983	NAD(P)H-quinone oxidoreductase subunit K	GO:0008137; GO:0048038; GO:0051536; GO:0051539; GO:0055114
TraesCS4A02G119000.2	1.64174	4.38991	96.6838	6.7147e-06	0.000245424	cAMP-regulated phosphoprotein-like protein	0
TraesCS7D02G163100.1	5.31406	6.43645	96.563	6.74755e-06	0.000246501	Aldose 1-epimerase	GO:0003824; GO:0005975; GO:0016853; GO:0019318; GO:0030246
TraesCS2B02G542200.1	2.52204	3.96184	96.4376	6.78185e-06	0.000247631	RING/U-box superfamily protein	GO:0005515; GO:0008270
TraesCS2B02G218200.1	4.72523	2.98196	96.2905	6.82237e-06	0.000248862	Sorbitol transporter	GO:0005215; GO:0016021; GO:0022857; GO:0055085
TraesCS2A02G399100.2	5.15179	7.99084	96.2475	6.83427e-06	0.000249171	Oxygen-dependent choline dehydrogenase	GO:0016491; GO:0016614; GO:0050660; GO:0055114
TraesCS7A02G118900.1	1.78398	3.69438	96.1784	6.85345e-06	0.000249521	ABC transporter, putative	GO:0005524; GO:0006810; GO:0016021; GO:0016887; GO:0042626; GO:0055085
TraesCS3B02G145700.1	2.16791	3.41506	96.114	6.87139e-06	0.000250026	Ankyrin repeat protein-like	GO:0005515
TraesCS3B02G188800.1	1.9143	8.54374	96.0776	6.88154e-06	0.000250242	NAD(P)H-quinone oxidoreductase chain 4	GO:0008137; GO:0042773; GO:0055114
TraesCS5B02G271600.1	4.7528	2.54079	96.0682	6.88415e-06	0.000250242	Uroporphyrinogen-III synthase	GO:0004852; GO:0033014
TraesCS3B02G049100.2	5.01762	2.4857	96.0383	6.89252e-06	0.00025025	#N/A	#N/A
TraesCS5B02G380100.1	1.6158	6.33351	95.9278	6.92355e-06	0.000251174	Photosystem II reaction center protein L	GO:0009523; GO:0009539; GO:0015979; GO:0016020
TraesCS2B02G468200.1	2.02462	3.42514	95.8432	6.94742e-06	0.000251916	SNARE associated Golgi protein family	0
TraesCS3A02G386100.2	4.4886	2.42555	95.8033	6.95872e-06	0.0002522	Beta-galactosidase	GO:0004553; GO:0005975
TraesCS6B02G332900.1	4.14637	2.50086	95.7411	6.97638e-06	0.00025259	Alpha-galactosidase	GO:0003824; GO:0004553; GO:0005975
TraesCS4B02G065500.1	5.0551	4.70492	95.6695	6.99675e-06	0.000252994	RING finger and CHY zinc finger protein	GO:0005515; GO:0008270
TraesCS6A02G048100.1	3.25919	2.44068	95.6836	6.99274e-06	0.000252994	Signal peptide peptidase	GO:0004190; GO:0016021
TraesCS1A02G030000.1	3.50078	2.98711	95.658	7.00003e-06	0.000252994	#N/A	#N/A
TraesCS1A02G305700.1	1.14584	4.92363	95.6008	7.01638e-06	0.000253411	NADH-cytochrome b5 reductase	GO:0016491; GO:0055114
TraesCS4D02G202600.2	1.27144	4.28669	95.581	7.02204e-06	0.00025349	Cytosine-specific methyltransferase	GO:0003682; GO:0008168
TraesCS2A02G406200.1	6.66714	1.37621	95.5093	7.04263e-06	0.000253983	L-ascorbate oxidase-like protein	GO:0005507; GO:0016491; GO:0055114
TraesCS7B02G160000.1	3.38193	3.78258	95.4777	7.05172e-06	0.000254185	Bidirectional sugar transporter SWEET	GO:0016021
TraesCS3D02G389700.1	1.92178	2.46087	95.4636	7.05577e-06	0.000254206	Tryptophan 2,3-dioxygenase	0
TraesCS3A02G519500.1	4.65335	3.96601	95.3895	7.07718e-06	0.000254488	rRNA N-glycosidase	GO:0017148; GO:0030598
TraesCS7B02G278200.1	3.09959	4.79545	95.3974	7.07489e-06	0.000254488	Thiamine thiazole synthase, chloroplastic	GO:0006950; GO:0009228; GO:0016491; GO:0055114
TraesCS7D02G375800.1	5.097	3.54248	95.3271	7.09527e-06	0.000254751	Serine-rich family protein	0
TraesCS7B02G013500.1	4.41225	1.57395	95.2731	7.11095e-06	0.000255063	actin cross-linking protein, putative (DUF569)	0
TraesCS1B02G199300.1	1.46383	4.84771	95.2785	7.10938e-06	0.000255063	Cytochrome b5	GO:0020037
TraesCS2A02G345200.1	7.75998	1.31913	95.1137	7.15752e-06	0.000256482	F-box protein family	0
TraesCS5B02G059800.1	4.74315	3.17071	95.0591	7.17356e-06	0.000256931	Alpha/beta-Hydrolases superfamily protein, putative	GO:0008152; GO:0016787
TraesCS3D02G067500.1	3.54624	1.78602	95.032	7.18155e-06	0.000256965	Isoaspartyl peptidase/L-asparaginase	GO:0016787
TraesCS2D02G549200.1	3.0597	3.98032	94.9411	7.20839e-06	0.000257674	Amine oxidase family protein	GO:0016491; GO:0055114
TraesCS5D02G387100.1	1.07815	6.82747	94.9451	7.20719e-06	0.000257674	Kinase interacting (KIP1-like) family protein, putative	GO:0003779
TraesCS3A02G041700.1	1.92107	5.34864	94.8381	7.23895e-06	0.000258125	chromatin remodeling 8	0
TraesCS4D02G191300.2	1.77486	3.88243	94.8153	7.24572e-06	0.000258125	Malonyl CoA-acyl carrier protein transacylase containing protein, expressed	GO:0003824; GO:0008152
TraesCS4A02G130300.2	4.67677	3.72167	94.8677	7.23014e-06	0.000258125	Phospholipid-transporting ATPase	GO:0000166; GO:0000287; GO:0004012; GO:0005524; GO:0015914; GO:0016021; GO:0046872
TraesCS1B02G022500.1	5.87909	2.82396	94.8487	7.23578e-06	0.000258125	Protein trichome birefringence	0
TraesCS4A02G025500.1	1.20056	4.83347	94.8033	7.2493e-06	0.000258127	DUF506 family protein	0
TraesCS3B02G129000.2	1.54649	4.86225	94.7703	7.25915e-06	0.000258226	Glycine-rich protein	0
TraesCS5B02G322900.1	1.90138	5.07537	94.7293	7.27139e-06	0.000258491	Chlorophyll a-b binding protein, chloroplastic	0
TraesCS4B02G317500.1	3.35605	2.11425	94.7099	7.2772e-06	0.000258491	dipeptide transport ATP-binding protein	0
TraesCS3D02G177800.1	4.79571	2.0689	94.6471	7.29604e-06	0.000259034	B3 domain-containing transcription repressor VAL1	0
TraesCS3B02G188200.1	1.52962	11.8487	94.6352	7.29961e-06	0.000259035	Ycf68	0
TraesCS4B02G090600.1	3.42796	4.80008	94.6093	7.30742e-06	0.000259061	Gibberellin receptor GID1a	GO:0008152; GO:0016787
TraesCS6D02G064800.1	3.023	2.99722	94.6189	7.30453e-06	0.000259061	Ubiquitin thioesterase	0
TraesCS2A02G232900.2	3.36641	1.24594	94.5412	7.32793e-06	0.000259411	Filament-like plant protein	0
TraesCS2A02G342800.2	3.22468	2.41938	94.5595	7.32243e-06	0.000259411	Gamma-glutamyltranspeptidase family protein	GO:0006751; GO:0036374
TraesCS2D02G423900.1	4.55178	3.12259	94.5234	7.33333e-06	0.000259476	Cationic amino acid transporter, putative	GO:0003333; GO:0015171; GO:0016020
TraesCS3D02G329400.3	3.33317	2.34751	94.4823	7.34577e-06	0.000259791	MYB transcription factor	GO:0003677
TraesCS3A02G367000.1	2.3488	3.03416	94.3711	7.37954e-06	0.000260401	Fructose-1,6-bisphosphatase class 1	GO:0005975; GO:0016791; GO:0042578
TraesCS5D02G199500.1	3.74181	2.11723	94.3918	7.37324e-06	0.000260401	Heavy-metal-associated domain-containing family protein	GO:0030001; GO:0046872
TraesCS2D02G216600.1	2.11759	2.56183	94.3669	7.38083e-06	0.000260401	Mitochondrial pyruvate carrier	GO:0005743; GO:0006850
TraesCS2D02G079300.1	1.61114	5.72788	94.3693	7.3801e-06	0.000260401	NAD(P)H-quinone oxidoreductase subunit 6, chloroplastic	GO:0008137; GO:0055114
TraesCS7D02G269400.1	1.58762	5.19042	94.2516	7.41605e-06	0.000261266	ABC transporter family protein	GO:0005524; GO:0016020; GO:0016887
TraesCS3B02G239800.1	3.64022	4.57518	94.2566	7.41452e-06	0.000261266	Hydroxyproline-rich glycoprotein family protein, putative	0
TraesCS4A02G193900.1	2.10348	3.5484	94.1894	7.43516e-06	0.000261544	Vacuolar sorting receptor family protein	GO:0005509
TraesCS7A02G118900.2	1.72477	3.87861	94.0695	7.47215e-06	0.000262231	ABC transporter, putative	GO:0005524; GO:0006810; GO:0016021; GO:0016887; GO:0042626; GO:0055085
TraesCS5D02G458300.1	1.47508	6.04481	94.0277	7.48507e-06	0.000262433	Photosystem II reaction center protein Z	GO:0009523; GO:0009539; GO:0015979; GO:0042549
TraesCS7B02G115900.1	3.01542	4.41282	94.0032	7.49269e-06	0.000262574	Aspartic proteinase Asp1	GO:0004190; GO:0006508
TraesCS3B02G403100.1	1.60864	4.27182	93.9765	7.50097e-06	0.000262613	Receptor protein kinase, putative	GO:0004672; GO:0005524; GO:0006468
TraesCS2B02G017800.1	2.27305	2.95129	93.9509	7.50896e-06	0.000262767	DnaJ heat shock amino-terminal domain protein	0
TraesCS5A02G542700.1	3.35549	2.7512	93.8239	7.5486e-06	0.000263902	Protein kinase	GO:0004672; GO:0004842; GO:0005524; GO:0006468; GO:0006950; GO:0016567
TraesCS4B02G051000.1	1.58689	4.99897	93.6769	7.59484e-06	0.000265096	Alpha/beta-Hydrolases superfamily protein	0
TraesCS7A02G360700.1	1.15202	4.42795	93.6807	7.59366e-06	0.000265096	Phospholipid-transporting ATPase	GO:0000166; GO:0000287; GO:0004012; GO:0005524; GO:0015914; GO:0016021; GO:0046872
TraesCS1B02G283600.1	5.9466	2.64673	93.5377	7.63893e-06	0.000266296	Fructose-1,6-bisphosphatase class 1	GO:0005975; GO:0016791; GO:0042132; GO:0042578
TraesCS3A02G236000.1	5.08126	4.14559	93.4152	7.67803e-06	0.000267277	DUF538 family protein (Protein of unknown function, DUF538)	0
TraesCS3B02G129000.1	1.44717	4.83373	93.3947	7.68457e-06	0.000267286	Glycine-rich protein	0
TraesCS5A02G522000.1	7.35658	5.1417	93.3915	7.6856e-06	0.000267286	Oxygen-dependent choline dehydrogenase	GO:0016491; GO:0016614; GO:0050660; GO:0055114
TraesCS1A02G266700.1	2.81969	3.66055	93.3378	7.70285e-06	0.000267536	Multidrug resistance 3	0
TraesCS1B02G191000.2	1.21359	4.99273	93.3081	7.71239e-06	0.000267708	Membrane steroid-binding protein	0
TraesCS6B02G250500.1	1.19718	5.40036	93.2373	7.73521e-06	0.000268373	Pinoresinol lariciresinol reductase-like protein	0
TraesCS5D02G327300.3	1.31738	5.23984	93.1974	7.74812e-06	0.000268566	Pantothenate kinase, putative	GO:0004594; GO:0005524; GO:0015937
TraesCS5A02G015600.1	1.14556	5.46756	93.165	7.75861e-06	0.000268802	MscS Mechanosensitive ion channel	GO:0016020; GO:0055085
TraesCS2D02G481900.2	3.19763	3.12461	93.1235	7.77206e-06	0.000268886	Anthocyanidin reductase	GO:0003824; GO:0050662
TraesCS6B02G051800.1	5.38029	0.927855	93.1312	7.76956e-06	0.000268886	Glycerol-3-phosphate acyltransferase	GO:0008152; GO:0016746
TraesCS2A02G111300.1	1.44421	4.14212	93.1403	7.76663e-06	0.000268886	Multidrug resistance protein MdtC	GO:0009523; GO:0015979; GO:0016020
TraesCS6D02G014700.1	7.20038	1.63004	93.0353	7.8008e-06	0.000269753	Two-component response regulator	GO:0000160; GO:0003677
TraesCS7B02G287500.1	4.327	4.06271	93.0228	7.80486e-06	0.000269766	CASP-like protein	0
TraesCS5D02G009100.1	1.61193	5.30239	92.9915	7.81511e-06	0.000269992	Cytochrome b6	GO:0009055; GO:0016020; GO:0016491; GO:0022904
TraesCS6B02G215900.1	1.34929	4.00805	92.8318	7.86754e-06	0.000271296	Kinesin-like protein	GO:0003777; GO:0005515; GO:0005524; GO:0007018; GO:0008017
TraesCS1D02G107400.2	1.60362	4.37828	92.6879	7.91519e-06	0.000272549	Dihydrolipoyl dehydrogenase	GO:0004148; GO:0016491; GO:0016668; GO:0045454; GO:0050660; GO:0055114
TraesCS1A02G384400.1	1.6477	5.10073	92.6564	7.92565e-06	0.00027278	NAD(P)H-quinone oxidoreductase subunit 3, chloroplastic	GO:0008137; GO:0016651; GO:0055114
TraesCS7B02G454100.1	10.8312	1.86787	166.394	7.93043e-06	0.000272816	GDSL esterase/lipase	GO:0016788
TraesCS6B02G208100.1	2.01259	5.82028	92.5679	7.95518e-06	0.000273411	Photosystem I P700 chlorophyll a apoprotein A1	GO:0009522; GO:0009579; GO:0015979; GO:0016021; GO:0046872
TraesCS1A02G126300.2	1.21765	4.37405	92.5749	7.95283e-06	0.000273411	#N/A	#N/A
TraesCS5A02G115800.1	4.99938	3.37286	92.5231	7.97017e-06	0.000273797	Amino acid permease	0
TraesCS1A02G122800.1	4.75067	7.50652	92.4447	7.99651e-06	0.000274573	#N/A	#N/A
TraesCS7A02G419200.1	1.88502	4.47434	92.4243	8.00338e-06	0.00027468	ABC1 protein kinase	0
TraesCS2D02G286600.1	2.27064	3.61832	92.3833	8.01721e-06	0.00027494	glycosyltransferase family exostosin protein	0
TraesCS3B02G371400.1	6.52871	2.19937	92.3795	8.01847e-06	0.00027494	WAT1-related protein	GO:0016020; GO:0016021
TraesCS6A02G344800.1	1.30222	3.73038	92.364	8.02371e-06	0.000274991	Protein kinase-like	GO:0004672; GO:0005515; GO:0005524; GO:0006468
TraesCS7B02G468800.1	5.462	4.29943	92.3341	8.03382e-06	0.000275188	11S globulin seed storage protein 2	GO:0045735
TraesCS3A02G114700.1	5.76196	4.89354	92.3248	8.03699e-06	0.000275188	Cytochrome P450 family protein	GO:0005506; GO:0016705; GO:0020037; GO:0055114
TraesCS1B02G189100.1	1.98221	6.73725	92.2706	8.05535e-06	0.0002756	Photosystem I P700 chlorophyll a apoprotein A1	GO:0009522; GO:0009579; GO:0015979; GO:0016021
TraesCS7A02G232900.1	1.60043	3.22678	92.267	8.05656e-06	0.0002756	Terpene cyclase/mutase family member	GO:0016866
TraesCS5B02G531200.1	4.00439	1.42142	92.1295	8.10346e-06	0.000276716	Lipid transfer protein	0
TraesCS5A02G329900.1	3.85896	4.77703	92.1269	8.10433e-06	0.000276716	MYB transcription factor	GO:0003677
TraesCS5A02G322500.1	1.94677	7.43601	92.0572	8.12823e-06	0.000277403	Chlorophyll a-b binding protein, chloroplastic	0
TraesCS7D02G442900.1	1.66946	5.03709	92.0324	8.13675e-06	0.000277564	Polyubiquitin protein	GO:0005515
TraesCS2A02G505800.2	1.09737	4.91	91.9784	8.15535e-06	0.000278069	NADPH--cytochrome P450 reductase	GO:0003958; GO:0010181; GO:0016491; GO:0055114
TraesCS6B02G058000.1	7.34211	2.30426	91.9289	8.17241e-06	0.000278261	Alpha-galactosidase	GO:0003824; GO:0004553; GO:0005975
TraesCS2D02G401600.2	2.74485	6.4833	91.9291	8.17236e-06	0.000278261	Niemann-Pick C1 protein	GO:0005319; GO:0016021
TraesCS3D02G389700.2	2.07215	2.17669	91.9494	8.16534e-06	0.000278261	Tryptophan 2,3-dioxygenase	0
TraesCS4D02G179700.1	2.12298	2.78084	91.8801	8.1893e-06	0.000278448	Non-specific serine/threonine protein kinase	GO:0004672; GO:0005524; GO:0006468; GO:0007165
TraesCS6A02G344800.2	1.36266	3.72779	91.885	8.18763e-06	0.000278448	Protein kinase-like	GO:0004672; GO:0005515; GO:0005524; GO:0006468
TraesCS6D02G349700.1	3.9194	1.79673	91.8927	8.18494e-06	0.000278448	Serine-rich protein	0
TraesCS5B02G479900.2	1.84166	3.59831	91.7146	8.24693e-06	0.000279721	ABC subfamily C transporter	GO:0005524; GO:0006810; GO:0016021; GO:0016887; GO:0042626; GO:0055085
TraesCS2D02G401600.3	2.68707	6.4166	91.7311	8.24115e-06	0.000279721	Niemann-Pick C1 protein	GO:0005319; GO:0016021
TraesCS3A02G320100.2	2.30868	3.49362	91.7077	8.24932e-06	0.000279721	Purple acid phosphatase	GO:0003993; GO:0016787; GO:0046872
TraesCS5D02G085100.1	1.3452	3.80529	91.6929	8.25451e-06	0.000279754	glutamyl-tRNA (Gln) amidotransferase subunit A (DUF620)	0
TraesCS3D02G089900.1	1.60787	3.26922	91.6718	8.26191e-06	0.000279875	Dol-P-Man:Man(5)GlcNAc(2)-PP-Dol alpha-1,3-mannosyltransferase	GO:0005783; GO:0016021; GO:0016758
TraesCS3A02G408200.2	2.06913	3.84039	91.641	8.27271e-06	0.000279911	Bidirectional sugar transporter SWEET	GO:0016021
TraesCS4A02G063900.1	3.44726	4.61589	91.6251	8.27827e-06	0.000279911	Cytochrome P450 family protein, expressed	GO:0005506; GO:0016705; GO:0020037; GO:0055114
TraesCS2D02G516000.3	2.83349	3.20951	91.6307	8.27631e-06	0.000279911	RING/U-box superfamily protein	GO:0005515; GO:0008270
TraesCS7D02G305900.1	3.15406	4.53383	91.5868	8.29176e-06	0.000280238	Ribosomal RNA small subunit methyltransferase F	GO:0008168
TraesCS7A02G143900.1	1.92606	3.91194	91.3896	8.36151e-06	0.000282334	Hyp O-arabinosyltransferase-like protein	0
TraesCS3B02G186700.1	1.95509	5.16695	91.3456	8.37717e-06	0.000282732	Cytochrome b559 subunit alpha	GO:0009523; GO:0009539; GO:0009767; GO:0015979; GO:0016021; GO:0019684; GO:0020037; GO:0046872
TraesCS7B02G054900.1	1.55454	4.39412	91.1772	8.43747e-06	0.000284374	Carboxypeptidase	GO:0004185; GO:0006508
TraesCS6D02G325700.1	1.69982	6.33595	91.1458	8.44876e-06	0.000284617	Cytochrome b559 subunit beta	GO:0009523; GO:0009539; GO:0009767; GO:0015979; GO:0016021; GO:0019684; GO:0020037
TraesCS6D02G265200.3	1.30055	4.01285	91.114	8.46024e-06	0.000284617	Sec14p-like phosphatidylinositol transfer family protein	GO:0005215; GO:0005622; GO:0006810
TraesCS4D02G119400.1	1.7906	3.42507	91.0852	8.47062e-06	0.000284835	Vacuolar sorting receptor family protein	GO:0005509
TraesCS7B02G454300.1	8.75683	1.54317	90.9361	8.52472e-06	0.000286522	GDSL esterase/lipase	GO:0016788
TraesCS2D02G563600.1	2.12763	5.22139	90.9015	8.53735e-06	0.000286736	Protochlorophyllide reductase	GO:0016630; GO:0055114
TraesCS3D02G045200.9	4.31746	1.70289	90.8972	8.53891e-06	0.000286736	#N/A	#N/A
TraesCS2B02G394300.1	6.81502	3.82021	90.8529	8.5551e-06	0.000287147	Pectin acetylesterase	GO:0016787
TraesCS3A02G170500.1	6.56438	4.82141	90.775	8.58366e-06	0.000287782	LOB domain family protein	0
TraesCS1D02G071100.1	1.9658	4.51787	90.7691	8.58582e-06	0.000287782	Photosystem II reaction center protein I	GO:0009523; GO:0009539; GO:0015979; GO:0016020
TraesCS2D02G516000.1	2.82211	2.95088	90.7758	8.58335e-06	0.000287782	RING/U-box superfamily protein	GO:0005515; GO:0008270
TraesCS5D02G057000.1	1.99138	2.92905	90.7346	8.59853e-06	0.000287813	Importin subunit beta-1	GO:0005488; GO:0006886; GO:0008536
TraesCS7B02G065800.2	1.58547	4.27213	90.7049	8.60944e-06	0.000287914	Auxin response factor	GO:0003677; GO:0005515; GO:0005634; GO:0006355; GO:0009725
TraesCS1A02G178700.1	4.4727	1.99251	90.7051	8.60939e-06	0.000287914	SAUR-like auxin-responsive protein family	GO:0009733
TraesCS4D02G277500.1	4.65393	1.91548	90.6934	8.6137e-06	0.000287925	Exocyst complex component SEC15A	GO:0000145; GO:0006904
TraesCS3B02G250200.1	2.11934	2.99272	90.677	8.61974e-06	0.000287995	GDSL esterase/lipase	GO:0016788
TraesCS7D02G100400.1	4.99432	1.41991	90.6544	8.62811e-06	0.000288012	NAC domain-containing protein	GO:0003677; GO:0006355
TraesCS7D02G517800.1	1.02283	8.50595	90.637	8.63454e-06	0.000288095	Chaperone protein htpG family protein	GO:0005524; GO:0006457; GO:0006950; GO:0051082
TraesCS3B02G524200.1	1.27975	4.2536	90.6052	8.64631e-06	0.000288356	F-box protein	GO:0005515
TraesCS1B02G139700.1	5.62361	6.17029	90.5893	8.65221e-06	0.000288421	Cytochrome P450 family protein, expressed	GO:0005506; GO:0016705; GO:0020037; GO:0055114
TraesCS3A02G426800.1	1.29518	5.09452	90.4378	8.70863e-06	0.000289706	Acyl-[acyl-carrier-protein] desaturase	GO:0006631; GO:0045300; GO:0055114
TraesCS7A02G277500.1	2.92131	2.39353	90.4492	8.70437e-06	0.000289706	Cytochrome P450 family protein, expressed	GO:0005506; GO:0016705; GO:0020037; GO:0055114
TraesCS2A02G102000.1	5.46071	2.19415	90.4285	8.71211e-06	0.000289706	NAC domain protein	GO:0003677; GO:0006355
TraesCS7B02G446900.2	1.28153	5.4709	90.3957	8.72442e-06	0.000289843	Chaperone protein htpG family protein	GO:0005524; GO:0006457; GO:0006950; GO:0051082
TraesCS6D02G376900.2	1.55195	5.42376	90.2417	8.78236e-06	0.000290876	Acetyl-coenzyme A synthetase	GO:0003824; GO:0003987; GO:0008152; GO:0016208; GO:0019427
TraesCS6D02G193600.1	6.56088	2.4829	90.1903	8.80182e-06	0.000290876	Cytochrome P450	GO:0005506; GO:0016705; GO:0020037; GO:0055114
TraesCS5B02G510900.1	2.17574	5.24086	90.2058	8.79592e-06	0.000290876	Galactokinase	GO:0004335; GO:0005524; GO:0005737; GO:0006012; GO:0008152; GO:0016301; GO:0016773; GO:0046835
TraesCS5B02G433700.1	1.52132	3.19468	90.1967	8.79938e-06	0.000290876	Maintenance of telomere capping protein 2	0
TraesCS4B02G189900.2	1.74598	3.45446	90.1847	8.80393e-06	0.000290876	Malonyl CoA-acyl carrier protein transacylase containing protein, expressed	GO:0003824; GO:0008152
TraesCS2D02G401600.1	2.71641	6.28113	90.1809	8.80537e-06	0.000290876	Niemann-Pick C1 protein	GO:0005319; GO:0016021
TraesCS2B02G380800.1	1.82986	4.01727	90.1834	8.80444e-06	0.000290876	WD repeat-containing protein	GO:0005515
TraesCS1A02G126300.3	1.23362	4.26375	90.1933	8.80068e-06	0.000290876	#N/A	#N/A
TraesCS2B02G389100.1	1.72599	5.92347	90.1127	8.83127e-06	0.000291599	Calcium-dependent lipid-binding domain-containing protein	GO:0005515
TraesCS2D02G105500.2	2.18187	2.88222	90.0974	8.83709e-06	0.00029166	Alpha-galactosidase	GO:0003824; GO:0004553; GO:0005975
TraesCS3D02G531600.1	10.6148	1.64927	160.425	8.88178e-06	0.000292352	11S globulin seed storage protein 2	GO:0045735
TraesCS3D02G142300.1	1.70897	4.76683	89.9526	8.89244e-06	0.000292352	Alpha/beta-Hydrolases superfamily protein	0
TraesCS1B02G199500.1	4.14665	4.17938	89.9534	8.89216e-06	0.000292352	DUF538 family protein (Protein of unknown function, DUF538)	0
TraesCS5A02G098700.5	1.48725	3.7749	89.9514	8.89291e-06	0.000292352	Methylthioribulose-1-phosphate dehydratase	GO:0000287; GO:0005737; GO:0008152; GO:0016787; GO:0019509; GO:0043874; GO:0046872
TraesCS1B02G217500.1	1.55548	3.81779	89.988	8.87889e-06	0.000292352	Protein kinase family protein, putative, expressed	GO:0004672; GO:0005515; GO:0005524; GO:0006468
TraesCS2A02G240200.1	1.11153	5.47919	89.9485	8.89403e-06	0.000292352	Pyruvate kinase	GO:0000287; GO:0003824; GO:0004743; GO:0006096; GO:0030955
TraesCS7D02G084100.1	2.1905	3.2238	89.969	8.88617e-06	0.000292352	Sulfate transporter	GO:0008271; GO:0008272; GO:0015116; GO:0016020; GO:0016021; GO:0055085
TraesCS4A02G259900.1	6.60915	2.52943	89.9289	8.90156e-06	0.000292468	Glycosyltransferase	GO:0008152; GO:0016758
TraesCS3A02G034600.2	3.74159	1.65019	89.8761	8.92186e-06	0.000292872	#N/A	#N/A
TraesCS1D02G359500.1	5.72665	2.74582	89.8573	8.92912e-06	0.000292904	O-methyltransferase	GO:0008168; GO:0008171
TraesCS5B02G256100.1	7.40924	0.971145	89.7903	8.955e-06	0.000293564	BURP domain protein RD22	0
TraesCS6A02G404500.1	7.72519	0.52678	89.7295	8.97857e-06	0.000294073	Cytochrome P450	GO:0005506; GO:0016705; GO:0020037; GO:0055114
TraesCS6B02G377500.3	1.61226	3.67796	89.7076	8.98711e-06	0.000294221	Protein kinase-like	GO:0005515; GO:0005524
TraesCS5B02G553000.1	6.69938	1.41208	89.6751	8.99976e-06	0.00029436	Basic blue protein	GO:0009055
TraesCS1D02G245700.1	1.96402	4.45609	89.6217	9.02059e-06	0.000294789	Mitochondrial carrier	0
TraesCS3D02G297300.2	1.81091	4.25263	89.6058	9.02678e-06	0.000294848	CoA ligase	GO:0003824; GO:0008152
TraesCS2B02G206700.1	5.20759	3.21739	89.5206	9.06019e-06	0.000295424	Plant invertase/pectin methylesterase inhibitor	GO:0004857
TraesCS2D02G405300.2	2.28443	2.06606	89.5096	9.06451e-06	0.000295433	Phosphatidylinositol N-acetyglucosaminlytransferase subunit P-like protein	0
TraesCS2D02G276900.1	1.55482	4.18714	89.422	9.09902e-06	0.000295504	Alcohol dehydrogenase 3	GO:0016491; GO:0055114
TraesCS1B02G224100.1	1.36997	4.76451	89.4331	9.09462e-06	0.000295504	Altered inheritance of mitochondria protein 32	0
TraesCS3D02G052800.1	1.82268	4.64622	89.4655	9.08184e-06	0.000295504	Cytochrome b559 subunit alpha	GO:0009523; GO:0009539; GO:0009767; GO:0015979; GO:0016021; GO:0019684; GO:0020037; GO:0046872
TraesCS3A02G492100.1	2.66559	4.26015	89.4735	9.07868e-06	0.000295504	Non specific phospholipase C	GO:0003824; GO:0008152; GO:0016788
TraesCS5D02G327300.2	1.22455	4.93414	89.4314	9.09529e-06	0.000295504	Pantothenate kinase, putative	GO:0004594; GO:0005524; GO:0015937
TraesCS4D02G068100.1	1.40906	4.95498	89.4242	9.09812e-06	0.000295504	Serine hydroxymethyltransferase	GO:0003824; GO:0004372; GO:0006544; GO:0006563; GO:0016740; GO:0030170
TraesCS3B02G049100.6	4.214	2.54576	89.4583	9.0847e-06	0.000295504	#N/A	#N/A
TraesCS3A02G034600.6	4.39578	2.463	89.2812	9.15483e-06	0.000296789	#N/A	#N/A
TraesCS1A02G292500.1	7.6227	1.18072	89.233	9.17401e-06	0.000297148	Cytochrome P450 family protein	GO:0005506; GO:0016705; GO:0020037; GO:0055114
TraesCS4A02G372100.1	7.03474	2.38642	89.1758	9.19687e-06	0.000297756	ABC transporter family protein	GO:0005524; GO:0016020; GO:0016887
TraesCS5D02G009800.1	1.57898	4.00493	89.1276	9.21616e-06	0.000298249	Photosystem II reaction center protein L	GO:0009523; GO:0009539; GO:0015979; GO:0016020
TraesCS1D02G207600.1	1.85114	3.11355	88.9909	9.27122e-06	0.00029968	Hippocampus abundant transcript 1 protein	GO:0005215; GO:0016021; GO:0055085
TraesCS5D02G262400.1	5.7018	2.75972	88.9909	9.27119e-06	0.00029968	Receptor protein kinase, putative	GO:0004672; GO:0005515; GO:0005524; GO:0006468
TraesCS6D02G164600.1	3.19925	1.7775	88.9558	9.2854e-06	0.000299959	Myosin heavy chain-related protein isoform 1	0
TraesCS6A02G211700.1	2.23372	4.30539	88.8128	9.34354e-06	0.00030157	Photosystem I P700 chlorophyll a apoprotein A1	GO:0009522; GO:0009579; GO:0015979; GO:0016021
TraesCSU02G234000.1	1.6805	8.0248	88.7344	9.37559e-06	0.000302471	ATP synthase subunit alpha	GO:0005524; GO:0015986
TraesCS1B02G217900.1	2.24264	3.34089	88.7196	9.38166e-06	0.000302534	Hippocampus abundant transcript 1 protein	GO:0016021; GO:0055085
TraesCS6B02G217400.3	3.19077	2.85055	88.686	9.39546e-06	0.000302845	Calcium-binding EF hand family protein-like	GO:0005509
TraesCS5D02G235200.2	2.18081	5.03178	88.6231	9.42133e-06	0.000303278	DUF1666 family protein	0
TraesCS5A02G161300.2	2.0746	2.98192	88.638	9.41519e-06	0.000303278	Phosphoglycerate dehydrogenase-like protein	GO:0008152; GO:0016616; GO:0051287; GO:0055114
TraesCS1A02G337500.1	1.72168	7.16005	88.5958	9.43259e-06	0.000303507	Ycf68	0
TraesCS2D02G407700.1	1.77672	6.73197	88.5663	9.44478e-06	0.000303766	Glutathione peroxidase	GO:0004602; GO:0006979; GO:0055114
TraesCS6D02G049100.1	1.48292	8.45981	88.549	9.45193e-06	0.000303862	Heat shock 70 kDa protein	0
TraesCS4B02G189900.1	1.44064	3.75238	88.4959	9.47395e-06	0.000304436	Malonyl CoA-acyl carrier protein transacylase containing protein, expressed	GO:0003824; GO:0004314; GO:0008152
TraesCS4B02G174300.1	3.64828	2.78607	88.4743	9.48291e-06	0.00030459	Phospholipid-transporting ATPase	GO:0000166; GO:0000287; GO:0004012; GO:0005524; GO:0015914; GO:0016021; GO:0046872
TraesCS6B02G197100.1	3.05812	3.27928	88.4367	9.49853e-06	0.000304958	Peroxiredoxin, putative	GO:0016491; GO:0045454
TraesCS6B02G186400.1	1.35722	4.38635	88.3146	9.54956e-06	0.000306462	Glycine cleavage system H family protein	GO:0005960; GO:0019464
TraesCS2B02G240100.1	5.04683	4.23236	88.2919	9.55906e-06	0.000306498	Beta-amylase	GO:0000272; GO:0016161
TraesCS7B02G066600.1	1.59022	3.28268	88.1186	9.63216e-06	0.000308436	Pentatricopeptide repeat-containing protein	GO:0005515
TraesCS6D02G228700.5	1.10169	5.14017	88.103	9.63877e-06	0.000308512	Tripeptidyl-peptidase 2	GO:0004252; GO:0006508
TraesCS2B02G487300.1	1.68731	9.83594	88.0891	9.64465e-06	0.000308536	30S ribosomal protein S14	GO:0003735; GO:0005622; GO:0005840; GO:0006412
TraesCS2D02G396800.1	3.97759	3.09905	88.079	9.64897e-06	0.000308536	Peptidoglycan-binding LysM domain-containing protein	0
TraesCS1D02G024400.1	1.4174	6.52132	88.0019	9.68175e-06	0.000309346	ABC transporter ATP-binding protein	GO:0005524; GO:0006810; GO:0016021; GO:0016887; GO:0042626; GO:0055085
TraesCS7D02G480800.1	6.62841	4.88124	87.9666	9.69684e-06	0.000309693	SWAP (Suppressor-of-White-APricot)/surp domain-containing protein	0
TraesCS2B02G225800.1	1.35739	4.47966	87.9532	9.70255e-06	0.00030974	Insulin-degrading enzyme	GO:0003824; GO:0004222; GO:0006508; GO:0046872
TraesCS2A02G101700.1	1.52198	5.0193	87.9153	9.71876e-06	0.000310032	Ricin B-like lectin R40G2	0
TraesCS5D02G400000.1	2.01926	6.24084	87.9121	9.72015e-06	0.000310032	Strictosidine synthase	GO:0009058; GO:0016844
TraesCSU02G221700.1	1.78749	6.33901	87.7754	9.77895e-06	0.0003115	NAD(P)H-quinone oxidoreductase subunit I, chloroplastic	GO:0008137; GO:0016020; GO:0016651; GO:0051539; GO:0055114
TraesCS2A02G342800.1	3.38155	3.12278	87.6475	9.83434e-06	0.000312991	Gamma-glutamyltranspeptidase family protein	GO:0006751; GO:0036374
TraesCS5D02G276500.1	5.05104	5.22082	87.632	9.84107e-06	0.000313069	Dihydroflavonol-4-reductase	GO:0003824; GO:0050662
TraesCS6D02G209300.1	2.15499	4.77128	87.5521	9.87591e-06	0.000313905	Long-chain-alcohol oxidase	GO:0016491; GO:0016614; GO:0046577; GO:0050660; GO:0055114
TraesCS5D02G458900.1	1.52783	7.54686	87.5026	9.89758e-06	0.000314184	ATP synthase subunit alpha	GO:0005524; GO:0015986; GO:0015992; GO:0045261; GO:0046034; GO:0046933
TraesCS1A02G126300.1	1.47422	3.83705	87.5093	9.89466e-06	0.000314184	#N/A	#N/A
TraesCS2B02G362700.1	2.16818	7.49263	87.4846	9.90547e-06	0.000314298	Glucose-6-phosphate 1-dehydrogenase	GO:0004345; GO:0006006; GO:0050661; GO:0055114
TraesCS6D02G312500.1	6.59029	1.00983	87.472	9.91099e-06	0.000314337	Mannan endo-1,4-beta-mannosidase 4	GO:0004553; GO:0005975
TraesCS2D02G209900.1	1.46366	5.84893	87.3893	9.94739e-06	0.000315246	Chlorophyll a-b binding protein, chloroplastic	0
TraesCS3A02G131700.3	3.76093	2.35452	87.3873	9.94828e-06	0.000315246	SPOROCYTELESS-like EAR-containing protein 2	0
TraesCS7D02G015700.1	3.66745	1.27072	87.3166	9.97949e-06	0.000315551	Chaperone protein DnaK	0
TraesCS3B02G362200.1	6.24679	2.81557	87.2852	9.99339e-06	0.000315854	Cytochrome P450 family protein	GO:0005506; GO:0016705; GO:0020037; GO:0055114
TraesCS1A02G210200.2	1.41813	4.23607	87.2696	1.00003e-05	0.000315937	Altered inheritance of mitochondria protein 32	0
TraesCS1D02G245600.1	3.03454	2.47461	87.2228	1.00211e-05	0.000316457	Cytochrome P450 family protein	GO:0005506; GO:0016705; GO:0020037; GO:0055114
TraesCS6B02G012100.3	3.17279	1.43521	87.1426	1.00569e-05	0.000317446	60 kDa chaperonin	GO:0005524; GO:0005737; GO:0006457; GO:0042026
TraesCS2D02G179600.2	2.06523	3.1858	87.1331	1.00611e-05	0.000317446	Nuclear transcription factor Y subunit	GO:0003677; GO:0003700; GO:0006355; GO:0016602
TraesCS4D02G339000.1	1.49221	3.48399	87.091	1.008e-05	0.000317494	Multidrug resistance protein ABC transporter family	GO:0005524; GO:0006810; GO:0016021; GO:0016887; GO:0042626; GO:0055085
TraesCS5D02G016800.1	5.8552	3.60494	87.0249	1.01096e-05	0.000318145	Arf-GAP with SH3 domain, ANK repeat and PH domain-containing protein 3	0
TraesCS5D02G458200.1	2.01313	4.4845	86.9772	1.01311e-05	0.000318145	Photosystem II reaction center protein I	GO:0009523; GO:0009539; GO:0015979; GO:0016020
TraesCS1D02G169900.1	2.3041	4.47406	86.9944	1.01234e-05	0.000318145	Ribulose bisphosphate carboxylase large chain	GO:0000287; GO:0015977; GO:0016984
TraesCS1B02G337400.1	2.2106	2.65564	86.9984	1.01216e-05	0.000318145	Tetratricopeptide repeat (TPR)-like superfamily protein	GO:0005515
TraesCS2D02G500000.1	3.03552	2.39437	86.8644	1.01822e-05	0.000319473	Amino acid permease	0
TraesCS1A02G099500.2	1.31949	3.65614	86.8334	1.01962e-05	0.000319641	#N/A	#N/A
TraesCS3B02G049100.3	4.0253	1.78999	86.7219	1.02471e-05	0.00032096	#N/A	#N/A
TraesCS2D02G311100.1	2.44035	2.95203	86.6906	1.02614e-05	0.000321272	Ferric reduction oxidase 7	GO:0016491; GO:0055114
TraesCS1D02G107400.1	1.60972	3.98577	86.6646	1.02733e-05	0.0003214	Dihydrolipoyl dehydrogenase	GO:0004148; GO:0016491; GO:0016668; GO:0045454; GO:0050660; GO:0055114
TraesCS3B02G473000.1	1.84536	2.52289	86.6433	1.02831e-05	0.0003214	YGL010w-like protein	0
TraesCS4A02G102700.1	1.06468	5.35552	86.6101	1.02984e-05	0.000321741	Cytosine-specific methyltransferase	GO:0003682; GO:0008168
TraesCS3D02G167400.1	5.91453	3.55943	86.5528	1.03248e-05	0.000322428	CASP-like protein	0
TraesCS4D02G013600.1	3.374	3.22776	86.4965	1.03509e-05	0.000323035	Glucan endo-1,3-beta-glucosidase, putative	GO:0004553; GO:0005975
TraesCS5D02G403100.1	1.65468	4.25459	86.4916	1.03531e-05	0.000323035	Transmembrane protein adipocyte-associated 1	0
TraesCS1A02G392800.1	2.20862	2.07151	86.4764	1.03601e-05	0.000323117	3-ketoacyl-CoA synthase	GO:0003824; GO:0006633; GO:0008152; GO:0016020; GO:0016747
TraesCS7A02G264500.1	2.08524	3.38282	86.4598	1.03678e-05	0.00032322	Stress up-regulated Nod 19 protein	0
TraesCS6A02G230700.2	2.57942	2.3361	86.423	1.03849e-05	0.000323477	Leucine-rich repeat (LRR) family protein	GO:0005515
TraesCS3D02G535700.1	2.38306	2.98703	86.3989	1.03962e-05	0.000323689	Protein kinase	GO:0004672; GO:0005524; GO:0006468
TraesCS4B02G155100.1	2.8075	5.60921	86.374	1.04078e-05	0.000323911	P-loop containing nucleoside triphosphate hydrolases superfamily protein	0
TraesCS2D02G086000.1	4.39588	1.45923	86.3542	1.0417e-05	0.000323924	Pyruvate decarboxylase	GO:0000287; GO:0003824; GO:0016831; GO:0030976
TraesCS2D02G373700.1	5.4853	4.12271	86.3139	1.04358e-05	0.000324234	Pectin acetylesterase	GO:0016787
TraesCS6D02G376900.1	1.6562	5.4379	86.2629	1.04597e-05	0.000324816	Acetyl-coenzyme A synthetase	GO:0003824; GO:0003987; GO:0008152; GO:0016208; GO:0019427
TraesCS3A02G430200.1	1.65674	5.6036	86.2549	1.04635e-05	0.000324816	NAD(P)H-quinone oxidoreductase subunit I, chloroplastic	GO:0008137; GO:0016020; GO:0016651; GO:0051539; GO:0055114
TraesCS7A02G536500.1	6.09707	1.91006	86.2007	1.0489e-05	0.000325097	GDSL esterase/lipase	GO:0016788
TraesCS2D02G573100.1	1.48239	6.01984	86.1978	1.04903e-05	0.000325097	Photosystem II reaction center protein Z	GO:0009523; GO:0009539; GO:0015979; GO:0042549
TraesCS3D02G045200.6	4.20941	2.34778	86.2145	1.04825e-05	0.000325097	#N/A	#N/A
TraesCSU02G189700.1	4.20399	1.15936	86.1212	1.05265e-05	0.000325971	Strictosidine synthase	GO:0009058; GO:0016844
TraesCS4A02G314800.1	3.44323	2.12915	86.1192	1.05274e-05	0.000325971	transcription factor, putative (Protein of unknown function, DUF547)	0
TraesCS4B02G339100.1	4.84867	1.76323	85.9726	1.0597e-05	0.000327849	HXXXD-type acyl-transferase family protein	GO:0016747
TraesCS5A02G109300.1	4.14766	2.60017	85.9753	1.05958e-05	0.000327849	Pumilio	GO:0003723; GO:0005488
TraesCS7A02G267300.1	1.52134	4.55254	85.9112	1.06263e-05	0.000328126	Biotin synthase	GO:0003824; GO:0004076; GO:0009102; GO:0051536
TraesCS4A02G025100.1	4.54665	2.28992	85.9169	1.06236e-05	0.000328126	Exocyst complex component SEC15A	GO:0000145; GO:0006904
TraesCS1B02G152200.2	1.02688	5.95963	85.9069	1.06284e-05	0.000328126	Kinase interacting (KIP1-like) family protein, putative	GO:0003779
TraesCS1A02G253200.2	2.49119	1.8895	85.9185	1.06229e-05	0.000328126	Pyruvate, phosphate dikinase	GO:0003824; GO:0005524; GO:0006090; GO:0016301; GO:0016310; GO:0016772; GO:0050242
TraesCS7B02G067200.1	5.40324	3.22801	85.8516	1.06549e-05	0.000328389	Aldose 1-epimerase	GO:0003824; GO:0005975; GO:0016853; GO:0019318; GO:0030246
TraesCS5B02G466700.1	1.99867	4.19335	85.8545	1.06535e-05	0.000328389	Photosystem I reaction center subunit II	GO:0009522; GO:0009538; GO:0015979
TraesCS2B02G135200.1	5.83911	2.48685	85.8141	1.06729e-05	0.00032853	Calcium-dependent lipid-binding domain-containing protein	GO:0005515
TraesCS2A02G372500.1	1.74358	4.05544	85.8025	1.06785e-05	0.000328563	Thioredoxin	GO:0006662; GO:0015035; GO:0045454
TraesCS1B02G405500.1	1.55819	3.38722	85.7594	1.06993e-05	0.000329064	NAD(P)H-quinone oxidoreductase subunit 6, chloroplastic	GO:0008137; GO:0055114
TraesCS1A02G429200.1	3.38735	2.2255	85.7129	1.07217e-05	0.000329478	Paired amphipathic helix protein Sin3	GO:0006355
TraesCS4B02G003400.1	3.36167	3.2481	85.5878	1.07825e-05	0.000331205	Short-chain dehydrogenase/reductase family protein	0
TraesCS1D02G155100.1	1.23629	4.86696	85.5551	1.07984e-05	0.000331416	Auxin response factor	GO:0003677; GO:0005515; GO:0005634; GO:0006355; GO:0009725
TraesCS2B02G285400.1	1.79608	2.95075	85.5381	1.08068e-05	0.000331533	Glutamate receptor	GO:0004970; GO:0016020
TraesCS2B02G225800.4	1.56662	4.07635	85.4934	1.08286e-05	0.000332063	Insulin-degrading enzyme	GO:0003824; GO:0046872
TraesCS7D02G225200.1	1.4222	3.92668	85.4653	1.08424e-05	0.000332346	Vacuolar protein sorting-associated protein VTA1	0
TraesCS2B02G592000.1	2.9019	1.86052	85.3894	1.08797e-05	0.000332933	Fiber protein Fb34	0
TraesCS5A02G098700.4	1.51557	3.49454	85.3978	1.08755e-05	0.000332933	Methylthioribulose-1-phosphate dehydratase	GO:0000287; GO:0005737; GO:0008152; GO:0016787; GO:0019509; GO:0043874; GO:0046872
TraesCS4B02G231500.1	3.58595	2.65193	85.3497	1.08993e-05	0.000333392	Peptide transporter	GO:0005215; GO:0006810; GO:0016020
TraesCS7A02G340100.1	4.31819	1.8706	85.3271	1.09104e-05	0.000333594	Bifunctional inhibitor/lipid-transfer protein/seed storage 2S albumin-like protein	0
TraesCS4B02G193500.1	2.2077	2.95442	85.277	1.09352e-05	0.000334025	Chaperone protein DnaJ	0
TraesCS3B02G196100.1	6.56149	4.5582	85.2525	1.09474e-05	0.000334025	LOB domain family protein	0
TraesCS7D02G380300.1	1.18528	6.2097	85.2543	1.09465e-05	0.000334025	MADS box transcription factor	GO:0003677; GO:0003700; GO:0005634; GO:0006355; GO:0046983
TraesCS3A02G430000.1	1.95615	3.37294	85.2578	1.09447e-05	0.000334025	NADH-quinone oxidoreductase subunit K	GO:0016651; GO:0042773; GO:0055114
TraesCS7B02G296500.3	1.17138	4.10728	85.2367	1.09552e-05	0.000334126	Processing peptidase	GO:0003824; GO:0046872
TraesCS3A02G131700.1	3.92161	2.48189	85.2054	1.09708e-05	0.000334379	SPOROCYTELESS-like EAR-containing protein 2	0
TraesCS2D02G558600.1	2.41877	2.26542	85.1331	1.10068e-05	0.000335125	Coatomer, beta subunit	0
TraesCS7D02G318300.1	1.54877	2.9875	85.1249	1.10109e-05	0.000335125	methyl esterase 12	0
TraesCS6B02G234800.1	1.96088	7.40256	85.0885	1.10292e-05	0.000335296	Photosystem I P700 chlorophyll a apoprotein A1	GO:0009522; GO:0009579; GO:0015979; GO:0016021; GO:0046872
TraesCS1A02G093800.1	1.13764	6.74106	85.0863	1.10303e-05	0.000335296	#N/A	#N/A
TraesCS7D02G049800.1	2.21312	2.09378	85.0527	1.10471e-05	0.000335668	RING/U-box superfamily protein	GO:0005515; GO:0008270
TraesCS3D02G269100.1	5.40327	5.10066	85.0365	1.10553e-05	0.000335776	Transmembrane protein, putative	0
TraesCSU02G053600.2	1.57598	4.24746	84.9895	1.10789e-05	0.00033613	ABC transporter ATP-binding protein	GO:0005524; GO:0006810; GO:0016021; GO:0016887; GO:0042626; GO:0055085
TraesCS3D02G076300.1	2.69996	2.22467	84.9859	1.10807e-05	0.00033613	FBT8	GO:0006810; GO:0016021
TraesCS3B02G340500.1	7.07595	1.77699	84.9578	1.10949e-05	0.000336421	Late embryogenesis abundant protein	0
TraesCS1A02G210200.1	1.27295	4.11454	84.9299	1.1109e-05	0.000336429	Altered inheritance of mitochondria protein 32	0
TraesCS4B02G318800.1	3.0069	1.739	84.947	1.11003e-05	0.000336429	P-loop containing nucleoside triphosphate hydrolases superfamily protein	0
TraesCS5B02G271500.1	5.71669	8.08916	84.8097	1.117e-05	0.000337997	Dihydroflavonol-4-reductase	GO:0003824; GO:0050662
TraesCS1D02G111900.1	1.1564	5.73058	84.7099	1.12209e-05	0.000339117	Acyl-CoA dehydrogenase, putative	GO:0003995; GO:0008152; GO:0016627; GO:0050660; GO:0055114
TraesCS2B02G486800.1	3.79706	3.55966	84.6802	1.12361e-05	0.000339305	Glycine-rich cell wall structural protein	0
TraesCS2A02G460400.1	1.90864	4.35244	84.6329	1.12603e-05	0.000339888	UDP-glucose 4-epimerase, putative	GO:0003978; GO:0006012
TraesCS2D02G325600.1	1.58454	5.08317	84.6125	1.12709e-05	0.000340065	14-3-3 protein	GO:0019904
TraesCS2B02G425400.1	2.392	4.74545	84.5781	1.12886e-05	0.00034046	Cytochrome P450	GO:0005506; GO:0016705; GO:0020037; GO:0055114
TraesCS1A02G275400.1	2.8331	4.29653	84.3779	1.13924e-05	0.000342986	Kinase	GO:0004672; GO:0005524; GO:0006468
TraesCS5D02G399000.2	1.94307	3.71365	84.2339	1.14678e-05	0.000344302	Beta-glucosidase	GO:0004553; GO:0005975
TraesCS5B02G373900.1	2.10579	4.1975	84.2739	1.14468e-05	0.000344302	EEIG1/EHBP1 N-terminal domain-containing protein	0
TraesCS4B02G010500.1	1.15191	5.46737	84.243	1.1463e-05	0.000344302	Monodehydroascorbate reductase	GO:0016491; GO:0050660; GO:0055114
TraesCS7A02G185300.1	3.72725	1.85162	84.2401	1.14645e-05	0.000344302	Transcription factor protein	GO:0046983
TraesCS3A02G109900.2	1.56615	3.76638	84.1776	1.14974e-05	0.000344909	Glycine-rich protein	0
TraesCS1A02G110300.1	1.28838	5.42427	84.1227	1.15265e-05	0.000345412	#N/A	#N/A
TraesCS4D02G218900.1	4.86999	3.69362	84.1059	1.15353e-05	0.000345479	Basic blue protein	GO:0009055
TraesCS2A02G295900.1	1.11477	4.8337	84.0812	1.15484e-05	0.00034573	OTU domain-containing protein	0
TraesCS5A02G004200.1	1.44966	7.1323	83.993	1.15953e-05	0.000346849	Plasma membrane ATPase	GO:0000166; GO:0006754; GO:0016021; GO:0016887; GO:0046872
TraesCS3B02G049100.11	4.0869	2.12641	83.9931	1.15953e-05	0.000346849	#N/A	#N/A
TraesCS7A02G536100.1	5.10967	0.79384	83.9502	1.16182e-05	0.000347391	GDSL esterase/lipase	GO:0016788
TraesCS5A02G169400.1	1.46618	5.0288	83.9177	1.16355e-05	0.000347626	3-ketoacyl-CoA thiolase	GO:0003824; GO:0008152; GO:0016747
TraesCS6B02G386200.1	2.00764	2.97743	83.8967	1.16468e-05	0.00034782	Autophagy-related protein 18	GO:0005515
TraesCS7A02G493100.1	6.73548	5.66129	83.8665	1.1663e-05	0.00034802	Tetratricopeptide repeat-like superfamily protein, putative	0
TraesCS1D02G147900.1	1.07856	6.49767	83.8552	1.16691e-05	0.000348059	Fatty acid hydroxylase superfamily protein	GO:0005506; GO:0008610; GO:0016491; GO:0055114
TraesCS5D02G144400.1	1.80408	2.96158	83.8152	1.16906e-05	0.000348274	Saposin B domain-containing family protein	GO:0006629
TraesCS4D02G128700.4	1.69912	2.58636	83.7623	1.17191e-05	0.00034884	Long-Chain Acyl-CoA Synthetase	GO:0003824; GO:0008152
TraesCS1A02G343000.2	4.62392	1.96254	83.7038	1.17508e-05	0.00034964	ATP-binding cassette transporter subfamily A member	GO:0005524; GO:0016887
TraesCS1D02G273200.1	1.42568	5.36846	83.6324	1.17896e-05	0.000350652	Tubby-like F-box protein	GO:0005515
TraesCS2A02G515700.1	1.71717	4.39086	83.5381	1.1841e-05	0.000352038	Glycerol kinase	GO:0004370; GO:0005975; GO:0006072; GO:0016773
TraesCS2A02G260100.1	1.84286	3.46057	83.4925	1.18659e-05	0.000352636	Strictosidine synthase 1	0
TraesCS3B02G448900.1	1.5071	5.29753	83.4231	1.19041e-05	0.00035334	Telomere repeat-binding factor like-protein	GO:0003677
TraesCS3A02G426800.3	1.21482	4.32788	83.4067	1.19131e-05	0.000353464	Acyl-[acyl-carrier-protein] desaturase	GO:0006631; GO:0045300; GO:0055114
TraesCS6B02G168500.1	2.52404	4.07779	83.3541	1.19421e-05	0.000354038	Biotin holocarboxylase synthetase 1-like protein	GO:0004077; GO:0006464
TraesCS7D02G265100.1	4.0847	2.78689	83.345	1.19472e-05	0.000354045	Cysteine protease	GO:0006508; GO:0008234
TraesCS4D02G339000.2	1.65352	3.67785	83.3237	1.1959e-05	0.000354249	Multidrug resistance protein ABC transporter family	GO:0005524; GO:0006810; GO:0016021; GO:0016887; GO:0042626; GO:0055085
TraesCS2D02G105500.3	1.92738	3.45377	83.2986	1.19729e-05	0.000354518	Alpha-galactosidase	GO:0003824; GO:0004553; GO:0005975
TraesCS5D02G176900.1	5.16748	1.59954	83.2866	1.19795e-05	0.000354572	Skp1-like protein	GO:0006511
TraesCS7A02G531900.1	4.45193	2.88757	83.2507	1.19995e-05	0.000355019	BTB/POZ domain containing protein	GO:0005515
TraesCS2D02G307800.1	1.4757	3.93319	83.1628	1.20485e-05	0.00035618	Smr domain containing protein	0
TraesCS4D02G345100.1	1.32673	3.96581	83.1134	1.20761e-05	0.000356825	LEM3 (Ligand-effect modulator 3) family protein	GO:0016020
TraesCS7A02G254900.1	2.67771	2.63105	82.9893	1.2146e-05	0.000358196	Zinc finger C-x8-C-x5-C-x3-H type family protein	0
TraesCS3B02G089000.2	2.54116	3.62054	82.9236	1.21831e-05	0.000358711	Very-long-chain (3R)-3-hydroxyacyl-CoA dehydratase	0
TraesCS6B02G397700.1	4.1598	2.89502	82.8404	1.22304e-05	0.000359813	Embryogenesis transmembrane protein-like	0
TraesCS1D02G266900.1	2.20206	3.29266	82.7878	1.22603e-05	0.000360506	Multidrug resistance 3	0
TraesCS7B02G268900.1	2.42603	2.71238	82.7818	1.22638e-05	0.000360506	Pollen-specific protein SF21	0
TraesCS1B02G163900.1	1.97289	3.33638	82.7726	1.2269e-05	0.000360514	Photosystem I P700 chlorophyll a apoprotein A1	GO:0009522; GO:0009579; GO:0015979; GO:0016021; GO:0046872
TraesCS3B02G049100.7	4.65408	2.96482	82.7629	1.22746e-05	0.000360533	#N/A	#N/A
TraesCS6D02G258000.2	1.12481	4.78767	82.7523	1.22807e-05	0.000360566	DegP protease-like	GO:0004252; GO:0005515; GO:0006508
TraesCS1D02G135200.2	1.0762	4.7467	82.7426	1.22862e-05	0.000360585	Kinase interacting (KIP1-like) family protein, putative	GO:0003779
TraesCS7D02G442700.1	1.25015	6.92235	82.726	1.22957e-05	0.000360633	Polyubiquitin	GO:0005515
TraesCS3D02G157000.1	1.43603	7.62717	82.4509	1.24546e-05	0.00036465	tRNA (guanine(37)-N1)-methyltransferase	GO:0009019; GO:0030488
TraesCS2B02G130300.1	1.31141	4.38602	82.3759	1.24984e-05	0.000365492	Ultraviolet-B-repressible protein	GO:0009523; GO:0015979; GO:0016020
TraesCS2B02G577300.1	5.56409	1.7166	82.3486	1.25144e-05	0.000365521	Cysteine proteinase	GO:0006508; GO:0008234
TraesCS7A02G205100.1	4.52039	3.90448	82.3526	1.2512e-05	0.000365521	Myb factor	GO:0003677
TraesCS2A02G284700.1	1.64668	4.1477	82.3284	1.25263e-05	0.000365576	Yellow stripe-like transporter 12	GO:0055085
TraesCS7D02G161900.2	1.20567	3.83331	82.2859	1.25512e-05	0.000366157	Auxin response factor	GO:0003677; GO:0005515; GO:0005634; GO:0006355; GO:0009725
TraesCS2B02G416400.1	1.99816	4.00795	82.2719	1.25594e-05	0.000366252	Fasciclin-like arabinogalactan protein	0
TraesCS4D02G042900.1	1.68007	5.94885	82.2246	1.25873e-05	0.000366918	ATP synthase subunit alpha	GO:0005524; GO:0015986
TraesCS3B02G370400.1	1.72924	5.00425	82.1713	1.26188e-05	0.000367506	NADH-cytochrome b5 reductase	GO:0016491; GO:0055114
TraesCS3D02G148000.1	1.33928	6.23319	82.165	1.26226e-05	0.000367506	Sodium/calcium exchanger family protein / calcium-binding EF hand family protein	GO:0005509; GO:0016021; GO:0055085
TraesCS7A02G253000.3	1.10946	5.74016	82.1333	1.26413e-05	0.000367613	Myosin heavy chain-like protein	0
TraesCS1D02G219700.1	2.00491	3.54644	82.1429	1.26356e-05	0.000367613	Palmitoyl protein thioesterase containing protein, expressed	GO:0098599
TraesCS3B02G601500.1	7.84283	0.644812	82.1154	1.26519e-05	0.00036763	11S globulin seed storage protein 2	GO:0045735
TraesCS7A02G315800.1	3.71508	1.39512	82.123	1.26475e-05	0.00036763	Kinase family protein	GO:0004672; GO:0005524; GO:0006468
TraesCS7A02G195000.1	2.01809	2.72308	82.0854	1.26698e-05	0.000367904	Pyridoxamine 5'-phosphate oxidase family protein	GO:0010181; GO:0016491; GO:0055114
TraesCS2D02G316800.1	4.41342	2.61339	82.0826	1.26714e-05	0.000367904	WEB family protein, chloroplastic	0
TraesCS5D02G229400.1	2.8403	2.97803	82.0414	1.2696e-05	0.00036847	Ap2-like ethylene-responsive transcription factor	GO:0003677; GO:0003700; GO:0006355
TraesCS3B02G243600.1	5.82815	6.23277	81.9535	1.27485e-05	0.000369555	Imidazolonepropionase	0
TraesCS3B02G259300.2	3.27934	2.82216	81.8972	1.27823e-05	0.000369805	Carbonic anhydrase	GO:0004089; GO:0008270; GO:0015976
TraesCS5A02G446400.1	3.27719	2.37221	81.8887	1.27875e-05	0.000369805	Nodulin-like / Major Facilitator Superfamily protein	GO:0016021; GO:0055085
TraesCS7D02G398100.2	5.51162	4.27809	81.8899	1.27867e-05	0.000369805	Pectin lyase-like superfamily protein, putative	GO:0004650; GO:0005975
TraesCS3D02G239500.2	1.62991	4.56561	81.8913	1.27859e-05	0.000369805	Pyruvate kinase	GO:0000287; GO:0003824; GO:0004743; GO:0006096; GO:0030955
TraesCS1A02G157800.1	2.29628	3.06846	81.9003	1.27805e-05	0.000369805	#N/A	#N/A
TraesCS6B02G360800.1	3.73697	2.93666	81.805	1.28379e-05	0.000370968	WAT1-related protein	GO:0016020; GO:0016021
TraesCS4A02G120800.1	3.01501	1.65164	81.7782	1.28541e-05	0.000371146	Protein phosphatase 2C-like protein	GO:0003824; GO:0043169
TraesCS4A02G240900.2	3.27414	3.29633	81.7034	1.28995e-05	0.00037231	Beta-xylosidase, putative	GO:0004553; GO:0005975
TraesCS3A02G213200.1	5.93136	6.34596	81.6929	1.29059e-05	0.000372348	Thionin-like protein 2	0
TraesCS6A02G194000.1	1.41353	8.52675	81.6191	1.29509e-05	0.000373351	DNA-directed RNA polymerase subunit alpha	GO:0003677; GO:0003735; GO:0003899; GO:0005840; GO:0006351; GO:0006412; GO:0046983
TraesCS3A02G408200.1	1.82953	4.30426	81.5027	1.30223e-05	0.000374523	Bidirectional sugar transporter SWEET	GO:0016021
TraesCS7B02G232700.1	2.0798	5.61013	81.5423	1.2998e-05	0.000374523	Spermidine synthase	GO:0003824; GO:0006595
TraesCS2D02G243500.1	1.73842	6.29576	81.4623	1.30472e-05	0.000375093	NAD(P)H-quinone oxidoreductase subunit I, chloroplastic	GO:0008137; GO:0016020; GO:0016651; GO:0051539; GO:0055114
TraesCS1A02G444800.1	2.671	5.49775	81.3928	1.30902e-05	0.000376031	Translation initiation factor IF-2	0
TraesCS1D02G425400.2	4.27833	2.31301	81.3836	1.30959e-05	0.000376048	Cinnamoyl-CoA reductase	GO:0003854; GO:0006694; GO:0016616; GO:0055114
TraesCS7D02G161500.1	1.18675	5.55275	81.3169	1.31373e-05	0.00037635	3-oxoacyl-[acyl-carrier-protein] synthase	GO:0003824; GO:0006633; GO:0008152; GO:0016747
TraesCS2D02G173300.1	3.03802	3.923	81.3289	1.31298e-05	0.00037635	calmodulin-binding protein (DUF1645)	0
TraesCS2B02G233400.1	1.41325	5.96524	81.3172	1.31371e-05	0.00037635	Chlorophyll a-b binding protein, chloroplastic	0
TraesCS1D02G247500.1	2.17722	4.35676	81.3572	1.31123e-05	0.00037635	Cytochrome P450 family protein, putative	0
TraesCS7B02G296500.4	1.12728	4.09233	81.2852	1.3157e-05	0.000376768	Processing peptidase	GO:0003824; GO:0046872
TraesCS1A02G256300.1	1.26832	4.02386	81.2628	1.3171e-05	0.000377021	ELKS/Rab6-interacting/CAST family protein	GO:0005515
TraesCS1A02G287400.1	1.22902	6.11338	81.2494	1.31793e-05	0.000377047	Phosphatidate phosphatase, Lipin	0
TraesCS6D02G079500.1	1.7238	7.7209	81.1579	1.32366e-05	0.000378307	Photosystem II D2 protein	GO:0009523; GO:0009772; GO:0015979; GO:0016020; GO:0019684; GO:0045156
TraesCS1A02G283100.1	3.98923	2.1769	81.1365	1.32501e-05	0.000378544	Glycerol-3-phosphate acyltransferase	GO:0008152; GO:0016746
TraesCS2D02G557100.1	1.23509	7.24392	81.1235	1.32582e-05	0.000378629	NADH-quinone oxidoreductase subunit H 1	GO:0016020; GO:0055114
TraesCS3A02G070500.1	1.62928	3.12091	81.0615	1.32973e-05	0.000379449	Serine protease HTRA1	0
TraesCS2D02G112000.1	1.39392	4.30132	81.0225	1.3322e-05	0.000379966	Multidrug resistance protein MdtC	GO:0009523; GO:0015979; GO:0016020
TraesCS2D02G519900.1	4.50702	4.02575	80.9281	1.33819e-05	0.000381119	Pectin methylesterase inhibitor	GO:0004857
TraesCS4B02G228600.2	1.20993	4.61533	80.8755	1.34155e-05	0.00038119	B-cell receptor-associated-like protein	0
TraesCS3A02G524000.2	1.16752	5.43699	80.8699	1.3419e-05	0.00038119	Cytochrome b5	GO:0020037
TraesCS2D02G269500.1	1.52228	3.11729	80.867	1.34209e-05	0.00038119	Ribonuclease P/MRP protein subunit POP5	GO:0004526; GO:0004540; GO:0008033; GO:0016070
TraesCS1B02G360700.2	1.97789	3.33035	80.8246	1.3448e-05	0.00038122	Kinesin, putative	GO:0003777; GO:0005524; GO:0007018; GO:0008017
TraesCS7D02G373100.2	2.13791	4.12837	80.8309	1.34439e-05	0.00038122	Thiamine thiazole synthase, chloroplastic	GO:0006950; GO:0009228; GO:0016491; GO:0055114
TraesCS1D02G135200.1	1.00885	4.84373	80.8077	1.34588e-05	0.000381379	Kinase interacting (KIP1-like) family protein, putative	GO:0003779
TraesCS6A02G118200.1	2.48499	2.44222	80.799	1.34644e-05	0.000381389	Sn1-specific diacylglycerol lipase alpha	GO:0006629; GO:0016042
TraesCS2A02G320200.1	1.36469	4.12837	80.7753	1.34796e-05	0.000381672	F-box family protein	0
TraesCS1D02G180800.1	1.57266	6.57379	80.7098	1.35218e-05	0.000382421	ATP synthase subunit c, chloroplastic	GO:0015078; GO:0015986; GO:0015991; GO:0033177; GO:0045263
TraesCS5B02G317200.1	2.75438	3.35883	80.6718	1.35463e-05	0.000382899	Cytochrome P450, putative	GO:0005506; GO:0016705; GO:0020037; GO:0055114
TraesCS2D02G401600.4	2.8386	5.82816	80.6674	1.35491e-05	0.000382899	Niemann-Pick C1 protein	GO:0016021
TraesCS4A02G078000.2	5.18417	1.69468	80.605	1.35896e-05	0.000383893	Cytochrome P450, putative	GO:0005506; GO:0016705; GO:0020037; GO:0055114
[truncated: 8,476 more rows]
