# Supplementary material for: Identification of genes involved in male sterility in wheat (Triticum aestivum L.) which could be used in a genic hybrid breeding system
Source: Plant Direct. 2020 Mar 10;4(3):e00201. doi: 10.1002/pld3.201 (PMC7063588; doi:10.1002/pld3.201)
Supplement: Supplementary file 13 [file PLD3-4-e00201-s013.xlsx]

## Sheet: Suppl Table 2 (Pistils)
Supplemental Table 2: Genes differentially expressed between stamens and pistils which were more highly expressed in pistils of wheat flowers. FDR < 0.05 = significant
Gene ID	logFC	logCPM	F	PValue	FDR	Annotation	GO terms
TraesCS3A02G530800.1	-3.98629	5.59639	357.024	3.46045e-08	1.39626e-05	Metallothionein	GO:0046872
TraesCS3D02G489800.1	-3.27401	4.03414	353.314	3.61264e-08	1.39886e-05	Germin-like protein 1-1	GO:0030145; GO:0045735
TraesCS1A02G193400.1	-2.61715	5.44964	330.921	4.73026e-08	1.5481e-05	Homeobox-leucine zipper family protein	GO:0003677; GO:0006355; GO:0008289; GO:0043565
TraesCS2D02G362300.1	-4.67821	2.88192	317.596	5.6011e-08	1.63185e-05	PURPLE ACID PHOSPHATASE family protein	GO:0003993; GO:0016787
TraesCS3B02G410200.1	-2.63974	5.08773	281.212	9.22818e-08	2.01469e-05	Histone H3	GO:0000786; GO:0003677; GO:0046982
TraesCS1A02G287800.1	-2.25303	5.57293	276.032	9.95844e-08	2.06912e-05	Histone H4	GO:0000786; GO:0003677; GO:0005634; GO:0006334; GO:0046982
TraesCS1B02G386600.1	-1.96644	4.79342	272.081	1.05641e-07	2.12052e-05	Histone H2B	GO:0000786; GO:0003677; GO:0046982
TraesCS1B02G477900.1	-5.81034	5.41415	266.066	1.15761e-07	2.21038e-05	Pectinesterase	GO:0005618; GO:0030599; GO:0042545
TraesCS1B02G378300.1	-2.23855	5.97401	262.835	1.21695e-07	2.27051e-05	Histone H2B	GO:0000786; GO:0003677; GO:0046982
TraesCS5A02G237000.1	-2.89859	5.01877	259.989	1.27235e-07	2.33223e-05	Acyl-[acyl-carrier-protein] desaturase	GO:0006631; GO:0045300; GO:0055114
TraesCS4D02G245300.3	-4.12826	2.65946	258.539	1.30176e-07	2.36631e-05	Protein CRABS CLAW, putative	GO:0007275
TraesCS3D02G338300.1	-2.75891	6.98712	253.298	1.41541e-07	2.44726e-05	Non-specific lipid-transfer protein	GO:0006869; GO:0008289
TraesCS3D02G536300.1	-4.29564	5.02143	247.524	1.5552e-07	2.56897e-05	Metallothionein	GO:0046872
TraesCS6B02G147900.1	-3.2267	4.07072	247.354	1.55957e-07	2.56897e-05	DNA gyrase subunit B	0
TraesCS1D02G197300.1	-2.65512	5.41599	242.097	1.70247e-07	2.72555e-05	Homeobox-leucine zipper family protein	GO:0003677; GO:0006355; GO:0008289; GO:0043565
TraesCS3A02G344700.1	-2.33705	7.92128	241.352	1.72403e-07	2.72995e-05	Non-specific lipid-transfer protein	GO:0006869; GO:0008289
TraesCS7D02G554900.1	-1.9007	8.00233	240.827	1.73942e-07	2.72995e-05	Callose synthase	GO:0000148; GO:0003843; GO:0006075; GO:0016020
TraesCS3A02G531300.1	-4.1081	3.74439	234.213	1.94858e-07	2.89788e-05	Metallothionein	GO:0046872
TraesCS6B02G115800.1	-2.02089	5.50693	232.065	2.02312e-07	2.98316e-05	Histone H2B	GO:0000786; GO:0003677; GO:0046982
TraesCS1D02G370700.1	-2.95415	2.69612	223.322	2.36562e-07	3.21229e-05	Pectin lyase-like superfamily protein	GO:0004650; GO:0005975
TraesCS4B02G267200.1	-1.81686	5.42656	223.211	2.37039e-07	3.21229e-05	Myo-inositol 1-phosphate synthase	GO:0004512; GO:0006021; GO:0008654
TraesCS3D02G177100.1	-1.88792	8.71924	221.87	2.42926e-07	3.25401e-05	MFS18 protein	0
TraesCS6A02G268600.1	-1.73836	6.96783	217.042	2.65665e-07	3.43893e-05	DNA topoisomerase 2	GO:0003677; GO:0003918; GO:0005524; GO:0006259; GO:0006265
TraesCS2A02G463200.1	-1.90195	4.74009	213.666	2.83147e-07	3.57661e-05	Receptor protein kinase-like protein	0
TraesCS1B02G386400.1	-2.38285	6.17825	212.312	2.90555e-07	3.60787e-05	Histone H2B	GO:0000786; GO:0003677; GO:0046982
TraesCS5B02G373600.1	-3.16698	2.26156	210.262	3.02234e-07	3.67184e-05	YABBY transcription factor	GO:0007275
TraesCS3D02G338300.2	-2.58231	6.36276	209.367	3.07517e-07	3.69309e-05	Non-specific lipid-transfer protein	GO:0006869; GO:0008289
TraesCS7D02G498300.1	-3.82291	3.07191	204.858	3.35933e-07	3.8977e-05	Aldehyde oxidase, putative	GO:0003824; GO:0005506; GO:0009055; GO:0016491; GO:0016614; GO:0046872; GO:0050660; GO:0051536; GO:0051537; GO:0055114
TraesCS5B02G301800.1	-2.14999	4.24066	203.86	3.42656e-07	3.9182e-05	Histone H4	GO:0000786; GO:0003677; GO:0005634; GO:0006334; GO:0046982
TraesCS6D02G046600.1	-2.42437	5.15264	203.699	3.43757e-07	3.92221e-05	Histone H2B	GO:0000786; GO:0003677; GO:0046982
TraesCS6B02G082400.1	-2.26814	4.53398	202.616	3.51272e-07	3.97079e-05	Histone H2A	GO:0000786; GO:0003677; GO:0005634; GO:0046982
TraesCS2B02G482600.1	-1.96229	5.60244	201.835	3.56813e-07	4.0064e-05	Acclimation protein	0
TraesCS7A02G490900.1	-1.91563	6.1829	199.778	3.71949e-07	4.09271e-05	Histone H2B	GO:0000786; GO:0003677; GO:0046982
TraesCS6B02G058400.1	-2.34	5.868	199.073	3.77316e-07	4.12445e-05	Histone H2A	GO:0000786; GO:0003677; GO:0005634; GO:0046982
TraesCS1D02G364400.1	-2.07196	4.87409	195.232	4.08314e-07	4.35318e-05	Histone H4	GO:0000786; GO:0003677; GO:0005634; GO:0006334; GO:0046982
TraesCS2A02G232400.1	-2.24173	3.63876	195.021	4.101e-07	4.35952e-05	Squamosa promoter-binding protein	GO:0003677; GO:0005634
TraesCS1A02G368000.1	-2.11548	5.4202	193.876	4.20003e-07	4.43667e-05	Histone H2B	GO:0000786; GO:0003677; GO:0046982
TraesCS6A02G119600.1	-1.95316	4.93222	193.612	4.22326e-07	4.43667e-05	DNA gyrase subunit B	0
TraesCS4A02G038500.2	-2.65965	5.06343	192.387	4.33324e-07	4.49395e-05	Myo-inositol 1-phosphate synthase	GO:0004512; GO:0006021; GO:0008654
TraesCS5B02G349900.1	-2.10482	4.82175	192.334	4.33806e-07	4.49395e-05	Histone H4	GO:0000786; GO:0003677; GO:0005634; GO:0006334; GO:0046982
TraesCS7D02G428300.1	-2.47588	3.87796	189.954	4.56228e-07	4.65343e-05	Histone H2A	GO:0000786; GO:0003677; GO:0005634; GO:0046982
TraesCS3A02G133900.1	-1.83197	4.49776	188.838	4.67231e-07	4.73294e-05	Histone H4	GO:0000786; GO:0003677; GO:0005634; GO:0006334; GO:0046982
TraesCS4D02G266700.2	-2.80017	4.81003	187.851	4.77248e-07	4.76837e-05	Myo-inositol 1-phosphate synthase	GO:0004512; GO:0006021; GO:0008654
TraesCS3A02G405100.1	-5.23055	3.13734	185.862	4.98242e-07	4.90415e-05	B3 domain-containing protein	GO:0003677
TraesCS6B02G419000.2	-2.1304	5.48845	184.532	5.1291e-07	4.98052e-05	Cytosine-specific methyltransferase	GO:0003682; GO:0008168
TraesCS2A02G544900.1	-3.07222	4.44651	184.355	5.14904e-07	4.98129e-05	Cyclopropane-fatty-acyl-phospholipid synthase	GO:0016491; GO:0055114
TraesCS7A02G437900.1	-2.23484	3.80543	183.712	5.22232e-07	4.98692e-05	Histone H2A	GO:0000786; GO:0003677; GO:0005634; GO:0046982
TraesCS2B02G544300.1	-3.66597	3.2671	183.395	5.25883e-07	5.01453e-05	translocase outer membrane 20-1	0
TraesCS1B02G304700.1	-2.02505	5.01162	183.097	5.29358e-07	5.0411e-05	Histone H4	GO:0000786; GO:0003677; GO:0005634; GO:0006334; GO:0046982
TraesCS1A02G361600.1	-2.1576	5.97471	182.463	5.36827e-07	5.05301e-05	Histone H2B	GO:0000786; GO:0003677; GO:0046982
TraesCS4A02G038500.1	-2.75322	5.24855	180.481	5.61036e-07	5.18228e-05	Myo-inositol 1-phosphate synthase	GO:0004512; GO:0006021; GO:0008654
TraesCS7D02G208900.1	-3.41795	3.29732	180.11	5.6572e-07	5.21097e-05	3-ketoacyl-CoA synthase	GO:0003824; GO:0006633; GO:0008152; GO:0016020; GO:0016747
TraesCS5D02G308500.1	-2.58177	5.0254	177.535	5.99578e-07	5.43263e-05	Histone H4	GO:0000786; GO:0003677; GO:0005634; GO:0006334; GO:0046982
TraesCS1D02G290000.1	-2.43535	4.88659	175.654	6.25907e-07	5.61105e-05	Histone H4	GO:0000786; GO:0003677; GO:0005634; GO:0006334; GO:0046982
TraesCS3D02G168700.1	-1.60655	4.84407	175.645	6.26033e-07	5.61105e-05	Receptor kinase	GO:0004672; GO:0005515; GO:0005524; GO:0006468
TraesCS6D02G395500.1	-2.65347	3.1041	175.366	6.30061e-07	5.62647e-05	Ankyrin repeat protein family-like protein	GO:0005515
TraesCS1B02G154500.1	-1.85659	5.74126	174.623	6.40953e-07	5.66837e-05	Histone H2A	GO:0000786; GO:0003677; GO:0005634; GO:0046982
TraesCS7D02G318200.1	-3.01938	4.15106	174.216	6.47004e-07	5.7012e-05	DNA-directed RNA polymerase subunit beta	GO:0003677; GO:0003899; GO:0006351
TraesCS2B02G575200.3	-2.01851	4.47169	173.249	6.61701e-07	5.77099e-05	Cyclopropane-fatty-acyl-phospholipid synthase	GO:0016491; GO:0055114
TraesCS1B02G245200.1	-2.23236	4.92043	173.113	6.63792e-07	5.7795e-05	Histone H3	GO:0000786; GO:0003677; GO:0046982
TraesCS6D02G046200.1	-2.23437	4.65876	172.812	6.68469e-07	5.80639e-05	Histone H2B	GO:0000786; GO:0003677; GO:0046982
TraesCS2A02G397700.2	-2.46758	4.21993	171.309	6.9242e-07	5.89024e-05	Histone H1	GO:0000786; GO:0003677; GO:0005634; GO:0006334
TraesCS6B02G419000.1	-2.053	5.5849	170.979	6.97817e-07	5.91382e-05	Cytosine-specific methyltransferase	GO:0003682; GO:0008168
TraesCSU02G093200.1	-1.93701	4.33074	170.202	7.10744e-07	6.00944e-05	Histone H3	GO:0000786; GO:0003677; GO:0046982
TraesCS2B02G575200.2	-1.93743	4.41725	170.016	7.13875e-07	6.02199e-05	Cyclopropane-fatty-acyl-phospholipid synthase	GO:0016491; GO:0055114
TraesCS6D02G062800.1	-2.12759	4.15056	168.362	7.4255e-07	6.19246e-05	Histone H2A	GO:0000786; GO:0003677; GO:0005634; GO:0046982
TraesCS7B02G345600.1	-2.00845	3.90219	167.916	7.50516e-07	6.23756e-05	DUF3511 domain protein	0
TraesCS1A02G359900.1	-2.52289	5.18553	167.37	7.60427e-07	6.29133e-05	Histone H4	GO:0000786; GO:0003677; GO:0005634; GO:0006334; GO:0046982
TraesCS7B02G394900.1	-1.83892	5.90583	167.184	7.63837e-07	6.29867e-05	Histone H2B	GO:0000786; GO:0003677; GO:0046982
TraesCS4D02G266700.1	-2.64275	5.61803	166.111	7.83897e-07	6.40119e-05	Myo-inositol 1-phosphate synthase	GO:0004512; GO:0006021; GO:0008654
TraesCS5A02G203300.1	-2.87594	2.87734	165.896	7.87996e-07	6.40352e-05	Xyloglucan endotransglucosylase/hydrolase	GO:0004553; GO:0005618; GO:0005975; GO:0006073; GO:0016762; GO:0048046
TraesCS2D02G241800.1	-1.63754	6.37085	165.986	7.86269e-07	6.40352e-05	Cytosine-specific methyltransferase	GO:0003682; GO:0008168
TraesCS3A02G238800.1	-2.52697	3.58977	164.545	8.14355e-07	6.50684e-05	SNF2 domain-containing protein / helicase domain-containing protein	GO:0005524
TraesCS4B02G204400.1	-1.96669	6.18601	164.716	8.10961e-07	6.50684e-05	Histone H2B	GO:0000786; GO:0003677; GO:0046982
TraesCS2B02G550700.1	-2.24126	3.55405	163.247	8.40698e-07	6.61141e-05	ABC transporter ATP-binding protein	GO:0005524; GO:0006810; GO:0016021; GO:0016887; GO:0042626; GO:0055085
TraesCS4A02G029000.1	-1.32164	7.90093	163.395	8.37658e-07	6.61141e-05	Kinase interacting (KIP1-like) family protein, putative	GO:0003779
TraesCS6B02G404400.1	-2.06595	4.9092	162.438	8.57664e-07	6.68731e-05	Histone H4	GO:0000786; GO:0003677; GO:0005634; GO:0006334; GO:0046982
TraesCS2A02G355300.1	-2.45181	2.97225	161.558	8.76611e-07	6.77217e-05	Peroxidase	GO:0004601; GO:0006979; GO:0020037; GO:0055114
TraesCS1B02G007900.1	-2.13877	4.14703	161.539	8.77029e-07	6.77217e-05	E3 ubiquitin-protein ligase ORTHRUS 2	GO:0005515; GO:0008270; GO:0042393
TraesCS3B02G423800.1	-1.93881	5.17846	161.502	8.7783e-07	6.77217e-05	Structural maintenance of chromosomes protein	GO:0005515; GO:0005524; GO:0005694; GO:0051276
TraesCS6D02G344100.1	-1.81108	4.13596	161.084	8.87026e-07	6.79836e-05	DNA helicase	GO:0003677; GO:0003678; GO:0003682; GO:0003688; GO:0005524; GO:0005634; GO:0006260; GO:0006270; GO:0042555
TraesCS5B02G373600.2	-2.70009	2.37853	159.457	9.2394e-07	7.03165e-05	YABBY transcription factor	GO:0007275
TraesCS1B02G386700.1	-2.15029	4.42882	158.682	9.42212e-07	7.11886e-05	Histone H2B	GO:0000786; GO:0003677; GO:0046982
TraesCS5A02G204700.1	-1.87273	5.61303	158.508	9.46372e-07	7.1282e-05	HMG-Y-related protein A	GO:0000785; GO:0000786; GO:0003677; GO:0005634; GO:0006334; GO:0006355
TraesCS6B02G084800.1	-2.78406	4.07473	157.313	9.7557e-07	7.25842e-05	UDP-N-acetylmuramate--L-alanine ligase	0
TraesCS1D02G290200.1	-1.83292	4.47391	156.626	9.92864e-07	7.33486e-05	Histone H4	GO:0000786; GO:0003677; GO:0005634; GO:0006334; GO:0046982
TraesCS4D02G226500.1	-2.65641	4.42757	156.155	1.00493e-06	7.39413e-05	Proline-rich protein	0
TraesCS2D02G408900.1	-2.49536	6.72093	154.714	1.04301e-06	7.61184e-05	14 kDa proline-rich protein DC2.15, putative	0
TraesCS3D02G053800.1	-10.7769	1.84948	317.247	1.05222e-06	7.65649e-05	Aliphatic sulfonates import ATP-binding protein SsuB 2	0
TraesCS6B02G284600.1	-3.49469	3.74005	153.781	1.06863e-06	7.71536e-05	Aldehyde dehydrogenase	GO:0004030; GO:0006081; GO:0008152; GO:0016491; GO:0055114
TraesCS3A02G299600.1	-7.31972	3.06736	153.452	1.07785e-06	7.7666e-05	Fibronectin type III domain-containing protein	0
TraesCS1B02G297200.1	-2.00158	5.03595	153.079	1.08841e-06	7.82722e-05	Histone H4	GO:0000786; GO:0003677; GO:0005634; GO:0006334; GO:0046982
TraesCS6A02G117400.1	-2.48535	5.17087	152.819	1.09586e-06	7.85762e-05	Histone H2A	GO:0000786; GO:0003677; GO:0005634; GO:0046982
TraesCS7B02G419000.1	-3.48525	2.73785	152.246	1.11248e-06	7.89935e-05	Aldehyde oxidase, putative	GO:0003824; GO:0005506; GO:0009055; GO:0016491; GO:0016614; GO:0046872; GO:0050660; GO:0051536; GO:0051537; GO:0055114
TraesCS1A02G094500.1	-3.4179	2.534	151.751	1.1271e-06	7.96389e-05	XH/XS domain-containing protein	GO:0031047
TraesCS6D02G107000.1	-2.2459	5.91931	151.447	1.1362e-06	7.96389e-05	Histone H2A	GO:0000786; GO:0003677; GO:0005634; GO:0046982
TraesCS7D02G538400.2	-1.59551	6.88027	151.47	1.13552e-06	7.96389e-05	High mobility group protein	0
TraesCS7B02G480300.1	-1.51672	7.56708	151.268	1.1416e-06	7.98213e-05	Callose synthase	GO:0000148; GO:0003843; GO:0006075; GO:0016020
TraesCS3B02G157800.1	-2.04361	7.07285	151.077	1.14738e-06	7.99596e-05	Protodermal factor 1	0
TraesCS7A02G552400.1	-1.38726	7.36846	150.56	1.16325e-06	8.08715e-05	High mobility group protein	0
TraesCS6B02G078900.1	-1.98556	4.46808	149.508	1.1964e-06	8.20838e-05	Histone H4	GO:0000786; GO:0003677; GO:0005634; GO:0006334; GO:0046982
TraesCS2D02G015000.1	-2.82085	2.79259	149.438	1.19864e-06	8.21601e-05	Cytochrome P450 family protein, expressed	GO:0005506; GO:0016705; GO:0020037; GO:0055114
TraesCS6B02G144900.1	-2.08853	4.53298	149.126	1.20873e-06	8.26971e-05	Histone H2A	GO:0000786; GO:0003677; GO:0005634; GO:0046982
TraesCS1D02G264100.1	-1.85139	6.3744	149.015	1.21233e-06	8.28659e-05	DNA helicase	GO:0003677; GO:0003678; GO:0005524; GO:0005634; GO:0006260; GO:0006270; GO:0042555
TraesCS6A02G380200.1	-2.05764	5.26512	148.937	1.21486e-06	8.28835e-05	Cytosine-specific methyltransferase	GO:0003682; GO:0008168
TraesCS5D02G102600.1	-1.86647	3.96045	148.631	1.22492e-06	8.31045e-05	Cellulose synthase-like protein	GO:0016020; GO:0016760; GO:0030244
TraesCS7D02G210500.1	-2.21796	3.1917	148.384	1.23309e-06	8.35042e-05	Gibberellin-regulated family protein	0
TraesCS5D02G115000.1	-2.01728	4.32985	147.816	1.25219e-06	8.45627e-05	LIM domain protein	GO:0008270
TraesCS3A02G029300.1	-2.50184	2.76344	147.691	1.25644e-06	8.46155e-05	E3 ubiquitin-protein ligase	GO:0005515; GO:0008270
TraesCS1D02G286700.1	-2.36091	5.83968	147.7	1.25612e-06	8.46155e-05	Histone H4	GO:0000786; GO:0003677; GO:0005634; GO:0006334; GO:0046982
TraesCS2B02G202300.1	-1.69004	4.46724	147.568	1.26061e-06	8.48181e-05	Longifolia protein	0
TraesCS5B02G163900.1	-2.27701	3.83231	147.421	1.26566e-06	8.49236e-05	WD repeat-containing protein	GO:0005515
TraesCS7D02G485700.1	-2.48701	5.37229	146.943	1.28224e-06	8.57212e-05	Histone H2B	GO:0000786; GO:0003677; GO:0046982
TraesCS2D02G132100.1	-1.98058	5.48253	146.698	1.29082e-06	8.60472e-05	Condensin complex subunit 1	GO:0005488
TraesCS4A02G029100.1	-3.59551	3.01568	146.573	1.29522e-06	8.61949e-05	Sulfate transporter	GO:0008271; GO:0008272; GO:0015116; GO:0016020; GO:0016021; GO:0055085
TraesCS7D02G462600.1	-7.36739	2.48058	146.334	1.30371e-06	8.65112e-05	Aspartic proteinase nepenthesin-1	0
TraesCS3A02G347200.1	-2.1207	4.2229	146.156	1.31008e-06	8.67896e-05	Histone H4	GO:0000786; GO:0003677; GO:0005634; GO:0006334; GO:0046982
TraesCS6B02G295700.2	-1.51846	6.29733	145.38	1.33827e-06	8.77038e-05	DNA topoisomerase 2	GO:0003677; GO:0003918; GO:0005524; GO:0006259; GO:0006265
TraesCS6A02G117200.1	-2.11464	5.06299	144.458	1.37274e-06	8.88742e-05	Histone H2A	GO:0000786; GO:0003677; GO:0005634; GO:0046982
TraesCS3A02G391800.1	-1.7798	4.86779	143.805	1.39786e-06	8.99336e-05	Structural maintenance of chromosomes protein	GO:0005515; GO:0005524; GO:0005694; GO:0051276
TraesCS1B02G376500.1	-2.24135	5.47248	143.228	1.4205e-06	9.07834e-05	Histone H3	GO:0000786; GO:0003677; GO:0046982
TraesCS1D02G268500.1	-2.10933	5.66089	143.023	1.42866e-06	9.10968e-05	Isoflavone reductase-like protein	0
TraesCS3B02G601800.1	-4.3384	2.60832	142.842	1.43589e-06	9.13986e-05	Metallothionein	GO:0046872
TraesCS7D02G477400.1	-1.96845	5.68497	141.944	1.47254e-06	9.30051e-05	Histone H2B	GO:0000786; GO:0003677; GO:0046982
TraesCS1A02G058600.3	-1.80286	3.20988	141.903	1.47424e-06	9.30051e-05	#N/A	#N/A
TraesCS2B02G422000.1	-1.53444	5.71923	141.348	1.4975e-06	9.4011e-05	High mobility group protein	0
TraesCS4B02G276700.1	-3.86838	2.53832	141.246	1.5018e-06	9.40263e-05	Sulfate transporter	GO:0008271; GO:0008272; GO:0015116; GO:0016020; GO:0016021; GO:0055085
TraesCS5B02G203600.1	-1.87193	5.2183	141.285	1.50018e-06	9.40263e-05	HMG-Y-related protein A	GO:0000785; GO:0000786; GO:0003677; GO:0005634; GO:0006334; GO:0006355
TraesCS3A02G294300.1	-1.39752	6.3719	141.135	1.50656e-06	9.40947e-05	choice-of-anchor C domain protein, putative (Protein of unknown function, DUF642)	0
TraesCS5D02G404900.1	-1.87045	4.20909	140.792	1.52127e-06	9.45118e-05	Blue copper protein	GO:0009055
TraesCS7D02G538400.1	-1.39683	6.07424	140.768	1.52228e-06	9.45118e-05	High mobility group protein	0
TraesCS3D02G326900.1	-1.52825	6.64819	140.628	1.52836e-06	9.48088e-05	Tubulin beta chain	GO:0003924; GO:0005200; GO:0005525; GO:0005874; GO:0007017
TraesCS1B02G271100.1	-1.82258	6.55739	140.51	1.53346e-06	9.49645e-05	DNA topoisomerase 2	GO:0003677; GO:0003918; GO:0005524; GO:0006259; GO:0006265
TraesCS1B02G244900.1	-2.10657	4.52807	140.259	1.54448e-06	9.53238e-05	Histone H2B	GO:0000786; GO:0003677; GO:0046982
TraesCS5D02G165900.1	-2.7483	2.79521	140.167	1.5485e-06	9.54911e-05	Cyclin	0
TraesCS3B02G438800.1	-4.70444	4.30873	140.101	1.55143e-06	9.54988e-05	B3 domain-containing protein	GO:0003677
TraesCS7B02G337500.1	-2.21041	3.51982	139.77	1.56616e-06	9.61273e-05	Histone H2A	GO:0000786; GO:0003677; GO:0005634; GO:0046982
TraesCS4A02G345900.1	-3.73243	3.75578	139.618	1.57297e-06	9.63502e-05	Leucine-rich repeat receptor-like protein kinase	GO:0005515
TraesCS1B02G376400.1	-2.35893	4.35714	139.506	1.57804e-06	9.65798e-05	Histone H4	GO:0000786; GO:0003677; GO:0005634; GO:0006334; GO:0046982
TraesCS1A02G038200.1	-2.21721	7.28214	139.232	1.59043e-06	9.72568e-05	#N/A	#N/A
TraesCS4A02G068700.1	-2.64582	5.39541	139.069	1.59788e-06	9.76309e-05	Proline-rich protein	0
TraesCS2A02G292800.1	-1.27024	5.79375	138.481	1.62513e-06	9.88008e-05	Protein kinase	GO:0004672; GO:0005524; GO:0006468
TraesCS7B02G436700.1	-2.9307	4.45061	137.317	1.68079e-06	0.000101512	Bifunctional inhibitor/lipid-transfer protein/seed storage 2S albumin-like protein	GO:0005199
TraesCS5D02G460000.1	-3.00492	4.18618	137.15	1.68896e-06	0.000101751	Unknown protein	0
TraesCS3B02G329200.1	-2.15295	3.66763	136.764	1.70808e-06	0.000102145	Interactor of constitutive active ROPs protein, putative	0
TraesCS6A02G380200.2	-1.89394	5.19516	136.785	1.70701e-06	0.000102145	Cytosine-specific methyltransferase	GO:0003682; GO:0008168
TraesCS7B02G197400.1	-2.35295	2.7419	136.726	1.70996e-06	0.000102174	actin cytoskeleton-regulatory complex pan-like protein	0
TraesCS3B02G601100.1	-5.22175	3.95459	136.415	1.72557e-06	0.000102895	Metallothionein	GO:0046872
TraesCS1B02G375900.1	-2.14497	5.4946	136.401	1.72625e-06	0.000102895	Histone H3	GO:0000786; GO:0003677; GO:0046982
TraesCS5D02G092300.1	-2.83094	2.25136	136.068	1.74315e-06	0.00010335	Ankyrin repeat-containing protein, putative	GO:0003676; GO:0005515
TraesCS1A02G005700.1	-1.68387	5.05884	135.771	1.7584e-06	0.00010388	#N/A	#N/A
TraesCS5A02G058600.1	-1.49024	6.32511	135.782	1.75787e-06	0.00010388	Auxin-responsive protein	GO:0005515
TraesCS6D02G364900.2	-1.88824	5.25023	135.685	1.76286e-06	0.000104009	Cytosine-specific methyltransferase	GO:0003682; GO:0008168
TraesCS6A02G034500.1	-1.94671	6.17075	135.17	1.78979e-06	0.000104804	Histone H2B	GO:0000786; GO:0003677; GO:0046982
TraesCS5D02G354700.1	-2.14464	5.29841	135.072	1.79497e-06	0.000105023	Histone H4	GO:0000786; GO:0003677; GO:0005634; GO:0006334; GO:0046982
TraesCS7B02G453400.1	-2.89208	3.39174	134.412	1.83035e-06	0.000106461	Disease resistance protein (NBS-LRR class) family	GO:0043531
TraesCS3A02G134000.1	-2.13688	6.09251	134.428	1.82949e-06	0.000106461	Histone H3	GO:0000786; GO:0003677; GO:0046982
TraesCS7A02G438000.1	-2.2703	4.47982	134.121	1.84621e-06	0.0001068	Histone H2A	GO:0000786; GO:0003677; GO:0005634; GO:0046982
TraesCS2A02G129900.1	-2.03967	5.26687	134.178	1.84309e-06	0.0001068	Condensin complex subunit 1	GO:0005488
TraesCS5B02G349100.1	-1.77283	5.44247	134.102	1.84724e-06	0.0001068	Histone H4	GO:0000786; GO:0003677; GO:0005634; GO:0006334; GO:0046982
TraesCS5A02G367100.1	-2.10422	4.38659	133.973	1.85432e-06	0.000106955	Receptor-like protein kinase	GO:0004672; GO:0005524; GO:0006468
TraesCS7A02G103900.1	-2.3276	5.40275	133.269	1.89368e-06	0.000108736	Histone H3	GO:0000786; GO:0003677; GO:0046982
TraesCS1A02G359800.1	-2.04794	5.03838	133.133	1.90134e-06	0.000109054	Histone H3	GO:0000786; GO:0003677; GO:0046982
TraesCS4B02G006800.1	-3.62655	3.17162	133.077	1.90455e-06	0.000109078	Fatty acyl-CoA reductase	0
TraesCS5D02G069300.1	-1.77243	4.72522	132.917	1.91372e-06	0.000109432	Auxin-responsive protein	GO:0005515
TraesCS3D02G384700.1	-1.69978	5.11178	132.653	1.92888e-06	0.000110127	Structural maintenance of chromosomes protein	GO:0005515; GO:0005524; GO:0005694; GO:0051276
TraesCS5D02G359600.1	-1.39363	5.16517	132.563	1.93414e-06	0.000110144	High mobility group family	0
TraesCS7B02G111000.1	-1.90147	4.24828	132.409	1.9431e-06	0.000110165	Condensin complex subunit 3	GO:0005488
TraesCS2D02G310800.1	-1.89035	5.26604	132.423	1.94228e-06	0.000110165	Histone H2B	GO:0000786; GO:0003677; GO:0046982
TraesCS5B02G448400.1	-2.74223	3.98419	131.987	1.96792e-06	0.000111399	Histone H1	GO:0000786; GO:0003677; GO:0005634; GO:0006334
TraesCS4A02G261000.1	-1.7328	5.66862	131.82	1.97791e-06	0.000111701	ATP-dependent DNA helicase DDM1	GO:0005524
TraesCS6B02G198500.1	-2.71029	3.83211	130.948	2.03081e-06	0.00011364	Histone H2A	GO:0000786; GO:0003677; GO:0005634; GO:0046982
TraesCS4A02G067800.1	-2.46718	4.26735	130.967	2.02963e-06	0.00011364	Histone H4	GO:0000786; GO:0003677; GO:0005634; GO:0006334; GO:0046982
TraesCS7D02G219400.1	-2.96874	3.04432	130.359	2.06757e-06	0.000115315	Embryogenesis transmembrane protein-like	0
TraesCS1A02G038100.1	-2.25963	6.44899	130.317	2.0702e-06	0.000115315	#N/A	#N/A
TraesCS2B02G034300.1	-2.67156	3.35457	129.789	2.1039e-06	0.000116836	receptor kinase 1	GO:0004672; GO:0005524; GO:0006468
TraesCS4A02G172600.1	-2.24994	4.50091	129.603	2.1159e-06	0.000117324	Xyloglucan endotransglucosylase/hydrolase	GO:0004553; GO:0005618; GO:0005975; GO:0006073; GO:0010411; GO:0016762; GO:0042546; GO:0048046
TraesCS5A02G302400.1	-1.54702	4.20593	129.438	2.12665e-06	0.000117831	GDP-mannose-3',5'-epimerase	GO:0003824; GO:0050662
TraesCS5D02G360900.1	-2.38107	6.2449	129.354	2.13214e-06	0.000117906	Histone H4	GO:0000786; GO:0003677; GO:0005634; GO:0006334; GO:0046982
TraesCS4A02G356100.2	-1.57111	5.48932	129.306	2.13532e-06	0.000117906	Actin	0
TraesCS3A02G164200.2	-1.35064	5.41566	129.265	2.13798e-06	0.000117906	Protein kinase	GO:0004672; GO:0005524; GO:0006468
TraesCS2A02G404100.1	-1.29913	6.0727	129.287	2.13654e-06	0.000117906	High mobility group protein	0
TraesCS3B02G201800.1	-1.3336	4.68969	128.83	2.16687e-06	0.000118806	Protein kinase	GO:0004672; GO:0005524; GO:0006468
TraesCS7A02G552400.2	-1.27243	6.69566	128.828	2.167e-06	0.000118806	High mobility group protein	0
TraesCS6D02G281600.2	-1.66978	3.83519	128.751	2.17213e-06	0.000118951	Beta-xylosidase, putative	GO:0004553; GO:0005975
TraesCS2D02G061000.1	-3.60757	1.79639	128.701	2.17551e-06	0.000119006	Proline-rich protein, putative, expressed	0
TraesCS5A02G246200.1	-1.84413	5.45945	128.546	2.18594e-06	0.000119166	Histone H2A	GO:0000786; GO:0003677; GO:0005634; GO:0046982
TraesCS6A02G297800.1	-1.42714	4.80639	128.536	2.18658e-06	0.000119166	Allergen, putative	0
TraesCS4A02G099900.1	-1.83265	6.25308	128.244	2.20646e-06	0.00011998	Histone H2B	GO:0000786; GO:0003677; GO:0046982
TraesCS2A02G544900.2	-2.96153	4.40131	127.991	2.22385e-06	0.000120478	Cyclopropane-fatty-acyl-phospholipid synthase	GO:0016491; GO:0055114
TraesCS4D02G275400.1	-1.16577	7.85204	128.008	2.22264e-06	0.000120478	Kinase interacting (KIP1-like) family protein, putative	GO:0003779
TraesCS5A02G195500.1	-2.17356	3.35883	127.625	2.24931e-06	0.000121318	3-ketoacyl-CoA synthase	GO:0003824; GO:0006633; GO:0008152; GO:0016020; GO:0016747
TraesCS5A02G531300.1	-3.14169	3.69854	127.444	2.26197e-06	0.000121785	Fatty acyl-CoA reductase	0
TraesCS2B02G260800.1	-1.68301	5.51752	127.44	2.26226e-06	0.000121785	Cytosine-specific methyltransferase	GO:0003682; GO:0008168
TraesCS5B02G354800.1	-1.84441	5.0334	127.326	2.27035e-06	0.000122003	High mobility group family	0
TraesCS7A02G206100.1	-2.82154	3.32606	126.851	2.30431e-06	0.000123133	3-ketoacyl-CoA synthase	GO:0003824; GO:0006633; GO:0008152; GO:0016020; GO:0016747
TraesCS1D02G366300.1	-1.92567	7.31032	126.623	2.32084e-06	0.000123627	Histone H2B	GO:0000786; GO:0003677; GO:0046982
TraesCS4B02G276800.1	-1.3447	6.64401	126.382	2.33843e-06	0.000124382	Kinase interacting (KIP1-like) family protein, putative	GO:0003779
TraesCS2D02G176000.1	-1.49981	5.5471	126.352	2.34065e-06	0.00012441	3-oxoacyl-[acyl-carrier-protein] synthase	GO:0003824; GO:0006633; GO:0008152; GO:0016747
TraesCS3B02G201800.2	-1.2503	5.77725	126.279	2.34598e-06	0.000124512	Protein kinase	GO:0004672; GO:0005524; GO:0006468
TraesCS2A02G359300.1	-3.16754	4.59644	126.021	2.36513e-06	0.000125034	Leucine-rich repeat protein kinase family protein	0
TraesCS3B02G114400.1	-2.17431	4.48701	126.045	2.36336e-06	0.000125034	Histone H2B	GO:0000786; GO:0003677; GO:0046982
TraesCS1D02G125300.1	-1.55078	5.77839	126.009	2.36607e-06	0.000125034	DNA helicase	GO:0003677; GO:0003678; GO:0005524; GO:0005634; GO:0006260; GO:0006270; GO:0042555
TraesCS7B02G394500.1	-2.29776	4.46387	125.602	2.3966e-06	0.000126245	Histone H2B	GO:0000786; GO:0003677; GO:0046982
TraesCS7A02G491100.1	-2.10659	5.8756	125.589	2.39762e-06	0.000126245	Histone H2B	GO:0000786; GO:0003677; GO:0046982
TraesCS4D02G245300.1	-4.43611	2.01162	125.501	2.40428e-06	0.000126414	Protein CRABS CLAW, putative	GO:0007275
TraesCS4A02G058800.1	-4.18689	2.2393	125.448	2.40832e-06	0.000126535	Protein CRABS CLAW, putative	GO:0007275
TraesCS6D02G369400.1	-2.40178	4.83388	125.235	2.42458e-06	0.000126934	Fatty acid hydroxylase superfamily protein	GO:0005506; GO:0008610; GO:0016491; GO:0055114
TraesCS6D02G344100.2	-1.84701	4.52861	124.878	2.4522e-06	0.000128013	DNA helicase	GO:0003677; GO:0003678; GO:0003682; GO:0003688; GO:0005524; GO:0005634; GO:0006260; GO:0006270; GO:0042555
TraesCS4A02G304400.1	-3.44024	4.33372	124.759	2.46153e-06	0.000128317	Fatty acyl-CoA reductase	0
TraesCS6A02G055400.1	-1.74555	5.32229	124.424	2.48794e-06	0.000128867	Histone H4	GO:0000786; GO:0003677; GO:0005634; GO:0006334; GO:0046982
TraesCS1D02G373800.1	-2.14249	6.22155	124.373	2.49196e-06	0.000128984	Histone H2B	GO:0000786; GO:0003677; GO:0046982
TraesCS6D02G063300.1	-2.28401	5.46019	124.318	2.49635e-06	0.000129029	Histone H4	GO:0000786; GO:0003677; GO:0005634; GO:0006334; GO:0046982
TraesCS4B02G375600.1	-1.6916	4.40151	124.107	2.51318e-06	0.000129715	Expansin protein	GO:0005576; GO:0019953
TraesCS4D02G274000.1	-1.9106	3.72591	124.009	2.52112e-06	0.000130033	Histone H3	GO:0000786; GO:0003677; GO:0046982
TraesCS2A02G465700.1	-2.41872	2.98657	123.876	2.53185e-06	0.000130311	B3 domain-containing protein	GO:0003677
TraesCS7D02G538400.3	-1.49162	6.09569	123.567	2.55707e-06	0.000131332	High mobility group protein	0
TraesCS3D02G075900.1	-2.3072	7.12901	123.366	2.57357e-06	0.00013169	Histone H2B	GO:0000786; GO:0003677; GO:0046982
TraesCS5B02G348900.1	-1.99706	3.59627	123.289	2.58001e-06	0.000131862	Histone H4	GO:0000786; GO:0003677; GO:0005634; GO:0006334; GO:0046982
TraesCS1D02G368000.1	-2.24763	4.50113	123.107	2.59512e-06	0.000132357	Histone H4	GO:0000786; GO:0003677; GO:0005634; GO:0006334; GO:0046982
TraesCS1A02G287700.1	-1.92178	4.04748	123.057	2.5993e-06	0.000132477	Histone H4	GO:0000786; GO:0003677; GO:0005634; GO:0006334; GO:0046982
TraesCS3B02G417500.1	-1.63653	4.05403	122.973	2.60637e-06	0.000132745	Phosphatidylinositol transfer protein	GO:0006810; GO:0016021
TraesCS1A02G388600.1	-1.76892	4.71289	122.644	2.63417e-06	0.000133603	Histone H2B	GO:0000786; GO:0003677; GO:0046982
TraesCS6B02G049400.1	-1.88346	5.86674	122.058	2.68464e-06	0.000135096	Histone H2A	GO:0000786; GO:0003677; GO:0005634; GO:0046982
TraesCS1B02G309300.1	-1.8522	5.44299	122.045	2.68578e-06	0.000135096	DNA helicase	GO:0003677; GO:0003678; GO:0005524; GO:0005634; GO:0006260; GO:0006270; GO:0042555
TraesCS6D02G348700.1	-1.57943	4.29128	121.888	2.69951e-06	0.000135507	Transmembrane protein	0
TraesCS3B02G543700.1	-6.35122	2.29094	121.546	2.72976e-06	0.000136184	Germin-like protein 1-1	GO:0030145; GO:0045735
TraesCS3B02G224600.1	-1.76454	4.24802	121.557	2.72881e-06	0.000136184	DNA helicase	GO:0003677; GO:0003678; GO:0005524; GO:0006260; GO:0006270; GO:0042555
TraesCS6D02G040700.1	-2.00059	6.31337	121.111	2.76882e-06	0.000137318	Histone H2A	GO:0000786; GO:0003677; GO:0005634; GO:0046982
TraesCS3A02G250900.1	-1.25794	4.68914	121.086	2.77104e-06	0.000137318	WD-40 repeat protein	GO:0005515
TraesCS2D02G338300.1	-5.61326	3.10577	120.993	2.77954e-06	0.000137542	rRNA N-glycosidase	GO:0017148; GO:0030598
TraesCS7D02G294300.1	-1.72402	5.90438	121.005	2.77838e-06	0.000137542	Cellulose synthase-like protein	GO:0016020; GO:0016760; GO:0030244
TraesCS6B02G350700.1	-3.22117	4.06162	120.756	2.80114e-06	0.000138247	SprT-like domain-containing protein Spartan	0
TraesCS7A02G131200.1	-1.47388	4.77592	120.418	2.83247e-06	0.000139406	Ribonucleoside-diphosphate reductase	GO:0004748; GO:0005524; GO:0006260; GO:0055114
TraesCS1A02G190400.1	-2.35138	4.18219	120.368	2.83713e-06	0.000139507	Histone H2B	GO:0000786; GO:0003677; GO:0046982
TraesCS6B02G048700.1	-1.86415	6.09703	120.254	2.84779e-06	0.000139597	Histone H2A	GO:0000786; GO:0003677; GO:0005634; GO:0046982
TraesCS5D02G273300.1	-1.25686	6.0694	119.804	2.8903e-06	0.000141212	C2 calcium/lipid-binding and GRAM domain protein	GO:0005515
TraesCS2B02G378600.1	-3.27769	3.42301	119.597	2.91018e-06	0.0001418	Leucine-rich repeat protein kinase family protein	0
TraesCS2B02G574800.1	-2.67819	3.5802	119.126	2.95603e-06	0.000143322	Cyclopropane-fatty-acyl-phospholipid synthase	GO:0016491; GO:0055114
TraesCS4A02G264600.1	-1.9126	3.67624	119.154	2.95326e-06	0.000143322	UDP-glucose 6-dehydrogenase	GO:0003979; GO:0016616; GO:0051287; GO:0055114
TraesCS1B02G386200.1	-2.26415	6.47661	119.067	2.96183e-06	0.000143362	Histone H2B	GO:0000786; GO:0003677; GO:0046982
TraesCS2D02G154700.1	-2.03179	3.08392	118.867	2.98156e-06	0.000143841	Serine/threonine-protein kinase haspin	GO:0004672; GO:0005524; GO:0006468
TraesCS6D02G039900.1	-2.0813	5.51242	118.814	2.98686e-06	0.00014392	Histone H2A	GO:0000786; GO:0003677; GO:0005634; GO:0046982
TraesCS6B02G423900.1	-2.16009	4.00795	118.734	2.99484e-06	0.000144006	Fatty acid hydroxylase superfamily	GO:0005506; GO:0008610; GO:0016491; GO:0055114
TraesCS1B02G357400.1	-1.95992	5.0016	118.643	3.00389e-06	0.000144252	Histone H2A	GO:0000786; GO:0003677; GO:0005634; GO:0046982
TraesCS5D02G063200.1	-2.005	4.88106	118.574	3.01079e-06	0.000144305	Histone H2B	GO:0000786; GO:0003677; GO:0046982
TraesCS1B02G156600.1	-1.28849	5.16507	118.087	3.06021e-06	0.000145636	DNA polymerase epsilon, catalytic subunit, putative	GO:0000166; GO:0003676; GO:0003677; GO:0003887; GO:0005634; GO:0006260; GO:0008270; GO:0008408
TraesCS6B02G145200.1	-2.32234	3.81366	118.036	3.06541e-06	0.000145676	Histone H2A	GO:0000786; GO:0003677; GO:0005634; GO:0046982
TraesCS4D02G245300.2	-4.51228	2.92322	117.867	3.08286e-06	0.000146125	Protein CRABS CLAW, putative	GO:0007275
TraesCS1B02G048900.1	-2.16614	7.15919	117.636	3.10687e-06	0.000147168	Histone H2A	GO:0000786; GO:0003677; GO:0005634; GO:0046982
TraesCS5B02G064900.1	-1.73455	5.38468	117.537	3.11722e-06	0.000147563	Histone H2B	GO:0000786; GO:0003677; GO:0046982
TraesCS2B02G483000.1	-3.48024	3.37537	117.304	3.14175e-06	0.000148123	BLT14.1 protein	0
TraesCS2D02G332500.1	-1.3975	4.68045	116.989	3.17535e-06	0.000148965	Glycerophosphodiester phosphodiesterase	GO:0006629; GO:0008081
TraesCS1B02G192500.1	-2.25839	5.05312	116.804	3.19529e-06	0.000149612	Histone H2B	GO:0000786; GO:0003677; GO:0046982
TraesCS1B02G208400.1	-2.64547	5.6059	116.463	3.23242e-06	0.000151017	Homeobox-leucine zipper family protein	GO:0003677; GO:0006355; GO:0008289; GO:0043565
TraesCS5A02G460600.1	-2.03758	4.42911	116.257	3.25506e-06	0.00015173	DNA ligase-like protein	0
TraesCS5D02G252700.1	-1.96688	6.05033	116.146	3.26744e-06	0.000152126	Histone H2A	GO:0000786; GO:0003677; GO:0005634; GO:0046982
TraesCS4A02G371100.1	-1.83035	3.95071	115.874	3.29779e-06	0.000153039	Receptor-like protein kinase	GO:0004672; GO:0005524; GO:0006468
TraesCS1B02G326400.1	-1.6661	5.41742	115.596	3.32925e-06	0.000154109	Structural maintenance of chromosomes protein	GO:0005515; GO:0005524; GO:0005694; GO:0051276
TraesCS7B02G124600.1	-2.46882	2.80022	115.514	3.33858e-06	0.000154375	Embryogenesis transmembrane protein-like	0
TraesCS5B02G202000.1	-2.34796	3.09862	115.403	3.35132e-06	0.000154738	Xyloglucan endotransglucosylase/hydrolase	GO:0004553; GO:0005618; GO:0005975; GO:0006073; GO:0016762; GO:0048046
TraesCS5D02G516200.1	-1.22232	6.00836	115.352	3.35712e-06	0.000154908	Actin	0
TraesCS6B02G327300.1	-1.26851	5.37562	115.215	3.37299e-06	0.000155249	Allergen, putative	0
TraesCS1A02G264000.2	-1.80011	5.67464	114.972	3.40119e-06	0.000156212	DNA helicase	GO:0003677; GO:0003678; GO:0005524; GO:0005634; GO:0006260; GO:0006270; GO:0042555
TraesCS1A02G163700.2	-2.38687	4.1549	114.85	3.41545e-06	0.000156343	MATH domain containing protein	GO:0005515
TraesCS5A02G462100.1	-1.90001	4.99339	114.853	3.41506e-06	0.000156343	Histone H2A	GO:0000786; GO:0003677; GO:0005634; GO:0046982
TraesCS1A02G058600.1	-1.77443	3.14935	114.827	3.41814e-06	0.000156343	#N/A	#N/A
TraesCS1B02G274600.1	-1.93249	6.54388	114.698	3.43338e-06	0.000156844	DNA helicase	GO:0003677; GO:0003678; GO:0005524; GO:0005634; GO:0006260; GO:0006270; GO:0042555
TraesCS3D02G302100.1	-5.04737	3.00816	114.09	3.50609e-06	0.000158955	transmembrane protein, putative (Protein of unknown function DUF2359, transmembrane)	0
TraesCS5A02G450000.1	-3.63382	5.99938	114.099	3.50508e-06	0.000158955	Unknown protein	0
TraesCS3D02G539300.1	-1.87566	5.3184	114.055	3.51038e-06	0.000158971	Histone H2A	GO:0000786; GO:0003677; GO:0005634; GO:0046982
TraesCS3D02G304700.1	-1.39321	3.92529	113.956	3.52248e-06	0.000159421	Subtilisin-like protease	GO:0004252; GO:0006508
TraesCS1B02G386500.1	-1.76795	4.5613	113.779	3.54407e-06	0.0001601	Histone H2B	GO:0000786; GO:0003677; GO:0046982
TraesCS3B02G314300.1	-1.58911	5.78987	113.557	3.57159e-06	0.000161244	BURP domain protein RD22	0
TraesCS1B02G255700.1	-1.80434	3.12623	113.394	3.59187e-06	0.00016176	membrane-associated kinase regulator	0
TraesCS4D02G054200.1	-1.77391	6.2381	113.071	3.63245e-06	0.000163286	Histone H2B	GO:0000786; GO:0003677; GO:0046982
TraesCS5B02G074200.1	-1.46575	5.40294	112.137	3.75324e-06	0.000167161	Kinesin-like protein	GO:0003777; GO:0005524; GO:0007018; GO:0008017
TraesCS5D02G162500.1	-1.39324	4.74808	111.846	3.79186e-06	0.000168484	Kinesin-like protein	GO:0003777; GO:0005524; GO:0007018; GO:0008017
TraesCS3D02G298600.1	-1.62354	4.30374	111.674	3.81498e-06	0.000169306	Alpha-1,4-glucan-protein synthase [UDP-forming]	GO:0016866; GO:0030244
TraesCS5B02G457800.1	-2.9281	5.9115	111.178	3.88241e-06	0.000171878	Receptor-type tyrosine-protein phosphatase-like N	0
TraesCS2A02G397700.1	-1.92032	4.393	111.16	3.88495e-06	0.000171878	Histone H1	GO:0000786; GO:0003677; GO:0005634; GO:0006334
TraesCS2B02G578500.1	-1.19435	5.52119	111.019	3.90445e-06	0.000172231	Auxin response factor	GO:0003677; GO:0005515; GO:0005634; GO:0006355; GO:0009725
TraesCS2B02G152100.1	-1.74994	5.29147	110.98	3.90989e-06	0.000172251	Condensin complex subunit 1	GO:0005488
TraesCS7D02G548100.1	-1.60889	3.88174	110.965	3.91196e-06	0.000172251	NBS-LRR disease resistance protein	GO:0043531
TraesCS2B02G250900.1	-2.66853	4.35741	110.287	4.00751e-06	0.000175142	Squamosa promoter-binding protein	GO:0003677; GO:0005634
TraesCSU02G190400.1	-2.1693	2.46848	110.23	4.01565e-06	0.000175339	UDP-glycosyltransferase	GO:0008152; GO:0016758
TraesCS5A02G458700.2	-1.62703	5.22047	110.166	4.02491e-06	0.000175429	imidazolonepropionase (Protein of unknown function, DUF642)	0
TraesCS6A02G318400.1	-1.30926	4.67109	109.928	4.0593e-06	0.000176298	S-adenosyl-L-methionine-dependent methyltransferases superfamily protein	GO:0008168
TraesCS5D02G211400.1	-1.64806	5.72694	109.552	4.11446e-06	0.000177848	HMG-Y-related protein A	GO:0000785; GO:0000786; GO:0003677; GO:0005634; GO:0006334; GO:0006355
TraesCS1A02G201300.1	-1.49879	4.55955	109.566	4.11229e-06	0.000177848	Histone H4	GO:0000786; GO:0003677; GO:0005634; GO:0006334; GO:0046982
TraesCS7A02G219700.1	-2.22748	3.20633	108.948	4.20484e-06	0.000180581	BURP domain protein RD22	0
TraesCS6A02G096100.1	-1.33173	4.13472	108.849	4.21992e-06	0.000180698	BRCT domain-containing protein	GO:0005515; GO:0008270
TraesCS7A02G223100.1	-1.21507	6.24809	108.882	4.21495e-06	0.000180698	Microtubule associated family protein	0
TraesCS5D02G092300.2	-2.62504	2.03199	108.725	4.23888e-06	0.000181192	Ankyrin repeat-containing protein, putative	GO:0003676; GO:0005515
TraesCS6B02G084100.1	-2.67446	4.61757	108.676	4.24646e-06	0.000181304	Histone H4	GO:0000786; GO:0003677; GO:0005634; GO:0006334; GO:0046982
TraesCS1D02G265000.1	-1.39572	3.81848	108.677	4.24623e-06	0.000181304	DUF630 family protein, putative (DUF630 and DUF632)	0
TraesCS3D02G506300.1	-2.56872	2.40983	108.346	4.29758e-06	0.000182695	Glucan endo-1,3-beta-glucosidase, putative	GO:0004553; GO:0005975
TraesCS4A02G058000.1	-1.89175	5.6952	108.337	4.29904e-06	0.000182695	Replication protein A 70 kDa DNA-binding subunit	GO:0003676; GO:0003677; GO:0005634; GO:0006260; GO:0006281; GO:0006310
TraesCS6D02G348700.2	-1.6906	4.27528	108.358	4.29562e-06	0.000182695	Transmembrane protein	0
TraesCS2A02G064900.1	-1.75829	4.71424	108.302	4.30439e-06	0.000182817	Heavy metal-associated domain containing protein, expressed	GO:0030001; GO:0046872
TraesCS4B02G212600.1	-1.22707	5.80114	108.273	4.30901e-06	0.000182906	LIM domain-containing protein	GO:0008270
TraesCS3B02G280400.1	-1.19977	5.47241	108.016	4.34943e-06	0.000184195	WD-40 repeat protein	GO:0005515
TraesCS1D02G039800.1	-2.2935	7.26455	107.97	4.35672e-06	0.000184396	Histone H2A	GO:0000786; GO:0003677; GO:0005634; GO:0046982
TraesCS6D02G246300.1	-1.6449	6.18652	107.904	4.36729e-06	0.00018463	DNA topoisomerase 2	GO:0003677; GO:0003918; GO:0005524; GO:0006259; GO:0006265
TraesCS2D02G512800.1	-1.93819	4.13355	107.77	4.38855e-06	0.000185101	Glycosyltransferases	GO:0015018; GO:0016020
TraesCS5B02G187900.1	-3.26597	4.71484	107.736	4.39408e-06	0.000185228	3-ketoacyl-CoA synthase	GO:0003824; GO:0006633; GO:0008152; GO:0016020; GO:0016747
TraesCS1D02G260500.1	-1.84568	6.00113	107.513	4.42999e-06	0.000185979	DNA topoisomerase 2	GO:0003677; GO:0003918; GO:0005524; GO:0006259; GO:0006265
TraesCS1D02G173500.1	-1.56368	4.28723	107.483	4.4348e-06	0.000185979	CDT1-like protein a, chloroplastic	0
TraesCS4D02G246300.1	-2.17843	6.62514	107.398	4.44863e-06	0.000186329	Replication protein A 70 kDa DNA-binding subunit	GO:0003676; GO:0003677; GO:0005634; GO:0006260; GO:0006281; GO:0006310
TraesCS2A02G059900.1	-2.86866	2.47963	107.318	4.4618e-06	0.00018647	F5O11.10 isoform 1	GO:0003676
TraesCS5A02G353600.1	-2.51014	6.30141	107.275	4.46875e-06	0.000186654	Histone H4	GO:0000786; GO:0003677; GO:0005634; GO:0006334; GO:0046982
TraesCS4D02G065600.1	-1.40347	5.46989	107.174	4.48533e-06	0.00018697	Endoglucanase	GO:0003824; GO:0004553; GO:0005975
TraesCS1D02G298400.1	-2.16846	4.08393	107.083	4.50041e-06	0.000187441	DNA helicase	GO:0003677; GO:0003678; GO:0005524; GO:0005634; GO:0006260; GO:0006270; GO:0042555
TraesCS7D02G308300.1	-2.82876	3.47154	107.021	4.51054e-06	0.000187587	Transcription factor Inducer of CBF expression 1	GO:0046983
TraesCS4D02G053600.2	-1.89256	5.11942	106.985	4.5165e-06	0.000187671	ATP-dependent DNA helicase DDM1	GO:0005524
TraesCS3B02G363500.1	-1.63992	6.58067	106.717	4.56133e-06	0.000189117	Tubulin beta chain	GO:0003924; GO:0005200; GO:0005525; GO:0005874; GO:0007017
TraesCS1A02G129300.1	-1.24841	4.30881	106.628	4.5762e-06	0.000189519	#N/A	#N/A
TraesCS1B02G130600.2	-2.88258	3.22372	106.161	4.65586e-06	0.000192164	Ubiquitin carboxyl-terminal hydrolase-like protein	GO:0005515
TraesCS6B02G081800.1	-2.47637	4.63745	106.116	4.66372e-06	0.00019238	Histone H3	GO:0000786; GO:0003677; GO:0046982
TraesCS2B02G194700.1	-1.30175	5.41792	106.057	4.67384e-06	0.000192689	3-oxoacyl-[acyl-carrier-protein] synthase	GO:0003824; GO:0006633; GO:0008152; GO:0016747
TraesCS7B02G419000.2	-3.00979	2.80729	105.886	4.7036e-06	0.00019348	Aldehyde oxidase, putative	GO:0003824; GO:0005506; GO:0009055; GO:0016491; GO:0016614; GO:0046872; GO:0050660; GO:0051536; GO:0051537; GO:0055114
TraesCS5A02G088400.2	-1.9461	4.55542	105.791	4.72015e-06	0.000193834	DNA helicase	GO:0003677; GO:0003678; GO:0005524; GO:0005634; GO:0006260; GO:0006270; GO:0042555
TraesCS5A02G352100.2	-1.78541	3.54862	105.797	4.71911e-06	0.000193834	High mobility group family	0
TraesCS6A02G360600.1	-1.78432	4.99245	105.735	4.72994e-06	0.000194018	DNA helicase	GO:0003677; GO:0003678; GO:0003682; GO:0003688; GO:0005524; GO:0005634; GO:0006260; GO:0006270; GO:0042555
TraesCS1B02G130600.3	-3.95659	2.91813	105.321	4.80335e-06	0.000195937	Ubiquitin carboxyl-terminal hydrolase-like protein	GO:0005515
TraesCS2B02G500900.1	-2.1984	3.66954	105.306	4.8062e-06	0.000195937	Non-specific lipid-transfer protein	GO:0006869; GO:0008289
TraesCS1A02G106600.1	-1.85587	3.87873	105.137	4.83659e-06	0.000196847	#N/A	#N/A
TraesCS3A02G333300.1	-1.4404	6.87014	104.949	4.87062e-06	0.000198012	Tubulin beta chain	GO:0003924; GO:0005200; GO:0005525; GO:0005874; GO:0007017
TraesCS4B02G276800.2	-1.30883	6.74923	104.759	4.90532e-06	0.00019909	Kinase interacting (KIP1-like) family protein, putative	GO:0003779
TraesCS7D02G207100.1	-1.80406	4.37433	104.542	4.94547e-06	0.000200054	Condensin complex subunit 3	GO:0005488
TraesCS3A02G314100.1	-2.35893	7.36299	104.442	4.96407e-06	0.000200363	Protodermal factor 1	0
TraesCS4D02G223600.2	-1.57944	3.24055	104.214	5.0069e-06	0.00020198	HVA22-like protein	0
TraesCS5B02G349000.1	-2.12848	5.18502	104.081	5.03198e-06	0.000202621	Histone H4	GO:0000786; GO:0003677; GO:0005634; GO:0006334; GO:0046982
TraesCS3A02G250900.3	-1.29189	4.4673	104.021	5.04343e-06	0.00020277	WD-40 repeat protein	GO:0005515
TraesCS6A02G062600.1	-1.54305	5.23391	103.961	5.05471e-06	0.000202972	Histone H2A	GO:0000786; GO:0003677; GO:0005634; GO:0046982
TraesCS1D02G059700.2	-1.68199	3.35891	103.789	5.08777e-06	0.000203781	Integrin-linked protein kinase family	0
TraesCS2B02G574800.2	-2.70499	3.82379	103.603	5.12361e-06	0.000204645	Cyclopropane-fatty-acyl-phospholipid synthase	GO:0016491; GO:0055114
TraesCS1A02G363000.1	-2.26446	3.23714	103.576	5.12892e-06	0.000204645	Histone H4	GO:0000786; GO:0003677; GO:0005634; GO:0006334; GO:0046982
TraesCS7B02G190000.1	-1.23073	4.64529	102.911	5.26012e-06	0.000208628	Microtubule associated family protein	0
TraesCS6A02G325300.1	-1.75312	3.96976	102.858	5.27078e-06	0.000208824	Glucan endo-1,3-beta-glucosidase 3	GO:0004553; GO:0005975
TraesCS1D02G309200.1	-1.28677	6.48487	102.822	5.27798e-06	0.000208883	Tubulin beta chain	GO:0003924; GO:0005200; GO:0005525; GO:0005874; GO:0007017
TraesCS4D02G053600.1	-1.65532	4.67062	102.538	5.33539e-06	0.000210637	DNA/RNA helicase protein	GO:0005524
TraesCS7A02G019400.1	-1.72993	3.58531	102.515	5.34017e-06	0.000210641	Pectin lyase-like superfamily protein	GO:0004650; GO:0005975
TraesCS1A02G360200.1	-1.85701	6.24724	102.315	5.38117e-06	0.000211707	Histone H3	GO:0000786; GO:0003677; GO:0046982
TraesCSU02G077400.1	-2.00265	5.78113	102.221	5.40052e-06	0.000211921	Histone H2B	GO:0000786; GO:0003677; GO:0046982
TraesCS4B02G173700.2	-1.17032	6.56674	102.22	5.40079e-06	0.000211921	Ricin B-like lectin R40C1	0
TraesCS2B02G550700.2	-2.39837	4.06065	102.15	5.41542e-06	0.000212369	ABC transporter ATP-binding protein	GO:0005524; GO:0006810; GO:0016021; GO:0016887; GO:0042626; GO:0055085
TraesCS5A02G265400.1	-1.2309	6.72967	102.081	5.42967e-06	0.000212699	C2 calcium/lipid-binding and GRAM domain protein	GO:0005515
TraesCS4B02G142400.1	-1.13605	5.15199	101.744	5.50042e-06	0.000214323	70 kDa heat shock protein	0
TraesCS5D02G195500.1	-2.91982	4.1664	101.724	5.50474e-06	0.000214377	3-ketoacyl-CoA synthase	GO:0003824; GO:0006633; GO:0008152; GO:0016020; GO:0016747
TraesCS3A02G102500.1	-2.08055	5.45441	101.576	5.53609e-06	0.00021514	Histone H2B	GO:0000786; GO:0003677; GO:0046982
TraesCS1D02G364600.1	-1.81866	5.93113	101.585	5.53424e-06	0.00021514	Histone H3	GO:0000786; GO:0003677; GO:0046982
TraesCS6D02G364900.1	-1.91639	5.33908	101.451	5.56305e-06	0.000215958	Cytosine-specific methyltransferase	GO:0003682; GO:0008168
TraesCS1D02G039900.1	-2.30657	7.18718	101.421	5.56932e-06	0.000216087	Histone H2A	GO:0000786; GO:0003677; GO:0005634; GO:0046982
TraesCS4A02G356100.1	-1.56328	5.67965	101.352	5.58416e-06	0.000216365	Actin	0
TraesCS5B02G448500.1	-1.43116	7.72472	101.337	5.58743e-06	0.000216365	Histone H1	GO:0000786; GO:0003677; GO:0005634; GO:0006334
TraesCS2D02G461100.1	-1.41607	3.51163	101.207	5.61562e-06	0.000217077	Acclimation protein	0
TraesCS4A02G064900.1	-2.21461	2.91282	101.147	5.6287e-06	0.000217347	Glucan endo-1,3-beta-glucosidase 3	GO:0004553; GO:0005975
TraesCS6D02G281600.3	-1.56271	3.60159	101.159	5.62605e-06	0.000217347	Beta-xylosidase, putative	GO:0004553; GO:0005975
TraesCS3D02G177600.2	-1.25416	5.88843	100.965	5.66862e-06	0.000218422	Protein kinase	GO:0004672; GO:0005524; GO:0006468
TraesCS2B02G075800.1	-1.89859	4.64491	100.678	5.73204e-06	0.000220412	Proline-rich protein, putative, expressed	0
TraesCS1A02G258800.1	-1.49521	5.84874	100.506	5.77053e-06	0.000221659	Tubulin beta chain	GO:0003924; GO:0005200; GO:0005525; GO:0005874; GO:0007017
TraesCS4D02G334400.1	-1.92913	3.21759	100.426	5.78845e-06	0.000221882	eisosome protein	0
TraesCS5A02G347900.1	-1.44924	5.09682	100.326	5.81119e-06	0.00022252	Histone H4	GO:0000786; GO:0003677; GO:0005634; GO:0006334; GO:0046982
TraesCS5A02G216400.2	-3.23853	1.73895	100.208	5.83795e-06	0.000223311	senescence-associated family protein, putative (DUF581)	0
TraesCS1B02G269400.1	-1.2582	6.15331	100.017	5.88172e-06	0.00022475	Tubulin beta chain	GO:0003924; GO:0005200; GO:0005525; GO:0005874; GO:0007017
TraesCS5B02G183800.1	-1.53074	5.34127	99.9722	5.89205e-06	0.000225027	WRKY transcription factor	GO:0003700; GO:0006355; GO:0043565
TraesCS6A02G384600.1	-1.46769	5.9947	99.9243	5.90312e-06	0.000225332	Fatty acid hydroxylase superfamily protein	GO:0005506; GO:0008610; GO:0016491; GO:0055114
TraesCS1B02G297100.1	-2.4326	3.79365	99.8254	5.92601e-06	0.00022597	Histone H4	GO:0000786; GO:0003677; GO:0005634; GO:0006334; GO:0046982
TraesCS7A02G438400.1	-1.62929	4.38933	99.7437	5.94502e-06	0.000226459	Histone H2A	GO:0000786; GO:0003677; GO:0005634; GO:0046982
TraesCS1B02G378400.1	-2.29221	5.90218	99.3688	6.03323e-06	0.00022946	Histone H3	GO:0000786; GO:0003677; GO:0046982
TraesCS5A02G458700.1	-1.73261	4.96489	98.9009	6.14562e-06	0.000233008	imidazolonepropionase (Protein of unknown function, DUF642)	0
TraesCS1D02G298400.2	-1.76288	4.84632	98.8087	6.16805e-06	0.000233569	DNA helicase	GO:0003677; GO:0003678; GO:0005524; GO:0005634; GO:0006260; GO:0006270; GO:0042555
TraesCS1A02G218500.1	-1.55583	3.37151	98.6421	6.20888e-06	0.000234676	Kinase family protein	GO:0004672; GO:0005524; GO:0006468
TraesCS3B02G224600.2	-1.77446	4.55492	98.5698	6.22669e-06	0.000234864	DNA helicase	GO:0003677; GO:0003678; GO:0005524; GO:0006260; GO:0006270; GO:0042555
TraesCS3A02G155200.1	-1.29564	5.19151	98.5567	6.22994e-06	0.000234865	Auxin-responsive protein	GO:0005515
TraesCS7B02G079100.1	-2.22971	3.80287	98.3998	6.26884e-06	0.000235967	transmembrane protein, putative (DUF594)	0
TraesCS4A02G293500.1	-2.47132	2.90527	98.3129	6.29052e-06	0.000236451	Glucan endo-1,3-beta-glucosidase	GO:0004553; GO:0005975
TraesCS6A02G063100.1	-2.28679	5.37789	98.3094	6.2914e-06	0.000236451	Histone H4	GO:0000786; GO:0003677; GO:0005634; GO:0006334; GO:0046982
TraesCS1B02G049100.1	-2.05009	7.36644	98.1595	6.32901e-06	0.000237307	Histone H2A	GO:0000786; GO:0003677; GO:0005634; GO:0046982
TraesCS3B02G328900.1	-1.90679	6.14782	98.1357	6.33503e-06	0.000237359	choice-of-anchor C domain protein, putative (Protein of unknown function, DUF642)	0
TraesCS4B02G056700.1	-1.2079	7.25693	98.1212	6.33867e-06	0.000237374	Tubulin alpha chain	GO:0003924; GO:0005200; GO:0005525; GO:0005874; GO:0007017
TraesCS1D02G364200.1	-2.23377	5.19434	98	6.36936e-06	0.000238157	Histone H3	GO:0000786; GO:0003677; GO:0046982
TraesCS3B02G167600.1	-2.42571	4.01788	97.9264	6.38809e-06	0.000238736	Histone H4	GO:0000786; GO:0003677; GO:0005634; GO:0006334; GO:0046982
TraesCS1A02G314100.1	-1.6632	5.44717	97.7773	6.42621e-06	0.00023967	Structural maintenance of chromosomes protein	GO:0005515; GO:0005524; GO:0005694; GO:0051276
TraesCS3A02G102400.1	-2.00212	5.73703	97.6856	6.44981e-06	0.000240148	Histone H2A	GO:0000786; GO:0003677; GO:0005634; GO:0046982
TraesCS6D02G281600.1	-1.60145	4.02579	97.6766	6.45214e-06	0.000240148	Beta-xylosidase, putative	GO:0004553; GO:0005975
TraesCS3B02G054000.1	-3.06928	2.25618	97.4876	6.50113e-06	0.000241112	E3 ubiquitin-protein ligase	GO:0005515; GO:0008270
TraesCS5D02G100800.1	-1.67238	4.62	97.4454	6.51213e-06	0.000241398	DNA helicase	GO:0003677; GO:0003678; GO:0005524; GO:0005634; GO:0006260; GO:0006270; GO:0042555
TraesCS3A02G250900.2	-1.19573	4.55203	97.3755	6.53041e-06	0.000241586	WD-40 repeat protein	GO:0005515
TraesCS3D02G466900.1	-2.52712	3.88967	97.1468	6.59064e-06	0.000242558	Jasmonate O-methyltransferase	GO:0008168
TraesCS1B02G376700.1	-1.85486	5.91634	97.1544	6.58861e-06	0.000242558	Histone H3	GO:0000786; GO:0003677; GO:0046982
TraesCS3B02G114600.1	-1.77708	5.71167	97.1952	6.57784e-06	0.000242558	Histone H2B	GO:0000786; GO:0003677; GO:0046982
TraesCS3B02G032000.1	-1.56577	3.362	97.1372	6.59317e-06	0.000242558	O-linked-mannose beta-1,4-N-acetylglucosaminyltransferase-like protein	GO:0016757
TraesCS2B02G123900.1	-1.26267	5.71681	96.9765	6.63593e-06	0.000243641	Non-specific serine/threonine protein kinase	GO:0004672; GO:0005524; GO:0006468; GO:0007165
TraesCS1A02G367900.1	-2.38206	6.04454	96.9028	6.65567e-06	0.000243876	Histone H2B	GO:0000786; GO:0003677; GO:0046982
TraesCS3D02G246500.1	-1.26507	5.6546	96.4203	6.78661e-06	0.000247681	Receptor kinase	GO:0004672; GO:0005515; GO:0005524; GO:0006468
TraesCS5B02G473100.1	-2.33485	5.11318	96.1849	6.85164e-06	0.000249521	Histone H2A	GO:0000786; GO:0003677; GO:0005634; GO:0046982
TraesCS2B02G272400.1	-1.27451	4.15461	96.1761	6.85408e-06	0.000249521	Leucine-rich repeat-containing protein 1	GO:0005515
TraesCS1A02G229100.1	-2.04993	5.53767	96.0307	6.89465e-06	0.00025025	Histone H2B	GO:0000786; GO:0003677; GO:0046982
TraesCS7B02G188400.3	-1.49231	3.9577	96.0531	6.88838e-06	0.00025025	Cellulose synthase-like protein	GO:0016020; GO:0016760; GO:0030244
TraesCS1D02G366400.1	-2.56343	5.50665	95.7776	6.966e-06	0.000252339	Histone H3	GO:0000786; GO:0003677; GO:0046982
TraesCS2A02G275700.2	-1.63154	3.72283	95.6533	7.00138e-06	0.000252994	Kinesin-like protein	GO:0003777; GO:0005524; GO:0007018; GO:0008017
TraesCS5B02G448200.1	-1.60314	5.68215	95.5688	7.02554e-06	0.000253491	Histone H1	GO:0000786; GO:0003677; GO:0005634; GO:0006334
TraesCS2B02G148900.1	-1.55313	4.14626	95.4384	7.06306e-06	0.000254343	Early response to dehydration 15-like protein	0
TraesCS4A02G341500.1	-2.00389	3.52813	95.3883	7.07753e-06	0.000254488	GDSL esterase/lipase	GO:0016788
TraesCS3A02G264600.1	-1.50296	4.34498	95.3557	7.08695e-06	0.000254702	Microtubule-associated protein-like	0
TraesCS7D02G001300.1	-3.95398	3.55638	95.3296	7.09454e-06	0.000254751	Dirigent protein	0
TraesCS7B02G153200.1	-1.58933	5.40942	95.1857	7.13645e-06	0.000255852	VWA domain containing protein	0
TraesCS1A02G299500.2	-1.59764	4.78151	95.0366	7.18018e-06	0.000256965	DNA helicase	GO:0003677; GO:0003678; GO:0005524; GO:0005634; GO:0006260; GO:0006270; GO:0042555
TraesCS6B02G295700.1	-1.43405	6.11059	94.9175	7.21538e-06	0.000257797	DNA topoisomerase 2	GO:0003677; GO:0003918; GO:0005524; GO:0006259; GO:0006265
TraesCS7B02G394400.1	-2.03854	3.7597	94.8205	7.24419e-06	0.000258125	Histone H2B	GO:0000786; GO:0003677; GO:0046982
TraesCS2D02G099400.1	-1.29851	4.37482	94.8309	7.24107e-06	0.000258125	Ethylene insensitive 3	GO:0003700; GO:0005634
TraesCS5A02G103100.1	-2.94078	3.13976	94.7893	7.25348e-06	0.00025815	LIM domain protein	GO:0008270
TraesCS7D02G375700.1	-1.75837	4.23412	94.7194	7.27438e-06	0.000258491	Polyamine oxidase	GO:0016491; GO:0055114
TraesCS7D02G376700.1	-1.64836	3.68005	94.5493	7.3255e-06	0.000259411	110 kDa U5 small nuclear ribonucleoprotein component CLO	0
TraesCS1B02G195400.1	-1.77432	3.51948	94.426	7.36285e-06	0.000260269	Ubiquitin carboxyl-terminal hydrolase-like protein	GO:0005515
TraesCS7B02G055600.1	-1.28305	4.68259	94.3011	7.4009e-06	0.000260983	Origin recognition complex subunit 1	GO:0003682; GO:0005515; GO:0005524; GO:0008270
TraesCS3B02G205700.1	-3.18504	2.34465	94.1851	7.43647e-06	0.000261544	Rapid alkalinization factor (RALF) family protein	0
TraesCS7A02G257000.1	-1.71092	5.48326	94.1793	7.43826e-06	0.000261544	VWA domain containing protein	0
TraesCS1B02G320800.1	-1.39205	6.56739	94.1922	7.43431e-06	0.000261544	Tubulin beta chain	GO:0003924; GO:0005200; GO:0005525; GO:0005874; GO:0007017
TraesCS2D02G023000.1	-3.31137	1.86999	94.1636	7.4431e-06	0.000261568	CDT1-like protein a, chloroplastic	0
TraesCS6D02G227500.1	-1.27404	6.21768	94.1538	7.4461e-06	0.000261568	Aquaporin	GO:0005215; GO:0006810; GO:0016020
TraesCS3A02G083500.2	-1.63852	3.01966	94.133	7.45252e-06	0.000261668	P-loop containing nucleoside triphosphate hydrolases superfamily protein	0
TraesCS2D02G220500.1	-1.32064	4.40101	94.0516	7.47769e-06	0.0002623	Histone H2A	GO:0000786; GO:0003677; GO:0005634; GO:0046982
TraesCS2D02G545500.2	-2.28074	1.96349	93.9783	7.50043e-06	0.000262613	Cyclopropane-fatty-acyl-phospholipid synthase	GO:0016491; GO:0055114
TraesCS2D02G456400.1	-1.46281	6.24127	93.85	7.54044e-06	0.000263742	Calcium-dependent protein kinase	GO:0004672; GO:0005509; GO:0005524; GO:0006468
TraesCS6B02G049000.1	-2.05786	5.463	93.7881	7.55984e-06	0.000264168	Histone H2A	GO:0000786; GO:0003677; GO:0005634; GO:0046982
TraesCS7D02G146300.1	-2.09515	3.23706	93.6693	7.59726e-06	0.000265096	RING/U-box superfamily protein	GO:0005515; GO:0008270
TraesCS6A02G282400.1	-1.59388	3.45576	93.5495	7.63521e-06	0.000266293	Rho GDP-dissociation inhibitor 1	GO:0005094; GO:0005737
TraesCS2A02G144500.1	-1.88594	2.65526	93.4915	7.65364e-06	0.000266681	Stomatal closure-related actin-binding protein 1	GO:0003779
TraesCS4B02G142400.2	-1.0913	5.24516	93.4769	7.6583e-06	0.000266717	70 kDa heat shock protein	0
TraesCS1D02G040000.1	-2.4593	3.02985	93.3703	7.6924e-06	0.000267395	Inorganic pyrophosphatase family protein	GO:0000287; GO:0004427; GO:0005737; GO:0006796
TraesCS1D02G366500.1	-2.43604	3.60501	93.3349	7.70377e-06	0.000267536	Histone H4	GO:0000786; GO:0003677; GO:0005634; GO:0006334; GO:0046982
TraesCS4D02G018500.1	-1.29286	6.202	93.2249	7.73923e-06	0.000268385	RNA-binding protein	GO:0003676
TraesCS6B02G305500.1	-1.96313	3.83079	92.8911	7.84801e-06	0.000271001	Galactan beta-1,4-galactosyltransferase GALS1	0
TraesCS6D02G222300.1	-2.79057	3.98961	92.8461	7.86284e-06	0.000271296	Aldehyde dehydrogenase	GO:0004030; GO:0006081; GO:0008152; GO:0016491; GO:0055114
TraesCS5A02G363500.1	-1.23707	4.08277	92.8314	7.86768e-06	0.000271296	Microtubule-associated protein TORTIFOLIA1	GO:0005488
TraesCSU02G093400.1	-1.9062	3.76038	92.811	7.8744e-06	0.0002714	Histone H3	GO:0000786; GO:0003677; GO:0046982
TraesCS4B02G251500.1	-11.1981	2.25972	166.585	7.90218e-06	0.000272229	B3 domain-containing protein	GO:0003677
TraesCS4B02G225000.1	-2.00216	3.65184	92.1803	8.08608e-06	0.000276422	Histone H4	GO:0000786; GO:0003677; GO:0005634; GO:0006334; GO:0046982
TraesCS6D02G277600.1	-1.18259	5.66133	92.1742	8.08816e-06	0.000276422	Allergen, putative	0
TraesCS5D02G316100.1	-2.45896	3.96473	91.7965	8.21835e-06	0.000279306	3-ketoacyl-CoA synthase	GO:0003824; GO:0006633; GO:0008152; GO:0016020; GO:0016747
TraesCS5B02G356200.1	-2.06294	6.83467	91.7432	8.23695e-06	0.000279721	Histone H4	GO:0000786; GO:0003677; GO:0005634; GO:0006334; GO:0046982
TraesCS7B02G188400.2	-1.40283	4.76466	91.7067	8.24969e-06	0.000279721	Cellulose synthase-like protein	GO:0016020; GO:0016760; GO:0030244
TraesCS5B02G151800.1	-3.04851	1.6312	91.6432	8.27192e-06	0.000279911	MYB-like transcription factor family protein	GO:0003677
TraesCS1A02G116700.1	-1.30124	4.21626	91.4977	8.32318e-06	0.00028117	#N/A	#N/A
TraesCS5A02G377500.1	-1.79742	2.66686	91.2869	8.39813e-06	0.000283309	IQ domain-containing protein	GO:0005515
TraesCS6B02G084700.1	-2.68052	3.50724	91.2271	8.41955e-06	0.000283901	Histone H3	GO:0000786; GO:0003677; GO:0046982
TraesCS4D02G189800.1	-2.41389	2.36149	91.1167	8.45925e-06	0.000284617	Wound-induced protein 1-like protein	0
TraesCS6A02G035100.1	-2.07263	4.11855	91.1343	8.45292e-06	0.000284617	Histone H2A	GO:0000786; GO:0003677; GO:0005634; GO:0046982
TraesCS3A02G088800.1	-2.41857	5.27808	90.7433	8.59532e-06	0.000287813	Histone H2B	GO:0000786; GO:0003677; GO:0046982
TraesCS6A02G234800.1	-1.8076	3.05392	90.7403	8.59641e-06	0.000287813	OO_Ba0013J05-OO_Ba0033A15.14 protein	0
TraesCS4D02G175900.1	-1.22218	6.23754	90.6552	8.62779e-06	0.000288012	Ricin B-like lectin R40C1	0
TraesCS2B02G415700.1	-2.12283	4.67528	90.544	8.66905e-06	0.000288851	Histone H1	0
TraesCS1A02G360000.1	-1.98775	5.97855	90.4738	8.69518e-06	0.00028959	Histone H3	GO:0000786; GO:0003677; GO:0046982
TraesCS3A02G164300.1	-2.17436	6.03756	90.4221	8.71452e-06	0.000289706	MFS18 protein	0
TraesCS1D02G261900.1	-2.15609	4.85191	90.3899	8.72656e-06	0.000289843	Histone H3	GO:0000786; GO:0003677; GO:0046982
TraesCS1A02G361700.1	-2.06651	4.88188	90.3286	8.74959e-06	0.000290476	Histone H3	GO:0000786; GO:0003677; GO:0046982
TraesCS5B02G297100.1	-1.69891	3.09832	90.2968	8.76157e-06	0.000290742	B3 domain-containing protein	GO:0003677
TraesCS4A02G260400.1	-2.09309	6.48311	90.261	8.77507e-06	0.000290876	Histone H2B	GO:0000786; GO:0003677; GO:0046982
TraesCSU02G099700.3	-1.28724	6.55651	90.2182	8.79126e-06	0.000290876	High mobility group protein	0
TraesCS7D02G009400.2	-2.13835	7.22927	90.0692	8.84785e-06	0.000291883	Acid invertase 1	GO:0004553; GO:0005975
TraesCS7B02G117700.1	-1.17246	4.91263	89.9886	8.87864e-06	0.000292352	Importin, putative	GO:0005488; GO:0006886; GO:0008536
TraesCS4D02G122500.1	-2.70004	1.62187	89.8846	8.9186e-06	0.000292872	RNA-binding domain CCCH-type zinc finger protein	GO:0003676; GO:0046872
TraesCS4B02G173700.1	-1.16608	6.76145	89.8528	8.93086e-06	0.000292904	Ricin B-like lectin R40C1	0
TraesCS4A02G030500.1	-1.43031	3.92641	89.7648	8.96491e-06	0.000293757	Histone H2B	GO:0000786; GO:0003677; GO:0046982
TraesCS1A02G295700.1	-2.2269	5.04955	89.6788	8.99832e-06	0.00029436	Histone H4	GO:0000786; GO:0003677; GO:0005634; GO:0006334; GO:0046982
TraesCS7D02G198900.2	-1.64755	3.44041	89.6656	9.00343e-06	0.00029436	Zinc-finger domain of monoamine-oxidase A repressor R1 protein	0
TraesCS1A02G299500.1	-1.62943	4.55258	89.5965	9.03043e-06	0.000294848	DNA helicase	GO:0003677; GO:0003678; GO:0005524; GO:0005634; GO:0006260; GO:0006270; GO:0042555
TraesCS4B02G064000.1	-10.0482	1.1457	159.513	9.03999e-06	0.000295028	GRF1-interacting factor-like protein	GO:0003713
TraesCS6D02G305000.1	-1.78234	5.3135	89.5412	9.05207e-06	0.00029529	Glucan endo-1,3-beta-glucosidase 3	GO:0004553; GO:0005975
TraesCS5D02G451300.1	-1.37368	7.1029	89.468	9.08087e-06	0.000295504	Histone H1	GO:0000786; GO:0003677; GO:0005634; GO:0006334
TraesCS4A02G022500.2	-1.05026	5.67781	89.3935	9.11028e-06	0.000295738	Beta-galactosidase	GO:0004553; GO:0005975; GO:0030246
TraesCS1D02G366600.1	-1.91321	4.99406	89.3374	9.13248e-06	0.000296328	Histone H3	GO:0000786; GO:0003677; GO:0046982
TraesCS6A02G055000.1	-2.16399	5.16421	89.302	9.14653e-06	0.000296652	Histone H4	GO:0000786; GO:0003677; GO:0005634; GO:0006334; GO:0046982
TraesCS1D02G194600.1	-1.80833	3.90604	89.2486	9.16779e-06	0.000297078	Histone H2B	GO:0000786; GO:0003677; GO:0046982
TraesCS4B02G020300.1	-1.25112	5.74352	88.9872	9.27269e-06	0.00029968	RNA-binding protein	GO:0003676
TraesCS5B02G395000.1	-1.68166	4.82093	88.8469	9.32963e-06	0.000301254	Kinesin-like protein	GO:0003777; GO:0005524; GO:0007018; GO:0008017
TraesCS3B02G047700.1	-1.62503	3.14897	88.6243	9.42083e-06	0.000303278	cotton fiber-like protein (DUF761)	0
TraesCS2B02G293400.1	-1.76238	3.54352	88.3015	9.55504e-06	0.000306498	Kinesin-like protein	GO:0003777; GO:0005524; GO:0007018; GO:0008017
TraesCS1A02G229000.1	-2.14239	5.219	88.2514	9.57608e-06	0.000306909	Histone H3	GO:0000786; GO:0003677; GO:0046982
TraesCS7D02G123000.1	-1.47376	4.86667	88.1499	9.6189e-06	0.000308146	NBS-LRR-like resistance protein	GO:0043531
TraesCS1A02G249100.1	-1.53427	4.68734	88.0715	9.65215e-06	0.000308536	Kinesin-like protein	GO:0003777; GO:0005524; GO:0007018; GO:0008017
TraesCS5D02G040800.1	-1.83646	3.68778	87.8837	9.7323e-06	0.000310284	Kinesin-like protein	GO:0003777; GO:0005524; GO:0007018; GO:0008017
TraesCS1D02G314600.2	-1.42787	5.22506	87.8373	9.75227e-06	0.000310785	Structural maintenance of chromosomes protein	GO:0005515; GO:0005524; GO:0005694; GO:0051276
TraesCS3B02G041700.1	-1.18688	4.93391	87.7035	9.81002e-06	0.000312353	Alpha-glucosidase	GO:0003824; GO:0004553; GO:0005975; GO:0030246
TraesCS3A02G277100.2	-1.88864	3.3303	87.5894	9.85962e-06	0.000313523	Glucan endo-1,3-beta-glucosidase, putative	GO:0004553; GO:0005975
TraesCS3A02G531400.1	-4.45643	2.64994	87.5047	9.89666e-06	0.000314184	Metallothionein	GO:0046872
TraesCS6B02G398200.1	-3.82239	3.2398	87.3588	9.96082e-06	0.000315412	Embryogenesis transmembrane protein-like	0
TraesCS7A02G009100.1	-1.13694	6.32369	87.3558	9.96216e-06	0.000315412	Beta-fructofuranosidase 1	GO:0004553; GO:0004564; GO:0004575; GO:0005975
TraesCS5A02G130000.1	-2.55224	2.91411	87.3331	9.97217e-06	0.000315491	Stress responsive A/B barrel domain family protein	0
TraesCS3D02G346500.1	-1.03832	5.25518	87.3307	9.97327e-06	0.000315491	Protein IQ-DOMAIN 1	GO:0005515
TraesCS6D02G295000.1	-7.60439	0.754006	87.1021	1.0075e-05	0.000317494	Blue copper protein	GO:0009055
TraesCS1A02G361900.1	-2.22449	4.17365	87.1038	1.00742e-05	0.000317494	Histone H3	GO:0000786; GO:0003677; GO:0046982
TraesCS7D02G116600.1	-2.02941	4.91058	87.093	1.00791e-05	0.000317494	Histone H3	GO:0000786; GO:0003677; GO:0046982
TraesCS6A02G230100.1	-2.25229	2.77856	86.9841	1.0128e-05	0.000318145	Adenine phosphoribosyltransferase	GO:0003999; GO:0005737; GO:0006168; GO:0009116
TraesCS6B02G082600.1	-2.15372	5.24325	86.9785	1.01306e-05	0.000318145	Histone H2B	GO:0000786; GO:0003677; GO:0046982
TraesCS5A02G212000.1	-1.39231	5.14066	87.0043	1.01189e-05	0.000318145	Hypersensitive-induced response protein 1	0
TraesCS3B02G280400.2	-1.23344	5.71598	86.898	1.0167e-05	0.000319133	WD-40 repeat protein	GO:0005515
TraesCS7A02G464200.1	-2.6653	1.9237	86.8452	1.01909e-05	0.000319611	Alpha-glucosidase	GO:0003824; GO:0004553; GO:0005975; GO:0030246
TraesCS2A02G299100.1	-2.66596	4.43049	86.7458	1.02362e-05	0.000320756	Histone H3	GO:0000786; GO:0003677; GO:0046982
TraesCS4B02G245900.4	-5.2216	2.16448	86.6571	1.02768e-05	0.0003214	Protein CRABS CLAW, putative	GO:0007275
TraesCS2D02G148400.2	-1.65398	2.7788	86.6523	1.0279e-05	0.0003214	Stomatal closure-related actin-binding protein 1	GO:0003779
TraesCS7A02G495100.1	-2.31446	2.55922	86.4467	1.03739e-05	0.000323272	Squamosa promoter binding protein-like protein	GO:0003677; GO:0005634
TraesCS5B02G243500.1	-1.81681	5.19332	86.3617	1.04135e-05	0.000323924	Histone H2A	GO:0000786; GO:0003677; GO:0005634; GO:0046982
TraesCS5D02G354200.1	-1.68954	5.35594	86.3288	1.04289e-05	0.000324155	Histone H4	GO:0000786; GO:0003677; GO:0005634; GO:0006334; GO:0046982
TraesCS4D02G246800.1	-2.35046	4.22057	86.2275	1.04764e-05	0.000325079	Histone H3	GO:0000786; GO:0003677; GO:0046982
TraesCS1A02G163700.1	-2.34471	3.68678	85.9478	1.06089e-05	0.000328077	#N/A	#N/A
TraesCS6D02G226500.2	-1.90478	2.36116	85.8517	1.06549e-05	0.000328389	Receptor-like kinase	GO:0004672; GO:0005524; GO:0006468
TraesCS2D02G489900.1	-1.02695	7.06653	85.8686	1.06467e-05	0.000328389	Adenosylhomocysteinase	GO:0004013; GO:0006730; GO:0019510; GO:0051287
TraesCS1D02G240400.1	-1.43315	3.48193	85.83	1.06653e-05	0.000328458	Receptor-like kinase	GO:0004672; GO:0005515; GO:0005524; GO:0006468
TraesCS3A02G440100.1	-1.09721	5.60059	85.8283	1.06661e-05	0.000328458	glycosyltransferase family exostosin protein	0
TraesCS7A02G555700.1	-1.10531	7.77194	85.72	1.07183e-05	0.000329478	Callose synthase	GO:0000148; GO:0003843; GO:0006075; GO:0016020
TraesCS2B02G342100.1	-1.45836	3.96992	85.5587	1.07967e-05	0.000331416	Kinesin-like protein	GO:0003777; GO:0005524; GO:0007018; GO:0008017
TraesCS1A02G179000.2	-1.16491	5.25756	85.4209	1.08642e-05	0.000332876	#N/A	#N/A
TraesCS6A02G068900.1	-0.915037	7.86076	85.3976	1.08757e-05	0.000332933	Peptidyl-prolyl cis-trans isomerase	GO:0000413; GO:0003755; GO:0006457
TraesCS6B02G031700.1	-1.95092	3.88329	85.2759	1.09358e-05	0.000334025	Acid beta-fructofuranosidase	GO:0004553; GO:0004564; GO:0004575; GO:0005975
TraesCS3D02G182400.1	-1.46855	4.20948	85.2016	1.09727e-05	0.000334379	Kinase-like protein	GO:0004672; GO:0005488; GO:0005524; GO:0006468
TraesCS5A02G225800.1	-2.25212	2.86701	85.1677	1.09896e-05	0.000334754	U-box domain-containing family protein	GO:0005488; GO:0005515
TraesCS5D02G133900.1	-3.6172	1.57983	85.0895	1.10287e-05	0.000335296	Chaperone DnaJ-domain superfamily protein	0
TraesCS2A02G125500.1	-1.07173	4.89487	85.0172	1.10649e-05	0.000335931	Nucleolar family protein	0
TraesCS4B02G398000.1	-1.29024	5.02165	84.9362	1.11058e-05	0.000336429	Kinesin-like protein	GO:0003777; GO:0005524; GO:0007018; GO:0008017
TraesCSU02G243700.2	-2.66839	2.03597	84.8273	1.1161e-05	0.000337864	Proline-rich protein	0
TraesCS6D02G240200.2	-2.66888	4.39682	84.7649	1.11928e-05	0.000338454	MADS box transcription factor	GO:0003677; GO:0003700; GO:0005634; GO:0006355; GO:0046983
TraesCS5B02G229100.1	-1.14374	4.365	84.7618	1.11943e-05	0.000338454	NBS-LRR disease resistance protein-like	GO:0005515; GO:0043531
TraesCS1A02G309700.1	-1.50008	6.70457	84.6796	1.12364e-05	0.000339305	Tubulin beta chain	GO:0003924; GO:0005200; GO:0005525; GO:0005874; GO:0007017
TraesCS3B02G268100.1	-1.74436	3.22849	84.5467	1.13048e-05	0.000340807	Werner Syndrome-like exonuclease	GO:0003676; GO:0006139; GO:0008408
TraesCS4B02G275500.1	-1.73771	4.94517	84.4203	1.13703e-05	0.000342642	Histone H3	GO:0000786; GO:0003677; GO:0046982
TraesCS6A02G086400.1	-1.76753	5.8796	84.3802	1.13912e-05	0.000342986	Histone H2B	GO:0000786; GO:0003677; GO:0046982
TraesCS2B02G247100.1	-1.54188	3.09265	84.3714	1.13958e-05	0.000342986	Abnormal spindle-like microcephaly-associated protein-like protein	GO:0005488; GO:0005515
TraesCS3B02G246600.1	-1.91272	3.4359	84.253	1.14577e-05	0.000344302	Kinesin-like protein	GO:0003777; GO:0005524; GO:0007018; GO:0008017
TraesCS3D02G097700.1	-1.48787	4.9421	84.2519	1.14583e-05	0.000344302	Mini-chromosome maintenance complex-binding protein	0
TraesCS5D02G110600.1	-2.35487	3.91358	84.191	1.14904e-05	0.000344838	Histone H2A	GO:0000786; GO:0003677; GO:0005634; GO:0046982
TraesCS2D02G128600.1	-1.07197	4.84553	84.1686	1.15022e-05	0.00034491	Nucleolar family protein	0
TraesCS2B02G247100.2	-1.65368	3.23895	84.1191	1.15284e-05	0.000345412	Abnormal spindle-like microcephaly-associated protein-like protein	GO:0005488; GO:0005515
TraesCS5B02G471300.2	-2.13881	3.46559	83.9261	1.16311e-05	0.000347626	Beta purothionin	GO:0006952
TraesCS5D02G451200.1	-1.40574	6.90805	83.8667	1.16629e-05	0.00034802	Histone H1	GO:0000786; GO:0003677; GO:0005634; GO:0006334
TraesCS5A02G348000.1	-1.48151	5.30024	83.839	1.16778e-05	0.000348177	Histone H4	GO:0000786; GO:0003677; GO:0005634; GO:0006334; GO:0046982
TraesCS2B02G222700.1	-1.96995	3.39203	83.8212	1.16874e-05	0.000348274	carboxyl-terminal peptidase, putative (DUF239)	0
TraesCS4B02G280400.1	-1.77698	2.92359	83.7921	1.1703e-05	0.000348504	DNA topoisomerase	GO:0003676; GO:0003677; GO:0003916; GO:0003917; GO:0005694; GO:0006265; GO:0008270
TraesCS7D02G442100.2	-2.14224	2.03636	83.462	1.18827e-05	0.000352849	DNA polymerase alpha subunit B	GO:0003677; GO:0003887; GO:0006260
TraesCS2D02G385600.2	-2.08111	2.40097	83.4671	1.18799e-05	0.000352849	Required to maintain repression 2	0
TraesCS6D02G357100.1	-1.16203	4.07329	83.3963	1.19188e-05	0.000353491	Ribonucleoside-diphosphate reductase	GO:0004748; GO:0005524; GO:0006260; GO:0055114
TraesCS2B02G113800.1	-1.14853	4.6789	83.2078	1.20234e-05	0.000355582	Calmodulin	GO:0005509
TraesCS5B02G058200.1	-1.94794	5.65621	83.1015	1.20828e-05	0.000356825	Histone H2B	GO:0000786; GO:0003677; GO:0046982
TraesCS1B02G180400.1	-1.43756	5.76341	83.0977	1.20849e-05	0.000356825	MATH domain containing protein	GO:0005515
TraesCS7A02G367900.1	-1.15093	4.9014	83.0377	1.21187e-05	0.000357677	hydroxyproline-rich glycoprotein family protein	0
TraesCS1A02G009300.1	-1.18252	3.95934	82.9891	1.21461e-05	0.000358196	#N/A	#N/A
TraesCS2D02G540300.1	-2.17592	2.45141	82.9593	1.21629e-05	0.000358404	Heavy metal transport/detoxification superfamily protein	GO:0030001; GO:0046872
TraesCS3B02G045500.1	-1.2575	4.41308	82.9621	1.21613e-05	0.000358404	Calcium binding family protein	GO:0005509
TraesCS6A02G393700.1	-2.22159	2.18194	82.9347	1.21768e-05	0.00035867	Heavy metal-associated protein	GO:0030001; GO:0046872
TraesCS2D02G545500.1	-2.14161	2.07935	82.887	1.22039e-05	0.000359177	Cyclopropane-fatty-acyl-phospholipid synthase	GO:0016491; GO:0055114
TraesCS5B02G373600.4	-3.3055	1.34924	82.7225	1.22977e-05	0.000360633	YABBY	GO:0007275
TraesCS3B02G376700.1	-3.37254	5.78251	82.5282	1.24098e-05	0.000363773	Non-specific lipid-transfer protein	GO:0006869; GO:0008289
TraesCS5D02G474800.1	-1.97822	5.40813	82.5124	1.24189e-05	0.000363895	Histone H2A	GO:0000786; GO:0003677; GO:0005634; GO:0046982
TraesCS5A02G077400.1	-1.99316	4.86892	82.4642	1.24469e-05	0.00036457	Pathogenesis-related thaumatin-like protein	0
TraesCS5D02G190800.1	-1.6655	4.97669	82.3865	1.24922e-05	0.000365492	WRKY transcription factor	GO:0003700; GO:0006355; GO:0043565
TraesCS3D02G203400.3	-1.61543	4.27746	82.3801	1.2496e-05	0.000365492	DNA helicase	GO:0003677; GO:0003678; GO:0005524; GO:0006260; GO:0006270; GO:0042555
TraesCS6D02G046400.1	-2.31282	6.24554	82.3501	1.25135e-05	0.000365521	Histone H2B	GO:0000786; GO:0003677; GO:0046982
TraesCS6B02G331300.2	-1.461	3.55551	82.3314	1.25245e-05	0.000365576	Beta-xylosidase, putative	GO:0004553; GO:0005975
TraesCS2B02G225400.1	-1.14118	4.84489	82.1952	1.26046e-05	0.000367277	Blue copper protein	GO:0009055
TraesCS3A02G131200.1	-3.24521	2.22313	82.1372	1.2639e-05	0.000367613	Alpha/beta-Hydrolases superfamily protein	GO:0008152; GO:0016787
TraesCS2A02G521400.1	-2.01552	3.32418	82.0135	1.27126e-05	0.000368661	ABC transporter ATP-binding protein	GO:0005524; GO:0006810; GO:0016021; GO:0016887; GO:0042626; GO:0055085
TraesCS2A02G397200.1	-1.12637	5.4308	82.0184	1.27097e-05	0.000368661	Non-specific serine/threonine protein kinase	GO:0004672; GO:0005515; GO:0005524; GO:0006468
TraesCS4D02G173400.1	-1.35713	3.34371	81.915	1.27716e-05	0.000369805	Receptor-like kinase	GO:0004672; GO:0005515; GO:0005524; GO:0006468
TraesCS2B02G323100.2	-1.05128	5.15909	81.8537	1.28085e-05	0.000370268	Regulator of chromosome condensation (RCC1) family protein	0
TraesCS5B02G373600.3	-2.32036	1.84459	81.7967	1.28429e-05	0.000370968	YABBY transcription factor	GO:0007275
TraesCS7B02G385700.1	-6.55954	0.556546	81.6473	1.29337e-05	0.000373002	Myb family transcription factor APL	GO:0003677
TraesCS3A02G466500.1	-2.37168	4.20549	81.5106	1.30175e-05	0.000374523	Calcineurin-like metallo-phosphoesterase superfamily protein	0
TraesCS6D02G062300.1	-1.85195	5.4956	81.5182	1.30128e-05	0.000374523	Histone H2A	GO:0000786; GO:0003677; GO:0005634; GO:0046982
TraesCS7A02G374000.1	-1.62083	5.16523	81.5114	1.30169e-05	0.000374523	ATP dependent RNA helicase	GO:0003676; GO:0005524
TraesCS4B02G049800.1	-1.10674	6.1932	81.5192	1.30122e-05	0.000374523	Receptor protein kinase, putative	GO:0004672; GO:0005524; GO:0006468
TraesCS7D02G271200.2	-1.11452	4.59305	81.4047	1.30828e-05	0.000375967	Kinesin-like protein	GO:0003777; GO:0005524; GO:0007018; GO:0008017
TraesCS1D02G103100.1	-3.11862	2.72843	81.3191	1.31359e-05	0.00037635	XH/XS domain-containing protein	GO:0031047
TraesCS7A02G208100.1	-1.93249	4.54065	81.3477	1.31181e-05	0.00037635	Gibberellin-regulated family protein	0
TraesCS7D02G307600.1	-1.89876	2.82812	81.2448	1.31822e-05	0.000377047	Protein CHUP1, chloroplastic	0
TraesCS6D02G246300.2	-1.52946	5.85279	81.1644	1.32326e-05	0.000378307	DNA topoisomerase 2	GO:0003677; GO:0003918; GO:0005524; GO:0006259; GO:0006265
TraesCS5D02G329100.1	-1.2993	4.48645	81.106	1.32693e-05	0.000378796	Kinase family protein	GO:0004672; GO:0005524; GO:0006468
TraesCS1B02G245000.1	-2.23015	4.87076	81.0164	1.33258e-05	0.000379966	Histone H3	GO:0000786; GO:0003677; GO:0046982
TraesCS5A02G067300.1	-1.19192	5.88767	81.0032	1.33342e-05	0.000380057	Kinesin-like protein	GO:0003777; GO:0005524; GO:0007018; GO:0008017
TraesCS5B02G107400.1	-2.45706	3.87041	80.9587	1.33625e-05	0.000380714	LIM domain protein	GO:0008270
TraesCS2D02G232800.1	-2.34355	4.06126	80.9142	1.33908e-05	0.000381142	Squamosa promoter-binding protein	GO:0003677; GO:0005634
TraesCS3D02G140300.1	-1.90312	7.41309	80.9105	1.33931e-05	0.000381142	Protodermal factor 1	0
TraesCS4A02G267300.1	-1.09694	5.28064	80.893	1.34043e-05	0.00038119	Receptor-like kinase	GO:0004672; GO:0005515; GO:0005524; GO:0006468
TraesCS4D02G140800.1	-0.974905	7.27627	80.8733	1.34168e-05	0.00038119	70 kDa heat shock protein	0
TraesCS3D02G222300.1	-3.3345	2.28787	80.8308	1.3444e-05	0.00038122	SWI/SNF-related matrix-associated actin-dependent regulator of chromatin subfamily A-like protein 1	0
TraesCS4A02G048200.1	-2.05592	4.79159	80.8283	1.34456e-05	0.00038122	BTB/POZ domain-containing protein	GO:0005515
TraesCS5D02G221800.1	-1.53833	3.72169	80.8479	1.34331e-05	0.00038122	Hypersensitive-induced response protein 1	0
TraesCS4D02G175900.2	-1.30411	6.45484	80.7578	1.34909e-05	0.000381729	Ricin B-like lectin R40C1	0
TraesCS2B02G421000.1	-1.03575	4.98659	80.7559	1.34921e-05	0.000381729	Argonaute	GO:0003676; GO:0005515
TraesCSU02G099700.2	-1.15515	5.95427	80.589	1.36e-05	0.000384039	High mobility group protein	0
TraesCSU02G175000.1	-2.17772	4.57658	80.5299	1.36384e-05	0.000384529	Xyloglucan endotransglucosylase/hydrolase	GO:0004553; GO:0005618; GO:0005975; GO:0006073; GO:0010411; GO:0016762; GO:0042546; GO:0048046
TraesCS4D02G213600.1	-1.35629	4.37426	80.5335	1.3636e-05	0.000384529	LIM domain-containing protein	GO:0008270
TraesCS2D02G545700.1	-2.32876	6.28278	80.3819	1.37352e-05	0.000386962	Cyclopropane-fatty-acyl-phospholipid synthase	GO:0016491; GO:0055114
TraesCS1A02G060600.2	-1.95931	2.38359	80.2625	1.3814e-05	0.000388882	#N/A	#N/A
TraesCS7D02G454200.1	-0.965984	7.56882	80.2306	1.38351e-05	0.000389326	Tubulin beta chain	GO:0003924; GO:0005200; GO:0005525; GO:0005874; GO:0007017
TraesCS2B02G322300.1	-1.62586	2.89561	80.2094	1.38492e-05	0.000389573	Kinesin-like protein	GO:0003777; GO:0005524; GO:0007018; GO:0008017
TraesCS7B02G336900.1	-1.96597	4.11316	80.0891	1.39294e-05	0.000390926	Histone H2A	GO:0000786; GO:0003677; GO:0005634; GO:0046982
TraesCS2A02G521400.3	-1.98796	3.37278	80.0545	1.39525e-05	0.000391426	ABC transporter ATP-binding protein	GO:0005524; GO:0006810; GO:0016021; GO:0016887; GO:0042626; GO:0055085
TraesCS6A02G413400.1	-2.35555	3.44962	79.945	1.40262e-05	0.000391922	Replication protein A 32 kDa subunit	GO:0003677; GO:0005634; GO:0006260; GO:0006281; GO:0006310
TraesCS3A02G438400.1	-2.2382	3.03895	79.9427	1.40277e-05	0.000391922	Disease resistance protein RPM1	0
TraesCS1D02G081600.1	-1.887	3.52483	79.955	1.40195e-05	0.000391922	Histone H4	GO:0000786; GO:0003677; GO:0005634; GO:0006334; GO:0046982
TraesCS2B02G260800.2	-1.65706	5.50077	79.9572	1.40179e-05	0.000391922	Cytosine-specific methyltransferase	GO:0003682; GO:0008168
TraesCS1B02G357600.1	-2.42283	5.81319	79.8278	1.41055e-05	0.00039342	Histone H2B	GO:0000786; GO:0003677; GO:0046982
TraesCS1D02G160500.1	-1.56925	5.56608	79.7165	1.41814e-05	0.000394895	Ubiquitin carboxyl-terminal hydrolase 12	GO:0005515
TraesCS7A02G067800.1	-1.14277	7.49015	79.6428	1.42319e-05	0.000395922	Histone H3	GO:0000786; GO:0003677; GO:0046982
TraesCS2D02G390600.1	-1.84687	3.42144	79.631	1.424e-05	0.000395996	responsive to abscisic acid 28	0
TraesCS2A02G539500.1	-1.95041	3.61207	79.5945	1.42651e-05	0.000396544	Heavy metal transport/detoxification superfamily protein	GO:0030001; GO:0046872
TraesCS2B02G113800.2	-1.1398	4.68638	79.3918	1.44056e-05	0.000399386	Calmodulin	GO:0005509
TraesCS5A02G549700.2	-1.52914	3.36441	79.2877	1.44784e-05	0.000400949	Homeobox leucine-zipper protein	GO:0008289
TraesCS4D02G256700.1	-2.10898	3.73099	79.2065	1.45355e-05	0.000402227	BTB/POZ domain-containing protein	GO:0005515
TraesCS1B02G124100.1	-2.07863	2.34938	79.1583	1.45695e-05	0.000402558	Adenine nucleotide alpha hydrolases-like superfamily protein	GO:0006950
TraesCS5A02G348500.1	-1.95882	2.76262	79.1431	1.45803e-05	0.000402704	Histone H4	GO:0000786; GO:0003677; GO:0005634; GO:0006334; GO:0046982
TraesCS1D02G002400.3	-2.52843	3.74454	79.1263	1.45922e-05	0.00040288	E3 ubiquitin-protein ligase ORTHRUS 2	GO:0005515; GO:0008270; GO:0042393
TraesCS1B02G425000.1	-1.31036	4.66181	79.0161	1.46706e-05	0.000404586	Fasciclin-like arabinogalactan protein	0
TraesCS6B02G267100.1	-7.51383	0.68144	78.7945	1.48297e-05	0.000407437	transcription repressor	0
TraesCS6D02G026600.2	-2.19158	3.28546	78.7502	1.48617e-05	0.000407858	Acid beta-fructofuranosidase	GO:0004553; GO:0004564; GO:0004575; GO:0005975
TraesCS3A02G245000.1	-1.3542	5.11429	78.6819	1.49113e-05	0.000408759	Receptor kinase	GO:0004672; GO:0005515; GO:0005524; GO:0006468
TraesCS1D02G215400.1	-2.74971	4.21403	78.6526	1.49326e-05	0.000409036	Expansin protein	GO:0005576; GO:0019953
TraesCS7D02G167000.1	-1.93274	2.76032	78.5507	1.50072e-05	0.000410925	Mechanosensitive ion channel family protein	GO:0016020; GO:0055085
TraesCS3D02G370500.1	-2.19045	5.36383	78.4779	1.50607e-05	0.000411499	Histone H3	GO:0000786; GO:0003677; GO:0046982
TraesCS3B02G474900.2	-1.7627	2.4597	78.4909	1.50511e-05	0.000411499	glycosyltransferase family exostosin protein	0
TraesCS1B02G201400.1	-1.08748	6.2272	78.4491	1.50819e-05	0.000411583	Actin	0
TraesCS5B02G362200.1	-1.91135	2.84011	78.432	1.50946e-05	0.000411623	Blue copper protein	GO:0009055
TraesCS5A02G429500.1	-1.31561	3.44587	78.4349	1.50924e-05	0.000411623	Holliday junction ATP-dependent DNA helicase RuvB	GO:0003677; GO:0006260
TraesCS6B02G279200.1	-1.14838	6.26379	78.4115	1.51097e-05	0.000411669	Aquaporin	GO:0005215; GO:0006810; GO:0016020
TraesCS2B02G322300.2	-1.58007	3.05658	78.3601	1.51478e-05	0.000412152	Kinesin-like protein	GO:0003777; GO:0005524; GO:0007018; GO:0008017
TraesCS3D02G203400.1	-1.65052	4.50668	78.2988	1.51933e-05	0.000413084	DNA helicase	GO:0003677; GO:0003678; GO:0005524; GO:0006260; GO:0006270; GO:0042555
TraesCS7D02G117100.1	-2.50891	2.43807	78.1095	1.53351e-05	0.000415837	Histone H3	GO:0000786; GO:0003677; GO:0046982
TraesCS2B02G341800.2	-1.10816	4.32696	78.0634	1.53699e-05	0.000416096	ABC transporter ATP-binding protein	GO:0005524; GO:0006810; GO:0016021; GO:0016887; GO:0042626; GO:0055085
TraesCS7D02G136200.1	-1.62933	4.64727	78.0492	1.53807e-05	0.000416166	DCD (Development and cell death) domain protein	0
TraesCS6A02G300400.1	-1.28344	3.83206	77.9993	1.54184e-05	0.000416725	Annexin	GO:0005509; GO:0005544
TraesCS5D02G280600.1	-1.51085	3.36209	77.9088	1.54872e-05	0.000417813	WD-repeat cell cycle regulatory protein	GO:0005515
TraesCS1B02G382700.1	-2.16129	2.82816	77.8976	1.54958e-05	0.000417889	Pectin lyase-like superfamily protein	GO:0004650; GO:0005975
TraesCS5A02G118700.2	-1.60811	2.93926	77.8552	1.55282e-05	0.000418455	Filament-like plant protein	0
TraesCS4B02G073600.1	-1.90166	4.58455	77.846	1.55353e-05	0.000418491	B3 domain-containing protein	GO:0003677
TraesCS5B02G448200.2	-1.61655	6.46153	77.8362	1.55428e-05	0.00041854	Histone H1	GO:0000786; GO:0003677; GO:0005634; GO:0006334
TraesCS5D02G044700.1	-1.99822	4.60112	77.7095	1.56402e-05	0.000420233	Kinesin-related protein	GO:0003777; GO:0005524; GO:0007018; GO:0008017
TraesCS7D02G482500.1	-2.18294	3.7515	77.6842	1.56597e-05	0.000420601	Squamosa promoter binding protein-like protein	GO:0003677; GO:0005634
TraesCS4B02G252500.1	-1.54498	3.74842	77.6332	1.56992e-05	0.000421047	S-acyltransferase	0
TraesCSU02G024900.1	-2.33119	3.12416	77.576	1.57437e-05	0.000421822	F5O11.10 isoform 1	GO:0003676
TraesCS4D02G243700.2	-1.31785	3.37603	77.5793	1.57411e-05	0.000421822	MADS box transcription factor	GO:0003700; GO:0005634; GO:0006355
TraesCS4D02G265800.1	-2.2707	3.92415	77.5209	1.57866e-05	0.000422461	Polyamine oxidase	GO:0016491; GO:0055114
TraesCS7B02G190000.3	-1.20726	4.705	77.5226	1.57853e-05	0.000422461	Microtubule associated family protein	0
TraesCS7D02G097600.1	-2.11355	4.02752	77.492	1.58092e-05	0.000422839	Histone H3	GO:0000786; GO:0003677; GO:0046982
TraesCS2A02G144500.2	-1.77804	2.62949	77.3632	1.59104e-05	0.000424996	Stomatal closure-related actin-binding protein 1	GO:0003779
TraesCS5A02G216400.1	-2.78845	2.44291	77.2247	1.60201e-05	0.000426825	senescence-associated family protein, putative (DUF581)	0
TraesCS3D02G484100.1	-2.31932	2.58515	77.2105	1.60314e-05	0.000426825	Ankyrin repeat domain-containing protein 1	GO:0005515
TraesCS2B02G116900.1	-1.38085	3.10849	77.2129	1.60295e-05	0.000426825	Ethylene insensitive 3	GO:0003700; GO:0005634
TraesCS2B02G329300.1	-1.81961	4.52034	77.0452	1.61636e-05	0.000429096	Histone H2B	GO:0000786; GO:0003677; GO:0046982
TraesCS5A02G088400.1	-1.91271	4.23525	76.9447	1.62447e-05	0.000430467	DNA helicase	GO:0003677; GO:0003678; GO:0005524; GO:0005634; GO:0006260; GO:0006270; GO:0042555
TraesCS2A02G149600.1	-2.03781	3.36361	76.8375	1.63317e-05	0.00043152	Serine/threonine-protein kinase haspin	GO:0004672; GO:0005524; GO:0006468
TraesCS7D02G120500.1	-2.58793	2.52474	76.8114	1.6353e-05	0.000431772	MADS box transcription factor	GO:0003677; GO:0003700; GO:0005634; GO:0006355; GO:0046983
TraesCS5A02G185600.1	-1.63973	4.8438	76.815	1.635e-05	0.000431772	WRKY transcription factor	GO:0003700; GO:0006355; GO:0043565
TraesCS1D02G008000.1	-1.49462	5.02804	76.7557	1.63985e-05	0.000432488	Pm3-like disease resistance protein	GO:0043531
TraesCS2A02G492400.1	-1.66958	2.8815	76.6768	1.64632e-05	0.000433587	Regulator of chromosome condensation (RCC1) family protein	GO:0003677
TraesCS4D02G142800.2	-2.31949	3.27562	76.6467	1.6488e-05	0.000433615	Xyloglucan endotransglucosylase/hydrolase	GO:0004553; GO:0005618; GO:0005975; GO:0006073; GO:0016762; GO:0048046
TraesCS3D02G432900.1	-1.52991	5.58932	76.473	1.6632e-05	0.000436146	glycosyltransferase family exostosin protein	0
TraesCS1A02G332500.1	-1.71924	4.90115	76.464	1.66395e-05	0.000436186	Glucan endo-1,3-beta-glucosidase 1	0
TraesCS2A02G443400.2	-1.11958	5.20829	76.4286	1.66689e-05	0.000436802	Translation initiation factor IF-2	0
TraesCS6A02G035200.1	-1.9842	2.77876	76.3291	1.67523e-05	0.00043793	Histone H2A	GO:0000786; GO:0003677; GO:0005634; GO:0046982
TraesCS3A02G231600.1	-3.04213	1.59983	76.294	1.67819e-05	0.000438324	Homeobox associated leucine zipper protein	GO:0003677; GO:0003700; GO:0006355; GO:0043565
TraesCS4D02G251500.1	-4.27747	1.3403	76.1161	1.69325e-05	0.000440663	B3 domain-containing protein	GO:0003677
TraesCS4D02G142700.1	-1.63195	2.75433	76.073	1.69693e-05	0.000440725	Importin beta-like SAD2-like protein	GO:0005488; GO:0006886; GO:0008536
TraesCS5B02G265100.1	-1.02126	6.38874	76.0988	1.69473e-05	0.000440725	C2 calcium/lipid-binding and GRAM domain protein	GO:0005515
TraesCS3D02G365600.1	-1.00328	5.94304	76.0794	1.69638e-05	0.000440725	Ribosomal protein	GO:0003723; GO:0003735; GO:0006412; GO:0015934
TraesCS1B02G374100.4	-1.09133	4.10734	76.0527	1.69866e-05	0.000440863	IQ domain-containing protein	GO:0005515
TraesCS2B02G415900.1	-1.57778	5.47765	75.9123	1.71072e-05	0.000442579	Histone H1	GO:0000786; GO:0003677; GO:0005634; GO:0006334
TraesCS3A02G377400.1	-2.12025	5.89226	75.8643	1.71487e-05	0.000443495	Histone H3	GO:0000786; GO:0003677; GO:0046982
TraesCS5D02G380900.4	-1.85164	2.12509	75.8158	1.71907e-05	0.000444424	YABBY transcription factor	GO:0007275
TraesCS2B02G510100.1	-2.43597	2.32407	75.771	1.72297e-05	0.00044496	Organic cation transporter protein	GO:0005215; GO:0016021; GO:0022857; GO:0055085
TraesCS5D02G171100.1	-1.68559	3.90643	75.664	1.73231e-05	0.000446741	WD repeat-containing protein	GO:0005515
TraesCS1D02G283300.1	-1.4592	3.46347	75.628	1.73547e-05	0.000447398	Kinesin-like protein	GO:0003777; GO:0005524; GO:0007018; GO:0008017
TraesCS1B02G376300.1	-2.00025	5.62855	75.6153	1.73658e-05	0.000447444	Histone H3	GO:0000786; GO:0003677; GO:0046982
TraesCS6D02G106800.1	-1.90187	4.29748	75.5901	1.7388e-05	0.000447444	Histone H2A	GO:0000786; GO:0003677; GO:0005634; GO:0046982
TraesCS5D02G142900.2	-1.31116	4.19649	75.5842	1.73932e-05	0.000447444	Calcium-transporting ATPase	GO:0000166; GO:0005388; GO:0005516; GO:0005524; GO:0016020; GO:0016021; GO:0046872; GO:0070588
TraesCS2A02G397400.1	-1.75692	4.6839	75.4333	1.75267e-05	0.000450271	Histone H1	GO:0000786; GO:0003677; GO:0005634; GO:0006334
TraesCS2B02G323100.1	-1.02378	5.31019	75.3418	1.76083e-05	0.000451828	Regulator of chromosome condensation (RCC1) family protein	0
TraesCS7A02G119900.1	-2.41699	2.81835	75.239	1.77004e-05	0.000453752	Histone H3	GO:0000786; GO:0003677; GO:0046982
TraesCS2A02G312400.1	-2.57749	4.54734	75.1527	1.77783e-05	0.000455011	Histone H2B	GO:0000786; GO:0003677; GO:0046982
TraesCS3B02G098400.2	-2.00456	2.59733	75.0264	1.7893e-05	0.000456768	ent-kaurenoic acid hydroxylase 2	0
TraesCS6D02G040200.1	-2.37987	5.66539	74.9822	1.79334e-05	0.000457289	Histone H2B	GO:0000786; GO:0003677; GO:0046982
TraesCS6A02G075200.1	-2.27555	3.47477	74.9698	1.79447e-05	0.000457289	Histone H4	GO:0000786; GO:0003677; GO:0005634; GO:0006334; GO:0046982
TraesCS2A02G099900.1	-1.7584	4.03134	74.9843	1.79315e-05	0.000457289	Ethylene insensitive 3	GO:0003700; GO:0005634
TraesCS3D02G035900.1	-3.00265	2.57427	74.8365	1.80672e-05	0.000459451	NADP dependent sorbitol 6-phosphate dehydrogenase family protein	GO:0016491; GO:0055114
TraesCS4A02G192100.1	-1.88115	2.66111	74.7999	1.81011e-05	0.000459833	DUF936 family protein	0
TraesCS3A02G164200.1	-1.46526	5.40163	74.7378	1.81586e-05	0.000460974	Protein kinase	GO:0004672; GO:0005524; GO:0006468
TraesCS4A02G100100.1	-2.13652	4.84518	74.6432	1.82467e-05	0.000462407	Histone H2A	GO:0000786; GO:0003677; GO:0005634; GO:0046982
TraesCS7A02G131200.2	-1.50303	4.44337	74.6489	1.82414e-05	0.000462407	Ribonucleoside-diphosphate reductase	GO:0004748; GO:0005524; GO:0006260; GO:0055114
TraesCS5B02G516100.1	-1.07992	6.06223	74.504	1.83774e-05	0.000464689	Actin	0
TraesCS3B02G065500.1	-6.28736	1.88909	74.4755	1.84042e-05	0.000465035	RING/FYVE/PHD zinc finger superfamily protein	0
TraesCS2D02G400200.1	-0.988534	4.83466	74.466	1.84132e-05	0.000465035	Argonaute	GO:0003676; GO:0005515
TraesCS1A02G094700.2	-1.99608	3.20319	74.4383	1.84394e-05	0.000465197	#N/A	#N/A
TraesCS7D02G278800.1	-1.15055	5.15682	74.2961	1.85746e-05	0.000468122	Kinesin-like protein	GO:0003777; GO:0005524; GO:0007018; GO:0008017
TraesCSU02G077200.1	-2.04393	5.60772	74.2848	1.85854e-05	0.000468234	Histone H2B	GO:0000786; GO:0003677; GO:0046982
TraesCS4D02G205000.1	-2.04816	5.71564	74.2634	1.86059e-05	0.000468588	Histone H2A	GO:0000786; GO:0003677; GO:0005634; GO:0046982
TraesCS5D02G142900.1	-1.28354	4.08837	74.2341	1.8634e-05	0.000468972	Calcium-transporting ATPase	GO:0000166; GO:0005388; GO:0005516; GO:0005524; GO:0016020; GO:0016021; GO:0046872; GO:0070588
TraesCS7D02G419300.1	-1.8812	4.90435	74.2104	1.86567e-05	0.00046906	Xyloglucan endotransglucosylase/hydrolase	GO:0004553; GO:0005618; GO:0005975; GO:0006073; GO:0010411; GO:0016762; GO:0042546; GO:0048046
TraesCS1B02G094200.1	-1.22874	4.02727	74.1788	1.8687e-05	0.000469516	Formin-like protein	GO:0005515
TraesCS3D02G088900.1	-2.13438	4.81314	74.0681	1.8794e-05	0.000471661	Histone H2B	GO:0000786; GO:0003677; GO:0046982
TraesCS6D02G287100.2	-1.64169	4.10377	74.063	1.87989e-05	0.000471661	Expansin	GO:0005576; GO:0009664
TraesCS1B02G024500.1	-1.06024	7.43192	74.0523	1.88093e-05	0.000471761	Actin	0
TraesCS3D02G373300.1	-1.6593	5.0046	73.9439	1.89148e-05	0.000473271	DNA polymerase	GO:0000166; GO:0001882; GO:0003676; GO:0003677; GO:0003887; GO:0006260; GO:0008408
TraesCS3B02G052600.1	-2.36101	2.4865	73.8917	1.89658e-05	0.000474386	Receptor-kinase, putative	GO:0004672; GO:0005515; GO:0005524; GO:0006468
TraesCS6B02G197200.1	-1.27232	4.96286	73.8614	1.89956e-05	0.000474968	Cellulose synthase-like protein	0
TraesCS3D02G251300.1	-1.37003	5.24645	73.8461	1.90107e-05	0.00047502	WD-40 repeat protein	GO:0005515
TraesCS1A02G238600.1	-1.06427	5.00573	73.847	1.90098e-05	0.00047502	Subtilisin-like protease	GO:0004252; GO:0006508
TraesCS1A02G201600.1	-1.4379	3.62682	73.831	1.90254e-05	0.000475064	#N/A	#N/A
TraesCS6A02G259000.1	-2.85657	3.99231	73.5802	1.92742e-05	0.000479965	MADS box transcription factor	GO:0003677; GO:0003700; GO:0005634; GO:0006355; GO:0046983
TraesCS5D02G221900.1	-1.24065	5.08287	73.5728	1.92816e-05	0.000479986	Hypersensitive-induced response protein 1	0
TraesCS7B02G120300.1	-1.29754	3.84091	73.5213	1.93333e-05	0.000480944	O-fucosyltransferase family protein	0
TraesCS7B02G183600.1	-1.03717	4.85147	73.4139	1.94413e-05	0.000482812	RNA binding protein	GO:0003676
TraesCS4D02G175900.3	-1.28238	5.09702	73.4043	1.94511e-05	0.00048289	Stress responsive protein	0
TraesCS6B02G399800.2	-1.547	4.18804	73.2124	1.96463e-05	0.000485631	Transmembrane protein	0
TraesCS5D02G017300.1	-9.64018	0.75754	123.934	1.96886e-05	0.00048631	Regulator of Vps4 activity in the MVB pathway protein	0
TraesCS1B02G002400.1	-1.35618	3.8942	73.1299	1.9731e-05	0.000486961	disease resistance protein (TIR-NBS-LRR class)	GO:0043531
TraesCS6B02G258400.2	-2.46172	4.03857	73.007	1.9858e-05	0.000489215	Phenylalanine ammonia-lyase	GO:0003824; GO:0005737; GO:0006559; GO:0016841
TraesCS3D02G150200.1	-2.18907	4.6641	73.0109	1.9854e-05	0.000489215	Histone H4	GO:0000786; GO:0003677; GO:0005634; GO:0006334; GO:0046982
TraesCS7B02G079000.1	-1.89319	3.60237	72.8691	2.00017e-05	0.000490398	Aspartic proteinase nepenthesin-2	0
TraesCS1A02G129400.1	-1.3769	6.05999	72.8564	2.0015e-05	0.000490398	#N/A	#N/A
TraesCS4D02G050200.1	-1.09273	6.16477	72.8753	1.99953e-05	0.000490398	Receptor protein kinase, putative	GO:0004672; GO:0005515; GO:0005524; GO:0006468
TraesCS7D02G096900.1	-2.1623	5.88544	72.8481	2.00237e-05	0.000490447	Histone H3	GO:0000786; GO:0003677; GO:0046982
TraesCS7B02G236500.1	-1.39827	4.93432	72.8372	2.00352e-05	0.000490564	Collagen alpha-1(XVII) chain	0
TraesCSU02G103000.1	-3.27879	3.30084	72.8033	2.00707e-05	0.00049102	Aspartic proteinase nepenthesin-2	0
TraesCS3A02G385300.1	-1.67998	4.03615	72.8119	2.00617e-05	0.00049102	Phosphatidylinositol transfer protein	GO:0006810; GO:0016021
TraesCS4B02G245900.3	-4.13469	1.70734	72.7775	2.00979e-05	0.000491442	Protein CRABS CLAW, putative	GO:0007275
TraesCS2A02G373000.1	-2.43854	2.97049	72.5399	2.03501e-05	0.000496021	Beta-expansin	GO:0005576; GO:0019953
TraesCS6B02G334600.1	-1.49065	3.40622	72.5008	2.03919e-05	0.000496122	Transcription factor protein	GO:0046983
TraesCS5B02G094600.1	-1.75158	4.58139	72.4819	2.04122e-05	0.000496306	DNA helicase	GO:0003677; GO:0003678; GO:0005524; GO:0005634; GO:0006260; GO:0006270; GO:0042555
TraesCS4B02G056700.2	-1.23532	5.76547	72.4202	2.04785e-05	0.000497302	Tubulin alpha chain	GO:0003924; GO:0005200; GO:0005525; GO:0005874; GO:0007017
TraesCS2A02G062200.1	-2.3448	2.10148	72.3948	2.0506e-05	0.000497638	Proline-rich protein, putative, expressed	0
TraesCS2B02G600200.2	-2.17183	5.65898	72.2377	2.06764e-05	0.000500732	Beta-glucosidase	GO:0004553; GO:0005975
TraesCS7B02G069800.1	-1.00813	5.35449	72.23	2.06848e-05	0.00050077	Receptor protein kinase	GO:0004672; GO:0005515; GO:0005524; GO:0006468
TraesCS3D02G247300.1	-1.56216	3.81986	72.2089	2.07078e-05	0.000501161	IQ domain-containing protein	GO:0005515
TraesCS7D02G212700.1	-1.19755	4.9024	72.1549	2.07669e-05	0.000502104	Importin, putative	GO:0005488; GO:0006886; GO:0008536
TraesCS7B02G102800.3	-2.15914	2.61151	72.1084	2.0818e-05	0.000502489	Zinc-finger domain of monoamine-oxidase A repressor R1	0
TraesCS7D02G004600.1	-1.69685	2.50132	72.109	2.08173e-05	0.000502489	Disease resistance protein (TIR-NBS-LRR class) family	GO:0005515; GO:0009055; GO:0015035; GO:0043531; GO:0045454
TraesCS6D02G040500.1	-1.51877	3.40963	72.0772	2.08523e-05	0.000502993	Histone H2A	GO:0000786; GO:0003677; GO:0005634; GO:0046982
TraesCS6D02G220400.2	-2.98355	2.15115	72.0474	2.08852e-05	0.000503471	YABBY protein	GO:0007275
TraesCS1D02G054000.1	-5.226	1.91613	71.9575	2.09848e-05	0.000505024	Wuschel-related homeobox protein	GO:0003677
TraesCS7B02G269300.3	-0.97961	4.98288	71.9366	2.1008e-05	0.000505416	T-complex protein 1 subunit epsilon	GO:0005524; GO:0006457; GO:0051082
TraesCS7B02G181200.1	-1.32209	5.34755	71.9272	2.10185e-05	0.000505502	Kinesin-like protein	GO:0003777; GO:0005524; GO:0007018; GO:0008017
TraesCS7D02G326200.1	-2.70316	3.26558	71.885	2.10655e-05	0.000506132	High mobility group family	0
TraesCS2D02G106800.1	-1.14944	5.74363	71.802	2.11584e-05	0.00050753	Non-specific serine/threonine protein kinase	GO:0004672; GO:0005524; GO:0006468; GO:0007165
TraesCS6B02G022400.1	-2.09863	2.91275	71.7683	2.11962e-05	0.000508256	O-methyltransferase family protein	GO:0008168; GO:0008171; GO:0046983
TraesCS6D02G278700.1	-1.39637	3.46163	71.7077	2.12645e-05	0.000509075	RNA-dependent RNA polymerase	GO:0003676; GO:0003968
TraesCS5D02G492900.3	-0.901283	7.72863	71.7114	2.12604e-05	0.000509075	70 kDa heat shock protein	0
TraesCS6B02G093100.2	-1.21505	7.59267	71.6351	2.13467e-05	0.000510875	Peptidyl-prolyl cis-trans isomerase	GO:0000413; GO:0003755; GO:0006457
TraesCS1D02G264700.1	-10.1774	1.27071	120.661	2.13727e-05	0.000511329	Amino acid permease	0
TraesCS1A02G157500.1	-1.08482	4.88385	71.5958	2.13913e-05	0.000511441	#N/A	#N/A
TraesCS2A02G235900.1	-1.54731	6.49725	71.5476	2.14462e-05	0.000512419	Cytosine-specific methyltransferase	GO:0003682; GO:0008168
TraesCS5A02G299500.1	-1.35438	3.51199	71.5201	2.14777e-05	0.000512877	Histone H4	GO:0000786; GO:0003677; GO:0005634; GO:0006334; GO:0046982
TraesCS7B02G394700.1	-2.45168	3.82748	71.4192	2.15935e-05	0.000514927	Histone H2B	GO:0000786; GO:0003677; GO:0046982
TraesCS1D02G451500.1	-4.20344	3.49941	71.4009	2.16145e-05	0.000515238	Pectinesterase	GO:0005618; GO:0030599; GO:0042545
TraesCS1B02G215800.1	-1.19525	3.63573	71.3326	2.16934e-05	0.000516467	Monosaccharide-sensing protein 2	GO:0005215; GO:0016020; GO:0016021; GO:0022857; GO:0022891; GO:0055085
TraesCS7B02G188400.1	-1.54814	3.39387	71.281	2.17532e-05	0.000517723	Cellulose synthase-like protein	GO:0016020; GO:0016760; GO:0030244
TraesCS1B02G136700.2	-1.29082	5.23919	71.2579	2.178e-05	0.000518025	Early response to dehydration 15-like protein	0
TraesCS5D02G557700.1	-1.52479	3.20146	71.2218	2.18221e-05	0.000518834	Disease resistance protein RPM1	GO:0043531
TraesCS5D02G244700.1	-3.0813	3.13539	71.1775	2.18738e-05	0.0005193	Acyl-[acyl-carrier-protein] desaturase	GO:0006631; GO:0045300; GO:0055114
TraesCS1D02G020000.1	-0.937988	7.43017	71.1422	2.19151e-05	0.000519549	Actin	0
TraesCS2A02G364000.1	-1.52515	5.14709	71.0759	2.1993e-05	0.000521057	Proliferating cell nuclear antigen	GO:0003677; GO:0006275; GO:0030337
TraesCS6B02G068700.1	-1.17528	4.01061	71.0777	2.19909e-05	0.000521057	GDSL esterase/lipase	GO:0016788
TraesCS6B02G167100.1	-1.82976	3.62049	71.0371	2.20388e-05	0.000521803	Auxin response factor	GO:0003677; GO:0005515; GO:0005634; GO:0006355; GO:0009725
TraesCS2B02G281200.1	-1.13154	4.08256	70.9996	2.2083e-05	0.00052204	Longifolia protein	0
TraesCS3B02G475200.1	-1.76434	3.79721	70.9449	2.21479e-05	0.000523274	Histone-lysine N-methyltransferase, H3 lysine-9 specific	GO:0005515; GO:0005634; GO:0008270; GO:0018024; GO:0034968; GO:0042393
TraesCS3B02G339100.1	-1.33414	3.66247	70.9423	2.2151e-05	0.000523274	Subtilisin-like protease	GO:0004252; GO:0006508
TraesCS1B02G259800.1	-1.20419	4.36096	70.8819	2.22228e-05	0.000524692	Kinesin-like protein	GO:0003777; GO:0005524; GO:0007018; GO:0008017
TraesCS4B02G173700.3	-1.10135	5.37823	70.8323	2.22821e-05	0.000525673	Stress responsive protein	0
TraesCS7D02G122900.1	-1.69709	3.35108	70.7957	2.2326e-05	0.000526389	NBS-LRR-like resistance protein	GO:0043531
TraesCS6A02G034300.1	-1.64963	4.61189	70.7476	2.23837e-05	0.000527069	Histone H2A	GO:0000786; GO:0003677; GO:0005634; GO:0046982
TraesCS1A02G260500.1	-1.68213	5.86772	70.6896	2.24537e-05	0.000527691	DNA topoisomerase 2	GO:0003677; GO:0003918; GO:0005524; GO:0006259; GO:0006265
TraesCS2A02G489600.1	-1.17346	5.7825	70.5991	2.25633e-05	0.000529084	Adenosylhomocysteinase	GO:0004013; GO:0006730
TraesCS1B02G480100.1	-1.12166	6.86434	70.5862	2.25789e-05	0.000529281	Argonaute	GO:0003676; GO:0005515
TraesCS4A02G257800.1	-1.25417	7.7814	70.5419	2.2633e-05	0.000530038	Tubulin alpha chain	GO:0003924; GO:0005200; GO:0005525; GO:0005874; GO:0007017
TraesCS5D02G094400.1	-1.7949	5.02226	70.5164	2.26641e-05	0.000530596	Pathogenesis-related thaumatin-like protein	0
TraesCS2A02G098100.1	-0.964438	5.96407	70.4924	2.26934e-05	0.000531112	Calmodulin	GO:0005509
TraesCS3D02G080400.1	-4.61991	0.789513	70.3308	2.28923e-05	0.00053457	Zinc-finger domain of monoamine-oxidase A repressor R1 protein	0
TraesCSU02G099700.1	-1.24336	6.31188	70.2677	2.29705e-05	0.000535717	High mobility group protein	0
TraesCS4B02G168400.1	-1.10939	5.31977	70.2616	2.2978e-05	0.000535717	Potassium transporter	GO:0015079; GO:0016020; GO:0071805
TraesCS6D02G040800.1	-1.64957	5.70204	70.2364	2.30094e-05	0.000535765	Histone H2A	GO:0000786; GO:0003677; GO:0005634; GO:0046982
TraesCS3D02G294100.1	-1.89136	5.82777	70.2243	2.30245e-05	0.000535946	choice-of-anchor C domain protein, putative (Protein of unknown function, DUF642)	0
TraesCS6B02G048800.1	-2.09377	5.43116	70.1855	2.30729e-05	0.000536732	Histone H2B	GO:0000786; GO:0003677; GO:0046982
TraesCS6B02G346200.1	-3.54769	1.59211	70.0226	2.32775e-05	0.000539431	Blue copper protein	GO:0009055
TraesCS2D02G361800.1	-1.70499	4.98474	70.033	2.32644e-05	0.000539431	Proliferating cell nuclear antigen	GO:0003677; GO:0006275; GO:0030337
TraesCS7A02G346000.1	-1.4289	4.33115	70.0275	2.32713e-05	0.000539431	plant/protein (Protein of unknown function, DUF538)	0
TraesCS5D02G380900.1	-2.71839	1.96744	69.9233	2.34034e-05	0.00054149	YABBY transcription factor	GO:0007275
TraesCS7D02G116800.1	-2.1025	5.48214	69.8854	2.34516e-05	0.000542133	Histone H3	GO:0000786; GO:0003677; GO:0046982
TraesCS2D02G097500.1	-1.18217	6.84331	69.884	2.34533e-05	0.000542133	Calmodulin	GO:0005509
TraesCS6B02G288000.1	-2.57962	5.44539	69.8671	2.3475e-05	0.000542461	Histone H4	GO:0000786; GO:0003677; GO:0005634; GO:0006334; GO:0046982
TraesCS7B02G016700.1	-2.29273	4.26439	69.8503	2.34963e-05	0.000542783	Histone H3	GO:0000786; GO:0003677; GO:0046982
TraesCS5A02G504900.1	-6.58643	2.51831	69.8019	2.35583e-05	0.000543529	Aspartic proteinase nepenthesin-1	0
TraesCS1A02G380300.1	-6.90119	0.876131	69.7888	2.35751e-05	0.000543531	E3 ubiquitin-protein ligase SINA-like 10	0
TraesCS3B02G065600.1	-5.62794	1.87408	69.7955	2.35665e-05	0.000543531	RING/FYVE/PHD zinc finger superfamily protein	0
TraesCS7B02G202900.1	-1.95235	6.03105	69.7844	2.35807e-05	0.000543531	XH/XS domain protein	GO:0031047
TraesCS1D02G418400.1	-2.53215	3.61161	69.759	2.36133e-05	0.000543773	WRKY transcription factor	GO:0003700; GO:0006355; GO:0043565
TraesCS3A02G104800.3	-1.54226	3.01656	69.7662	2.36041e-05	0.000543773	Receptor-like kinase	GO:0004672; GO:0005524; GO:0006468
TraesCS3A02G083500.1	-1.68065	3.15391	69.7371	2.36416e-05	0.000544134	P-loop containing nucleoside triphosphate hydrolases superfamily protein	0
TraesCS5A02G048500.2	-1.62906	4.14666	69.6326	2.37766e-05	0.000545696	Stomatal closure-related actin-binding protein 1	GO:0003779
TraesCS1D02G108200.1	-1.49826	3.42378	69.6306	2.37791e-05	0.000545696	DNA-directed RNA polymerase II subunit	GO:0003899; GO:0006351
TraesCS2A02G469400.1	-2.54484	2.56004	69.5679	2.38607e-05	0.000546045	Histone H4	GO:0000786; GO:0003677; GO:0005634; GO:0006334; GO:0046982
TraesCS5D02G100100.1	-1.03104	5.71788	69.5645	2.38651e-05	0.000546045	DUF538 family protein (Protein of unknown function, DUF538)	0
TraesCS6B02G399800.1	-1.7331	4.21963	69.5091	2.39373e-05	0.000547121	Transmembrane protein	0
TraesCS6D02G062100.1	-2.0919	5.44867	69.4986	2.39512e-05	0.00054724	Histone H4	GO:0000786; GO:0003677; GO:0005634; GO:0006334; GO:0046982
TraesCS3B02G161500.1	-1.83243	2.43616	69.4774	2.39789e-05	0.000547702	AT1G17665-like protein	0
TraesCS5B02G235800.1	-2.29001	5.05893	69.3682	2.41225e-05	0.000549438	Acyl-[acyl-carrier-protein] desaturase	GO:0006631; GO:0045300; GO:0055114
TraesCS6B02G331300.1	-1.34649	3.49176	69.3712	2.41185e-05	0.000549438	Beta-xylosidase, putative	GO:0004553; GO:0005975
TraesCS4B02G024100.1	-1.21	5.17017	69.3351	2.41662e-05	0.000549921	Ankyrin repeat family protein	GO:0005515
TraesCS6B02G078400.1	-2.51925	4.79738	69.3252	2.41793e-05	0.000550047	Histone H4	GO:0000786; GO:0003677; GO:0005634; GO:0006334; GO:0046982
TraesCS6A02G239600.1	-2.17173	1.99703	69.2769	2.42433e-05	0.00055099	Aldehyde dehydrogenase	GO:0004030; GO:0006081; GO:0008152; GO:0016491; GO:0055114
TraesCS1A02G291700.1	-2.03179	4.31699	69.264	2.42604e-05	0.000551036	Histone H4	GO:0000786; GO:0003677; GO:0005634; GO:0006334; GO:0046982
TraesCS3B02G485700.1	-1.43274	3.29396	69.2216	2.4317e-05	0.000551805	ARM repeat superfamily protein	GO:0005488
TraesCS2A02G521400.2	-2.12614	3.33885	69.1709	2.43846e-05	0.000552827	ABC transporter ATP-binding protein	GO:0005524; GO:0006810; GO:0016021; GO:0016887; GO:0042626; GO:0055085
TraesCS6B02G347500.1	-2.64845	1.53859	69.0711	2.45185e-05	0.000554487	EPIDERMAL PATTERNING FACTOR-like protein	0
TraesCS5B02G214400.1	-1.12644	5.25227	69.0746	2.45139e-05	0.000554487	Ethylene-responsive transcription factor	GO:0003677; GO:0003700; GO:0006355
TraesCS1A02G264000.1	-1.7208	5.31537	69.01	2.46011e-05	0.000555635	DNA helicase	GO:0003677; GO:0003678; GO:0005524; GO:0005634; GO:0006260; GO:0006270; GO:0042555
TraesCS3B02G083400.2	-1.29294	4.92025	68.9176	2.47265e-05	0.000557982	Chromatin remodeling factor, putative	GO:0003676; GO:0003677; GO:0005524; GO:0005634; GO:0006338; GO:0016818; GO:0031491; GO:0043044
TraesCS1B02G378700.1	-2.18776	5.36883	68.871	2.47899e-05	0.000559101	Histone H3	GO:0000786; GO:0003677; GO:0046982
TraesCS4B02G246900.1	-2.0953	5.48046	68.8699	2.47914e-05	0.000559101	Replication protein A 70 kDa DNA-binding subunit	GO:0003676; GO:0003677; GO:0005634; GO:0006260; GO:0006281; GO:0006310
TraesCS7D02G257400.1	-1.81135	5.04324	68.84	2.48323e-05	0.000559216	Elongation factor 4	0
TraesCS2A02G157600.1	-1.53234	2.95513	68.8229	2.48558e-05	0.000559519	Myb factor	GO:0003677
TraesCS6A02G308600.1	-2.47752	3.40983	68.8075	2.48768e-05	0.000559819	Auxin efflux carrier component	GO:0016021; GO:0055085
TraesCS6B02G286400.1	-3.47277	2.69698	68.7639	2.49367e-05	0.000560666	MADS box transcription factor	GO:0003677; GO:0003700; GO:0005634; GO:0006355; GO:0046983
TraesCS7B02G102800.1	-2.11418	2.79673	68.7638	2.49368e-05	0.000560666	Zinc-finger domain of monoamine-oxidase A repressor R1	0
TraesCS2D02G457000.1	-1.68917	3.61424	68.7634	2.49374e-05	0.000560666	Regulator of chromosome condensation (RCC1) family with FYVE zinc finger domain-containing protein	GO:0046872
TraesCS1B02G180100.1	-2.08185	2.33807	68.7429	2.49656e-05	0.000561128	Ubiquitin carboxyl-terminal hydrolase 12	GO:0005515
TraesCS2B02G191800.1	-1.57594	4.53741	68.6583	2.50825e-05	0.000563409	protein kinase family protein	GO:0004672; GO:0005524; GO:0006468
TraesCS7D02G519000.1	-1.64244	3.93895	68.5539	2.52276e-05	0.000565619	Cytosine-specific methyltransferase	GO:0003682; GO:0008168
TraesCS1A02G179000.1	-1.09926	4.74381	68.4552	2.53657e-05	0.000567611	#N/A	#N/A
TraesCS1B02G168500.1	-1.01341	6.11229	68.4616	2.53568e-05	0.000567611	Fatty acid hydroxylase superfamily protein	GO:0005506; GO:0008610; GO:0016491; GO:0055114
TraesCS7A02G265800.1	-2.60144	2.55971	68.4228	2.54113e-05	0.000567967	Ankyrin repeat-containing protein	GO:0005515
TraesCS7B02G495300.1	-1.60029	3.06635	68.4184	2.54174e-05	0.000567967	Disease resistance protein (TIR-NBS-LRR class) family	0
TraesCS1A02G161200.1	-2.30227	2.36294	68.3931	2.54532e-05	0.000568593	#N/A	#N/A
TraesCS2B02G200900.1	-1.53003	2.75614	68.3223	2.55532e-05	0.000570304	Alpha-1,4-glucan-protein synthase [UDP-forming] 1	GO:0016866; GO:0030244
TraesCS4A02G058800.5	-3.70109	1.85254	68.3047	2.55782e-05	0.00057034	Protein CRABS CLAW, putative	GO:0007275
TraesCS3B02G045900.1	-2.73655	3.54331	68.3145	2.55643e-05	0.00057034	Calmodulin-binding protein-like	GO:0005516; GO:0006950
TraesCS5D02G137900.1	-2.28185	3.1742	68.2798	2.56136e-05	0.000570954	Phytosulfokines	GO:0005576; GO:0008083; GO:0008283
TraesCS5B02G237800.1	-2.00893	2.0671	68.2435	2.56653e-05	0.000571759	P-loop containing nucleoside triphosphate hydrolases superfamily protein	0
TraesCS7B02G188400.4	-1.44684	3.99358	68.1806	2.57552e-05	0.000573236	Cellulose synthase-like protein	GO:0016020; GO:0016760; GO:0030244
TraesCS7A02G491000.1	-2.18532	6.2425	68.0535	2.59378e-05	0.00057596	Histone H2B	GO:0000786; GO:0003677; GO:0046982
TraesCS2D02G213200.1	-1.10776	5.32979	68.018	2.59892e-05	0.000576865	Kinesin-like protein	GO:0003777; GO:0005524; GO:0007018; GO:0008017
TraesCS6D02G106100.1	-3.37744	1.16701	68.0102	2.60005e-05	0.000576874	Harpin-induced protein	0
TraesCS4D02G057000.1	-1.14848	7.35608	68.0068	2.60053e-05	0.000576874	Tubulin alpha chain	GO:0003924; GO:0005200; GO:0005525; GO:0005874; GO:0007017
TraesCS7D02G153500.1	-1.3884	4.31132	67.9721	2.60557e-05	0.000577608	Origin recognition complex subunit 1	GO:0003682; GO:0005515; GO:0005524; GO:0008270
TraesCS2B02G281200.2	-0.978888	4.53195	67.9286	2.6119e-05	0.000577993	Longifolia protein	0
TraesCS6A02G150500.1	-1.50586	3.63905	67.8802	2.61896e-05	0.000578679	Protein CYPRO4	GO:0005515
TraesCS5D02G492900.1	-0.900484	7.79198	67.8849	2.61827e-05	0.000578679	70-kDa heat shock protein	0
TraesCS7A02G102900.1	-2.24493	3.52323	67.8635	2.6214e-05	0.000578869	Histone H3	GO:0000786; GO:0003677; GO:0046982
TraesCS7B02G214800.1	-1.27454	3.50191	67.8651	2.62117e-05	0.000578869	Holliday junction ATP-dependent DNA helicase RuvB	GO:0003677; GO:0003887; GO:0005524; GO:0006260; GO:0009360
TraesCS7B02G072300.1	-1.54154	3.56189	67.8525	2.62301e-05	0.000579049	Protein trichome birefringence	0
TraesCS7D02G539500.1	-1.77147	3.29009	67.8344	2.62566e-05	0.000579236	Aquaporin	GO:0005215; GO:0006810; GO:0016020
TraesCS4D02G263000.1	-1.5669	3.31274	67.8305	2.62623e-05	0.000579236	Mannitol transporter, putative, expressed	GO:0005215; GO:0016020; GO:0016021; GO:0022857; GO:0022891; GO:0055085
TraesCS1B02G283700.1	-2.01333	5.3071	67.8159	2.62837e-05	0.000579534	Histone H3	GO:0000786; GO:0003677; GO:0046982
TraesCS2A02G397600.1	-2.02759	4.16047	67.7699	2.63514e-05	0.000580675	Histone H1	GO:0000786; GO:0003677; GO:0005634; GO:0006334
TraesCS3B02G041300.1	-1.18884	4.65607	67.7091	2.64412e-05	0.000582127	Disease resistance protein RPM1	GO:0043531
TraesCS2A02G100400.1	-2.08647	1.85893	67.7007	2.64535e-05	0.000582199	Pectinesterase	GO:0005618; GO:0030599; GO:0042545
TraesCS5D02G341200.1	-1.55429	4.33111	67.6961	2.64603e-05	0.000582199	Chromatin assembly factor-1	0
TraesCS2B02G506300.1	-1.97646	4.53272	67.6509	2.65274e-05	0.000583499	RNA helicase	0
TraesCS7A02G103800.1	-1.56764	2.93262	67.6452	2.65359e-05	0.00058351	Histone H3	GO:0000786; GO:0003677; GO:0046982
TraesCS3B02G412600.1	-1.58766	4.8911	67.6232	2.65685e-05	0.000583702	DNA polymerase	GO:0000166; GO:0001882; GO:0003676; GO:0003677; GO:0003887; GO:0006260; GO:0008408
TraesCS7A02G438500.1	-1.43754	4.72164	67.6071	2.65925e-05	0.000584052	Histone H2A	GO:0000786; GO:0003677; GO:0005634; GO:0046982
TraesCS5D02G084700.1	-1.57339	2.81386	67.5676	2.66514e-05	0.000584644	Cyclin	GO:0005634
TraesCS4D02G008300.1	-2.99372	3.29493	67.4822	2.67792e-05	0.000587096	Fatty acyl-CoA reductase	0
TraesCS2D02G170400.1	-2.06271	4.292	67.4748	2.67904e-05	0.000587166	Phospho-2-dehydro-3-deoxyheptonate aldolase	GO:0003824; GO:0003849; GO:0009073
TraesCS3D02G433900.1	-1.75769	3.29732	67.3486	2.6981e-05	0.000590393	Histone-lysine N-methyltransferase, H3 lysine-9 specific	GO:0005515; GO:0005634; GO:0008270; GO:0016571; GO:0018024; GO:0034968; GO:0042393
TraesCS1B02G049200.1	-1.73023	4.66375	67.3399	2.69942e-05	0.000590393	Inorganic pyrophosphatase family protein	GO:0000287; GO:0004427; GO:0005737; GO:0006796
TraesCS1B02G310300.1	-1.34612	3.25126	67.3406	2.6993e-05	0.000590393	Expansin	GO:0005576; GO:0009664
TraesCS1B02G180400.2	-1.27959	5.3543	67.3222	2.70209e-05	0.000590448	Ubiquitin carboxyl-terminal hydrolase-like protein	GO:0005515
TraesCS1A02G268400.1	-2.431	3.11361	67.2827	2.70811e-05	0.000591553	Isoflavone reductase-like protein	0
TraesCS2D02G401100.1	-1.18591	5.46116	67.2367	2.71512e-05	0.000592764	High mobility group protein	0
TraesCS2D02G422400.1	-2.10731	3.55691	67.1839	2.72321e-05	0.00059382	Alcohol dehydrogenase, putative	GO:0008270; GO:0016491; GO:0055114
TraesCS5A02G086600.1	-1.07427	5.74148	67.1872	2.72271e-05	0.00059382	DUF538 family protein (Protein of unknown function, DUF538)	0
TraesCS4A02G208400.1	-2.58968	2.74781	67.1356	2.73063e-05	0.000594729	Abscisic stress-ripening protein	GO:0006950
TraesCS4A02G071100.2	-1.37838	4.04622	67.0205	2.74841e-05	0.000597888	Endo-1,4-beta-xylanase	GO:0004553; GO:0005975
TraesCSU02G020100.1	-1.55011	4.4766	66.9684	2.75651e-05	0.000599117	ABC transporter G family member	GO:0005524; GO:0016020; GO:0016887
TraesCS5B02G000100.1	-1.32171	3.24013	66.9527	2.75895e-05	0.000599291	Sucrose transporter protein	GO:0005887; GO:0008515; GO:0015770
TraesCS3B02G083400.1	-1.23786	4.7713	66.9367	2.76144e-05	0.000599654	Chromatin remodeling factor, putative	GO:0003676; GO:0003677; GO:0005524; GO:0005634; GO:0006338; GO:0016818; GO:0031491; GO:0043044
TraesCS7B02G016000.1	-2.35119	3.79548	66.9223	2.76369e-05	0.000599965	Histone H3	GO:0000786; GO:0003677; GO:0046982
TraesCS5B02G365600.1	-2.08275	3.88955	66.8357	2.77726e-05	0.000602731	Microtubule-associated protein TORTIFOLIA1	GO:0005488
TraesCS1D02G260600.1	-1.55935	3.0571	66.8181	2.78003e-05	0.000603154	F-box domain containing protein	0
TraesCS5B02G302500.1	-0.950977	4.84029	66.8005	2.7828e-05	0.000603575	GDP-mannose-3',5'-epimerase	GO:0003824; GO:0050662
TraesCS2A02G558300.1	-1.25324	4.34751	66.6776	2.80224e-05	0.000607432	Receptor-like protein kinase	GO:0004672; GO:0005515; GO:0005524; GO:0006468
TraesCS7B02G394100.1	-1.59705	3.86423	66.6273	2.81026e-05	0.000608629	Histone H2B	GO:0000786; GO:0003677; GO:0046982
TraesCS5A02G212000.2	-1.25482	4.01321	66.5465	2.82318e-05	0.000610162	Hypersensitive-induced response protein 1	0
TraesCS2D02G227600.2	-1.58443	3.61774	66.5073	2.82947e-05	0.00061104	Abnormal spindle-like microcephaly-associated protein-like protein	GO:0005488; GO:0005515
TraesCS6A02G063400.1	-2.45758	4.69853	66.4251	2.84272e-05	0.000613479	Histone H3	GO:0000786; GO:0003677; GO:0046982
TraesCS1D02G204700.1	-1.98251	5.04285	66.4127	2.84473e-05	0.00061355	Histone H4	GO:0000786; GO:0003677; GO:0005634; GO:0006334; GO:0046982
TraesCS2A02G443400.1	-1.03511	5.2334	66.3013	2.86283e-05	0.000616002	Translation initiation factor IF-2	0
TraesCS5D02G221900.2	-1.18799	5.36202	66.2027	2.87898e-05	0.000618748	Hypersensitive-induced response protein 1	0
TraesCS5D02G492900.2	-0.878055	8.21404	66.1928	2.88061e-05	0.000618916	70 kDa heat shock protein	0
TraesCS1D02G341500.1	-1.4476	4.30769	66.1466	2.88822e-05	0.000620005	Disease resistance protein (NBS-LRR class) family	GO:0043531
TraesCS1B02G439400.1	-1.10467	4.47897	66.1356	2.89004e-05	0.000620213	Disease resistance protein (TIR-NBS-LRR class) family	GO:0043531
TraesCS6D02G363400.1	-1.75472	3.71104	66.1117	2.89399e-05	0.000620562	Kinesin like protein	GO:0003777; GO:0005524; GO:0007018; GO:0008017
TraesCS4A02G100300.1	-2.44565	3.85235	66.0989	2.8961e-05	0.000620787	Histone H2A	GO:0000786; GO:0003677; GO:0005634; GO:0046982
TraesCS7D02G166100.2	-1.29413	5.78097	66.0338	2.90689e-05	0.000622734	Receptor protein kinase	GO:0004672; GO:0005515; GO:0005524; GO:0006468
TraesCS3D02G486300.1	-6.08979	1.49509	65.9279	2.92457e-05	0.000626338	Unknown protein	GO:0010181; GO:0016491; GO:0055114
TraesCS7D02G068600.1	-1.59676	3.67707	65.8913	2.93072e-05	0.000627367	Receptor-like protein kinase	GO:0004672; GO:0005524; GO:0006468
TraesCS2B02G209800.1	-1.45525	3.26846	65.8839	2.93195e-05	0.000627367	S-acyltransferase	0
TraesCS4D02G024900.1	-1.64017	4.45836	65.8307	2.94091e-05	0.000628733	GDSL esterase/lipase	GO:0006629; GO:0016298; GO:0016788
TraesCS1B02G301100.1	-2.00776	4.59174	65.7848	2.94868e-05	0.000630024	Histone H4	GO:0000786; GO:0003677; GO:0005634; GO:0006334; GO:0046982
TraesCS7A02G119700.1	-1.80438	4.76449	65.7735	2.95059e-05	0.000630081	Histone H3	GO:0000786; GO:0003677; GO:0046982
TraesCS7A02G195600.1	-1.71673	2.52129	65.7684	2.95145e-05	0.000630081	Aldo/keto reductase family oxidoreductase	GO:0016491; GO:0055114
TraesCS5D02G190000.1	-1.4002	3.71067	65.7628	2.95239e-05	0.000630081	Receptor kinase, putative	GO:0004672; GO:0005515; GO:0005524; GO:0006468
TraesCS2B02G468400.1	-1.01919	4.99964	65.764	2.95219e-05	0.000630081	WEB family protein, chloroplastic	0
TraesCS5A02G485500.1	-1.38437	4.79339	65.7436	2.95565e-05	0.000630164	Nucleobase ascorbate transporter	GO:0005215; GO:0006810; GO:0016020; GO:0055085
TraesCS2A02G489600.2	-1.15155	6.26416	65.6786	2.96671e-05	0.000632032	Adenosylhomocysteinase	GO:0004013; GO:0006730; GO:0019510; GO:0051287
TraesCS7D02G477300.1	-1.38555	5.11409	65.6552	2.97071e-05	0.000632699	Histone H2B	GO:0000786; GO:0003677; GO:0046982
TraesCS4B02G227300.1	-1.55369	3.44644	65.6343	2.97427e-05	0.000633089	Actin-depolymerizing factor	GO:0003779; GO:0005622
TraesCS2D02G148400.1	-1.4851	2.72246	65.5894	2.98197e-05	0.00063391	Stomatal closure-related actin-binding protein 1	GO:0003779
TraesCS1B02G443100.1	-0.881018	6.75208	65.5865	2.98246e-05	0.00063391	GTP-binding nuclear protein	GO:0003924; GO:0005525; GO:0006886; GO:0006913; GO:0007165
TraesCS6A02G061300.1	-2.45725	4.22033	65.487	2.9996e-05	0.000636443	Histone H4	GO:0000786; GO:0003677; GO:0005634; GO:0006334; GO:0046982
TraesCS2B02G612200.1	-1.59339	3.10591	65.4891	2.99924e-05	0.000636443	ABC transporter G family member	GO:0005524; GO:0016020; GO:0016887
TraesCS2D02G442600.1	-1.12869	5.3928	65.4654	3.00335e-05	0.000637006	DNA helicase INO80-like protein	0
TraesCS3D02G251300.2	-1.38545	5.02657	65.4339	3.00881e-05	0.000637656	WD-40 repeat protein	GO:0005515
TraesCS5A02G457200.1	-1.06746	4.3233	65.3895	3.01652e-05	0.000638736	carboxyl-terminal peptidase, putative (DUF239)	0
TraesCS2D02G368000.1	-1.69919	3.46023	65.3399	3.02517e-05	0.00064001	Receptor-like protein kinase	GO:0004672; GO:0005524; GO:0006468; GO:0030246
TraesCS2D02G253300.2	-1.32921	3.50696	65.3157	3.02939e-05	0.000640719	Leucine-rich repeat-containing protein 1	GO:0005515
TraesCS6D02G258100.1	-1.60698	3.74459	65.3092	3.03053e-05	0.000640775	Galactan beta-1,4-galactosyltransferase GALS1	0
TraesCS5B02G094600.2	-1.40163	5.035	65.2642	3.03842e-05	0.000641887	DNA helicase	GO:0003677; GO:0003678; GO:0005524; GO:0005634; GO:0006260; GO:0006270; GO:0042555
TraesCS6D02G233500.1	-2.09554	2.24771	65.2136	3.04733e-05	0.00064321	basic-leucine zipper transcription factor K	0
TraesCS6A02G061500.1	-2.50842	4.93534	65.1168	3.06446e-05	0.000645505	Histone H3	GO:0000786; GO:0003677; GO:0046982
TraesCS2D02G385600.1	-2.0658	3.45174	65.1123	3.06526e-05	0.000645505	Required to maintain repression 2	0
TraesCS7B02G213300.1	-0.88083	7.23666	65.0525	3.0759e-05	0.000647373	Glyceraldehyde-3-phosphate dehydrogenase	GO:0006006; GO:0016620; GO:0050661; GO:0051287; GO:0055114
TraesCS5A02G371500.4	-2.14341	2.60553	65.0202	3.08165e-05	0.000648025	YABBY transcription factor	GO:0007275
TraesCS2A02G443400.3	-1.11964	5.23524	65.0071	3.084e-05	0.000648097	Translation initiation factor IF-2	0
TraesCS5D02G354100.1	-2.24532	4.97623	64.8935	3.10442e-05	0.000651313	Histone H4	GO:0000786; GO:0003677; GO:0005634; GO:0006334; GO:0046982
TraesCS6A02G277500.1	-2.03293	3.22094	64.8881	3.10539e-05	0.000651331	Galactan beta-1,4-galactosyltransferase GALS1	0
TraesCS2A02G456700.2	-1.62284	2.98585	64.7847	3.12411e-05	0.000654505	Regulator of chromosome condensation (RCC1) family with FYVE zinc finger domain-containing protein	GO:0046872
TraesCS2A02G275700.1	-1.55094	3.64528	64.7091	3.13789e-05	0.000656078	Kinesin-like protein	GO:0003777; GO:0005524; GO:0007018; GO:0008017
TraesCS2D02G442600.2	-1.07489	5.41698	64.58	3.1616e-05	0.00066028	DNA helicase INO80-like protein	0
TraesCS6A02G034600.1	-2.67548	4.43944	64.5641	3.16454e-05	0.000660612	Histone H2A	GO:0000786; GO:0003677; GO:0005634; GO:0046982
TraesCS3D02G231800.1	-1.78227	4.13004	64.5171	3.17323e-05	0.000661575	SNF2 domain-containing protein / helicase domain-containing protein	GO:0005524
TraesCS6D02G272000.2	-1.52453	5.17163	64.5179	3.17309e-05	0.000661575	Homeobox protein, putative	GO:0003677; GO:0003700; GO:0006355; GO:0043565
TraesCS7B02G102800.2	-2.03949	2.59142	64.4983	3.17671e-05	0.000661735	Zinc-finger domain of monoamine-oxidase A repressor R1	0
TraesCS7B02G230000.1	-2.41949	3.66819	64.4849	3.1792e-05	0.000662065	High mobility group family	0
TraesCS6B02G266200.2	-3.21797	1.92008	64.4529	3.18516e-05	0.000662741	YABBY protein	GO:0007275
TraesCS7A02G495000.1	-2.36649	2.48143	64.3818	3.19843e-05	0.000664615	Squamosa promoter binding protein-like protein	GO:0003677; GO:0005634
TraesCS4A02G016000.1	-2.79052	2.36386	64.2947	3.21479e-05	0.000667131	Transcription factor	GO:0046983
TraesCS2A02G380800.1	-5.83016	0.362801	64.284	3.2168e-05	0.000667235	Phenylalanine ammonia-lyase	GO:0003824; GO:0005737; GO:0006559; GO:0016841
TraesCS1B02G376200.1	-2.36303	2.97415	64.2415	3.22482e-05	0.000668471	Histone H4	GO:0000786; GO:0003677; GO:0005634; GO:0006334; GO:0046982
TraesCS3D02G028900.1	-1.33213	4.73952	64.2197	3.22895e-05	0.000668807	O-linked-mannose beta-1,4-N-acetylglucosaminyltransferase-like protein	GO:0016757
TraesCS5A02G393700.1	-1.28736	4.19506	64.1915	3.2343e-05	0.000669687	Dentin sialophosphoprotein-like protein, putative	0
TraesCS4A02G267700.1	-2.1577	2.77547	64.058	3.25976e-05	0.000673056	Zinc-finger domain of monoamine-oxidase A repressor R1, putative	0
TraesCSU02G218900.1	-2.11861	4.15368	64.0627	3.25885e-05	0.000673056	Histone H1	GO:0000786; GO:0003677; GO:0005634; GO:0006334
TraesCS7D02G235600.1	-1.12623	4.52086	64.0392	3.26335e-05	0.000673452	Glycosyltransferase	GO:0016757
TraesCS1B02G274700.2	-0.899525	5.60584	63.9739	3.27592e-05	0.000675314	60S ribosomal protein L4	GO:0003735; GO:0005840; GO:0006412
TraesCS6B02G082100.1	-2.09029	2.93391	63.9331	3.28379e-05	0.000676525	Histone H2A	GO:0000786; GO:0003677; GO:0005634; GO:0046982
TraesCS7A02G315200.1	-2.36939	2.41581	63.8882	3.29249e-05	0.000677467	Bifunctional uridylyltransferase/uridylyl-removing enzyme	GO:0008152; GO:0016597
TraesCS5B02G133700.2	-2.92606	1.41722	63.8718	3.29567e-05	0.000677828	Ankyrin repeat-containing protein	GO:0005515
TraesCS6A02G400300.1	-1.43981	3.99716	63.7999	3.30967e-05	0.000680133	rRNA 2'-O-methyltransferase fibrillarin 2	GO:0003723; GO:0006364; GO:0008033; GO:0008168
TraesCSU02G121200.1	-2.36954	6.1146	63.7898	3.31165e-05	0.000680349	Histone H4	GO:0000786; GO:0003677; GO:0005634; GO:0006334; GO:0046982
TraesCS5A02G157200.1	-1.0622	4.73373	63.7752	3.3145e-05	0.000680559	Kinesin-like protein	GO:0003777; GO:0005524; GO:0007018; GO:0008017
TraesCS1A02G291500.1	-2.03389	4.01582	63.7423	3.32094e-05	0.000681493	Histone H4	GO:0000786; GO:0003677; GO:0005634; GO:0006334; GO:0046982
TraesCS2D02G359500.1	-1.3036	3.5356	63.7096	3.32736e-05	0.000682236	DNA mismatch repair protein mutS	GO:0005524; GO:0006298; GO:0030983
TraesCS7D02G345300.1	-1.2267	3.81996	63.7039	3.32848e-05	0.000682273	Fiber protein Fb34	0
TraesCS1D02G302100.1	-1.92957	2.58746	63.6524	3.33863e-05	0.000683667	B3 domain-containing protein	GO:0003677
TraesCS1A02G260500.2	-1.57362	6.06957	63.643	3.34049e-05	0.000683777	#N/A	#N/A
TraesCS3A02G178900.1	-1.45816	4.31484	63.6182	3.34538e-05	0.000684396	Kinase-like protein	GO:0004672; GO:0005488; GO:0005524; GO:0006468
TraesCS3B02G297900.2	-1.3686	3.22905	63.595	3.34998e-05	0.000685145	Microtubule-associated protein-like	0
TraesCS5D02G341500.1	-2.01924	2.93021	63.5784	3.35327e-05	0.000685433	Serine/threonine protein phosphatase 2A regulatory subunit B	GO:0000159; GO:0005488; GO:0007165; GO:0019888
TraesCS5B02G323300.1	-1.66926	3.79768	63.582	3.35255e-05	0.000685433	Endoglucanase	GO:0003824; GO:0004553; GO:0005975
TraesCS1A02G132400.1	-2.23664	5.51354	63.5736	3.35421e-05	0.000685435	#N/A	#N/A
TraesCS5A02G309100.1	-2.72052	3.31354	63.509	3.36709e-05	0.000687523	3-ketoacyl-CoA synthase	GO:0003824; GO:0006633; GO:0008152; GO:0016020; GO:0016747
TraesCS1A02G058600.2	-1.70658	3.04243	63.4656	3.37575e-05	0.000688874	#N/A	#N/A
TraesCS6A02G040500.1	-1.96715	3.54483	63.4453	3.37982e-05	0.00068932	Histone H2B	GO:0000786; GO:0003677; GO:0046982
TraesCS7B02G190000.2	-1.2175	4.6946	63.3547	3.39802e-05	0.000691682	Microtubule associated family protein	0
TraesCS2B02G600200.1	-2.20878	5.40309	63.295	3.41011e-05	0.000693369	Beta-glucosidase	GO:0004553; GO:0005975
TraesCS6B02G049100.1	-1.96184	5.53944	63.2865	3.41182e-05	0.000693457	Histone H2B	GO:0000786; GO:0003677; GO:0046982
TraesCS2B02G388800.1	-1.52	3.93345	63.1474	3.44017e-05	0.000697197	Lectin receptor kinase	GO:0004672; GO:0005524; GO:0006468; GO:0030246
TraesCS5A02G473800.1	-1.34233	3.53846	63.158	3.438e-05	0.000697197	Ethylene-responsive transcription factor	GO:0003677; GO:0003700; GO:0006355
TraesCS1D02G258800.1	-1.17536	6.30824	63.1681	3.43592e-05	0.000697197	Tubulin beta chain	GO:0003924; GO:0005200; GO:0005525; GO:0005874; GO:0007017
TraesCS6B02G078600.1	-2.50731	3.02177	63.1249	3.44479e-05	0.000697705	Histone H4	GO:0000786; GO:0003677; GO:0005634; GO:0006334; GO:0046982
TraesCS2A02G062600.1	-3.49632	3.72078	63.0169	3.46702e-05	0.000701432	Proline-rich protein	0
TraesCSU02G072700.1	-1.04076	4.23141	62.9971	3.47113e-05	0.000701863	WD-40 repeat protein	GO:0005515
TraesCS7B02G211600.1	-1.46001	3.50186	62.9798	3.47471e-05	0.000702211	Transcription factor Inducer of CBF expression 1	GO:0046983
TraesCS7D02G375700.2	-2.00001	3.53829	62.9468	3.48157e-05	0.000703207	Polyamine oxidase	GO:0016491; GO:0055114
TraesCS5D02G392000.1	-1.53018	3.64538	62.9194	3.48725e-05	0.000704161	Auxin-responsive protein	GO:0005515
TraesCS5A02G267000.1	-1.59406	3.91156	62.8752	3.49649e-05	0.000705636	AT hook motif DNA-binding family protein	0
TraesCS1A02G130700.1	-1.13528	5.67722	62.8687	3.49785e-05	0.000705716	#N/A	#N/A
TraesCS4A02G285700.1	-1.25852	4.37992	62.8311	3.50571e-05	0.000706913	GDSL esterase/lipase	GO:0006629; GO:0016298; GO:0016788
TraesCS7D02G310800.2	-1.46527	2.96439	62.6907	3.5353e-05	0.000711056	Holliday junction ATP-dependent DNA helicase RuvB	GO:0003677; GO:0003887; GO:0005524; GO:0006260; GO:0009360
TraesCS5B02G395400.1	-1.32265	3.73467	62.7	3.53334e-05	0.000711056	HMG-Y-related protein A	GO:0000786; GO:0003677; GO:0005634; GO:0006334; GO:0006355
TraesCS6D02G358700.1	-1.24087	5.74931	62.6812	3.53731e-05	0.000711056	GATA transcription factor	GO:0003700; GO:0006355; GO:0008270; GO:0043565
TraesCS1B02G136700.1	-1.38876	4.08915	62.5828	3.55826e-05	0.000714471	Early response to dehydration 15-like protein	0
TraesCS2A02G165800.1	-1.2267	3.65223	62.5583	3.5635e-05	0.000715017	protein kinase family protein	GO:0004672; GO:0005524; GO:0006468
TraesCS7B02G269300.2	-0.930293	5.09085	62.5411	3.56717e-05	0.000715557	T-complex protein 1 subunit epsilon	GO:0005524; GO:0006457; GO:0051082
TraesCS2B02G415700.2	-1.82524	4.07871	62.4975	3.57653e-05	0.000716648	LMBR1 domain-containing protein 2	0
TraesCS1B02G273500.1	-1.11153	5.75234	62.5039	3.57515e-05	0.000716648	GDSL esterase/lipase	GO:0016788
TraesCS1A02G360100.1	-2.42743	2.95278	62.4774	3.58086e-05	0.00071732	Histone H4	GO:0000786; GO:0003677; GO:0005634; GO:0006334; GO:0046982
TraesCS3B02G260400.1	-2.72525	1.92824	62.3981	3.59797e-05	0.000719762	SWI/SNF-related matrix-associated actin-dependent regulator of chromatin subfamily A-like protein 1	0
TraesCS3A02G284400.1	-2.06935	1.90238	62.4069	3.59607e-05	0.000719762	MADS-box transcription factor	GO:0003677; GO:0003700; GO:0005634; GO:0006355; GO:0046983
TraesCS6A02G040400.1	-1.59176	4.98298	62.3378	3.61106e-05	0.000721403	Histone H2B	GO:0000786; GO:0003677; GO:0046982
TraesCS2A02G160700.1	-2.22388	2.75181	62.2359	3.6333e-05	0.000724928	Heavy-metal-associated domain-containing protein, putative, expressed	GO:0030001; GO:0046872
TraesCS7A02G308400.1	-1.40583	4.85551	62.2251	3.63568e-05	0.000725052	Homeobox-leucine zipper family protein	GO:0003677; GO:0006355; GO:0008289; GO:0043565
TraesCS3B02G544200.1	-9.4544	0.582246	101.193	3.65704e-05	0.000727202	Germin-like protein 1-1	GO:0030145; GO:0045735
TraesCS6B02G048500.1	-2.05277	3.88859	62.1288	3.65688e-05	0.000727202	Histone H2B	GO:0000786; GO:0003677; GO:0046982
TraesCS5B02G211900.1	-1.29142	5.1309	62.1142	3.66011e-05	0.000727294	Hypersensitive-induced response protein 1	0
TraesCS4A02G030300.1	-2.42237	4.74695	62.093	3.6648e-05	0.000727756	Histone H3	GO:0000786; GO:0003677; GO:0046982
TraesCS2A02G330500.1	-2.56355	3.06796	61.9843	3.68897e-05	0.000731364	WRKY transcription factor	GO:0003700; GO:0006355; GO:0043565
TraesCS6B02G426600.1	-2.5702	2.70765	61.9706	3.69204e-05	0.000731624	C2 calcium/lipid-binding and GRAM domain protein	GO:0005515
TraesCS6B02G443800.1	-2.36036	4.39734	61.965	3.69328e-05	0.000731624	Histone H2A	GO:0000786; GO:0003677; GO:0005634; GO:0046982
TraesCS6A02G059000.1	-2.23793	5.26808	61.8085	3.72848e-05	0.000736999	Histone H4	GO:0000786; GO:0003677; GO:0005634; GO:0006334; GO:0046982
TraesCS3D02G284200.1	-2.02811	3.88157	61.7524	3.74121e-05	0.000738447	MADS-box transcription factor	GO:0003677; GO:0003700; GO:0005634; GO:0006355; GO:0046983
TraesCS6D02G240200.1	-3.15398	3.61222	61.6424	3.7663e-05	0.000742263	MADS box transcription factor	GO:0003677; GO:0003700; GO:0005634; GO:0006355; GO:0046983
TraesCS3A02G014500.1	-2.66975	2.7711	61.6437	3.76602e-05	0.000742263	Disease resistance protein RPM1	GO:0043531
TraesCS3A02G303200.1	-1.49946	4.39047	61.6475	3.76513e-05	0.000742263	Alpha-1,4-glucan-protein synthase [UDP-forming]	GO:0016866; GO:0030244
TraesCS2B02G421000.2	-0.907419	4.86218	61.6381	3.76729e-05	0.000742263	Argonaute	GO:0003676; GO:0005515
TraesCS2D02G353000.1	-1.36228	3.35935	61.6182	3.77186e-05	0.000742963	Peroxidase	GO:0004601; GO:0006979; GO:0020037; GO:0055114
TraesCS3B02G442700.3	-1.47274	3.40641	61.5844	3.77963e-05	0.000744139	Hexosyltransferase	GO:0016757
TraesCS2A02G518900.1	-2.92337	2.36542	61.4828	3.8031e-05	0.000748021	Sterile alpha motif (SAM) domain-containing protein	0
TraesCS7A02G009800.2	-1.50911	6.56018	61.4724	3.80552e-05	0.000748184	Acid invertase 1	GO:0004553; GO:0005975
TraesCS7B02G016900.1	-2.323	4.71371	61.4256	3.81638e-05	0.000749715	Histone H3	GO:0000786; GO:0003677; GO:0046982
TraesCS2B02G293800.1	-0.924602	5.77008	61.35	3.83406e-05	0.000752378	40S ribosomal protein S8	GO:0003735; GO:0005622; GO:0005840; GO:0006412
TraesCSU02G208500.1	-4.48883	1.55128	61.3194	3.84122e-05	0.000753583	Proline-rich protein	0
TraesCS3A02G121700.1	-1.72137	3.07049	61.297	3.8465e-05	0.000754415	Zinc-finger domain of monoamine-oxidase A repressor R1	0
TraesCS1D02G331000.1	-1.1733	3.66727	61.2761	3.85141e-05	0.00075477	Coilin	0
TraesCS3D02G400000.1	-1.16635	3.87975	61.2249	3.86349e-05	0.000756127	TPX2 (Targeting protein for Xklp2) family protein, putative	0
TraesCS5B02G156500.1	-1.09518	5.07978	61.2249	3.8635e-05	0.000756127	Kinesin-like protein	GO:0003777; GO:0005524; GO:0007018; GO:0008017
TraesCS2A02G456700.1	-1.70455	2.94942	61.2189	3.86491e-05	0.000756202	Regulator of chromosome condensation (RCC1) family with FYVE zinc finger domain-containing protein	GO:0046872
TraesCS7A02G219700.2	-2.139	2.8341	61.1963	3.87027e-05	0.000756692	BURP domain protein RD22	0
TraesCS6B02G049500.1	-1.83881	5.45351	61.1952	3.87052e-05	0.000756692	Histone H2A	GO:0000786; GO:0003677; GO:0005634; GO:0046982
TraesCS4B02G096900.1	-1.45593	3.72001	61.1978	3.8699e-05	0.000756692	MLO-like protein	GO:0006952; GO:0016021
TraesCS6D02G012600.2	-1.17995	3.59779	61.1046	3.89208e-05	0.000760042	Disease resistance protein (TIR-NBS-LRR class) family	GO:0043531
TraesCS4B02G328900.1	-4.12598	1.21313	60.9918	3.9191e-05	0.000763163	NAC domain-containing protein, putative	GO:0003677; GO:0006355
TraesCS7A02G051700.1	-3.33833	2.99246	61.0027	3.91649e-05	0.000763163	Aspartic proteinase nepenthesin-2	0
TraesCS3A02G534100.1	-2.0776	5.29594	60.9871	3.92023e-05	0.000763163	Histone H2A	GO:0000786; GO:0003677; GO:0005634; GO:0046982
TraesCS4A02G292600.1	-1.70567	4.53073	60.9722	3.92381e-05	0.000763437	Transmembrane protein, putative	0
TraesCS2B02G492300.1	-1.26293	2.94724	60.9502	3.92913e-05	0.000764142	Histone H4	GO:0000786; GO:0003677; GO:0005634; GO:0006334; GO:0046982
TraesCS4A02G053500.1	-3.61122	1.48585	60.9218	3.936e-05	0.000764925	Glucan endo-1,3-beta-glucosidase 3	GO:0004553; GO:0005975
TraesCS1B02G298100.1	-2.26987	1.95683	60.9266	3.93483e-05	0.000764925	DNA helicase	GO:0003677; GO:0005524; GO:0006260
TraesCS1D02G396600.1	-2.43617	5.52822	60.9079	3.93936e-05	0.00076524	Histone H2B	GO:0000786; GO:0003677; GO:0046982
TraesCS4D02G026800.1	-1.50512	4.22404	60.8985	3.94164e-05	0.000765347	NRT1/PTR family protein 2.2	GO:0005215; GO:0006810; GO:0016020
TraesCS4A02G280500.1	-2.97845	1.67234	60.7817	3.97008e-05	0.000769572	DUF538 family protein, putative (Protein of unknown function, DUF538)	0
TraesCS2D02G463900.1	-1.58341	4.15929	60.7529	3.97713e-05	0.000770736	Receptor protein kinase-like protein	0
TraesCS6A02G293600.1	-1.17765	3.7019	60.7139	3.98669e-05	0.000772179	U-box domain-containing protein	GO:0004842; GO:0005488; GO:0005515; GO:0016567
TraesCS2B02G600200.3	-2.08609	5.31823	60.706	3.98864e-05	0.000772351	Beta-glucosidase	GO:0004553; GO:0005975
TraesCS2D02G219400.2	-7.17152	0.358666	60.6285	4.00777e-05	0.00077503	Syntaxin	GO:0016020; GO:0016192
TraesCS3D02G275200.1	-0.955456	5.8103	60.6174	4.01051e-05	0.000775305	Kinesin-like protein	GO:0003777; GO:0005515; GO:0005524; GO:0007018; GO:0008017
TraesCS2D02G395400.1	-1.39873	6.27211	60.6079	4.01288e-05	0.000775402	Histone H1	GO:0000786; GO:0003677; GO:0005634; GO:0006334
TraesCS3B02G314400.1	-2.05161	2.7929	60.5406	4.02959e-05	0.000777111	Aspartyl/glutamyl-tRNA(Asn/Gln) amidotransferase subunit B	0
TraesCS6D02G012600.1	-1.37063	3.68916	60.5343	4.03117e-05	0.000777111	Disease resistance protein (TIR-NBS-LRR class) family	GO:0043531
TraesCS7D02G041300.1	-2.75165	2.28974	60.5216	4.03434e-05	0.000777496	NBS-LRR disease resistance protein, putative, expressed	GO:0043531
TraesCS2D02G412100.1	-1.86625	1.93986	60.4561	4.05071e-05	0.000780033	Argonaute family protein	GO:0003676; GO:0005515
TraesCS1D02G314600.1	-1.30198	4.73634	60.4583	4.05015e-05	0.000780033	Structural maintenance of chromosomes protein	GO:0005515; GO:0005524; GO:0005694; GO:0051276
TraesCS4B02G196000.1	-1.75996	3.31677	60.4391	4.05498e-05	0.00078065	Carbamoyl-phosphate synthase large chain	0
TraesCS7D02G009400.1	-2.13729	7.00461	60.4067	4.06313e-05	0.000781808	Beta-fructofuranosidase 1	GO:0004553; GO:0005975
TraesCS3B02G471100.1	-0.990616	5.34665	60.3841	4.06883e-05	0.000782698	Dek protein	0
TraesCS5A02G279600.1	-1.00553	4.04941	60.3523	4.07683e-05	0.000783825	VWA domain containing protein	0
TraesCS1D02G244200.1	-1.20892	4.1841	60.3395	4.08007e-05	0.000783885	membrane-associated kinase regulator	0
TraesCS6B02G445700.1	-1.05066	4.09493	60.3401	4.07992e-05	0.000783885	Kinesin-like protein	GO:0003777; GO:0005515; GO:0005524; GO:0007018; GO:0008017
TraesCS5D02G256200.1	-0.839117	5.59486	60.3384	4.08036e-05	0.000783885	Homeobox protein, putative	GO:0003677; GO:0003700; GO:0006355; GO:0043565
TraesCS5B02G471300.1	-2.27298	3.80859	60.2849	4.09392e-05	0.000785872	Beta purothionin	GO:0006952
TraesCS3A02G273500.1	-1.55621	2.62054	60.286	4.09365e-05	0.000785872	Dynamin-like	GO:0003924; GO:0005525
TraesCS3A02G403400.1	-5.18716	2.6489	60.2733	4.09688e-05	0.000786027	Aspartic proteinase nepenthesin-1	0
TraesCS4B02G236200.1	-1.24636	4.27246	60.2666	4.09858e-05	0.000786147	U-box domain-containing protein	GO:0004842; GO:0005488; GO:0016567
TraesCS1A02G301100.1	-2.49661	2.38126	60.2319	4.1074e-05	0.000787633	#N/A	#N/A
TraesCS2D02G049900.1	-2.74584	3.28558	60.078	4.1469e-05	0.000793542	translocon at the outer envelope membrane of chloroplasts 159	0
TraesCS1D02G361800.3	-1.10481	4.4743	60.0614	4.1512e-05	0.000793742	IQ domain-containing protein	GO:0005515
TraesCS6A02G110800.1	-0.932834	5.07974	60.0321	4.15877e-05	0.000794982	Terpene cyclase/mutase family member	GO:0016866
TraesCS7B02G459700.2	-1.5199	3.64463	59.9952	4.16835e-05	0.000796605	receptor kinase 1	GO:0004672; GO:0005515; GO:0005524; GO:0006468
TraesCS4A02G058800.3	-3.83275	2.00507	59.966	4.17593e-05	0.000797845	Protein CRABS CLAW, putative	GO:0007275
TraesCS3D02G150300.1	-2.49896	6.31876	59.9202	4.18787e-05	0.000799292	Histone H3	GO:0000786; GO:0003677; GO:0046982
TraesCS3B02G112900.1	-1.7037	5.10769	59.8806	4.19824e-05	0.000800585	Mini-chromosome maintenance complex-binding protein	0
TraesCS1A02G287000.1	-2.71857	3.17163	59.8193	4.21434e-05	0.000802427	#N/A	#N/A
TraesCS3B02G394900.1	-2.68674	2.40964	59.7961	4.22046e-05	0.000802578	Poly(A) RNA polymerase cid11	0
TraesCS4A02G064900.2	-2.20462	2.6983	59.7663	4.22834e-05	0.000803645	Glucan endo-1,3-beta-glucosidase 3	GO:0004553; GO:0005975
TraesCS4A02G136300.1	-1.09622	4.82859	59.7339	4.23692e-05	0.000804662	Potassium transporter	GO:0015079; GO:0016020; GO:0071805
TraesCS4B02G019800.1	-1.40504	3.16552	59.7127	4.24254e-05	0.000805521	Deoxyuridine 5'-triphosphate nucleotidohydrolase	GO:0004170; GO:0046080
TraesCS4D02G220100.1	-2.28138	2.13059	59.648	4.25976e-05	0.00080837	Rho GTPase-activating protein	GO:0007165
TraesCS2D02G154600.1	-1.16618	4.74978	59.6279	4.26513e-05	0.000809167	Kinesin-like protein	GO:0003777; GO:0005524; GO:0007018; GO:0008017
TraesCS1B02G379200.1	-0.90603	5.40114	59.6132	4.26906e-05	0.000809487	Nucleolar protein	GO:0005515
TraesCS1D02G101600.1	-0.851306	7.44351	59.5908	4.27505e-05	0.000810035	40S ribosomal protein S4	GO:0003723; GO:0003735; GO:0005622; GO:0005840; GO:0006412
TraesCS6B02G093100.1	-0.994874	5.5144	59.5694	4.28081e-05	0.000810683	Peptidyl-prolyl cis-trans isomerase	GO:0000413; GO:0003755; GO:0006457
TraesCS1B02G146200.1	-1.35685	6.10344	59.5485	4.2864e-05	0.000810759	DNA helicase	GO:0003677; GO:0003678; GO:0005524; GO:0005634; GO:0006260; GO:0006270; GO:0042555
TraesCS1B02G144300.1	-0.939025	5.02273	59.5472	4.28676e-05	0.000810759	50S ribosomal protein L5	GO:0003735; GO:0005622; GO:0005840; GO:0006412
TraesCS2B02G034200.2	-3.22615	2.66826	59.5351	4.29003e-05	0.000810958	Receptor-like protein kinase	GO:0004672; GO:0005524; GO:0006468
TraesCS3A02G289900.1	-2.76611	3.20521	59.5308	4.29119e-05	0.000810969	Cellulose synthase	GO:0016020; GO:0016760; GO:0030244
TraesCS2A02G095300.1	-1.14475	4.51851	59.4707	4.30741e-05	0.000813402	Protein kinase	GO:0004672; GO:0005488; GO:0005515; GO:0005524; GO:0006468
TraesCS5B02G130300.1	-2.26337	1.86209	59.4294	4.31858e-05	0.000815092	Phytosulfokines	GO:0005576; GO:0008083; GO:0008283
TraesCS4A02G248200.1	-0.919764	5.78357	59.4235	4.32019e-05	0.000815184	Endoglucanase	GO:0003824; GO:0004553; GO:0005975
TraesCS6D02G287100.1	-1.68623	4.21517	59.3299	4.34572e-05	0.000819367	Expansin	GO:0005576; GO:0009664
TraesCS6A02G245100.1	-0.934345	5.71203	59.2738	4.36109e-05	0.000821632	Aquaporin	GO:0005215; GO:0006810; GO:0016020
TraesCS6B02G328400.1	-1.60142	3.50004	59.269	4.36241e-05	0.000821668	RNA-dependent RNA polymerase	GO:0003676; GO:0003968
TraesCS4A02G058800.4	-3.82624	1.4982	59.2521	4.36706e-05	0.000822119	Protein CRABS CLAW, putative	GO:0007275
TraesCS3B02G141100.1	-2.16045	3.35714	59.2542	4.36649e-05	0.000822119	Zinc-finger domain of monoamine-oxidase A repressor R1	0
TraesCS7D02G537800.1	-5.08082	2.1099	59.2166	4.37683e-05	0.000823324	Cytosine-specific methyltransferase	GO:0008168
TraesCS1B02G322500.1	-4.98759	1.49715	59.1781	4.38746e-05	0.000825112	Polygalacturonase	GO:0004650; GO:0005975
TraesCS1D02G286600.1	-2.228	4.13979	59.1272	4.4016e-05	0.000827345	Histone H4	GO:0000786; GO:0003677; GO:0005634; GO:0006334; GO:0046982
TraesCS6D02G240200.3	-2.89224	3.5374	59.0948	4.41061e-05	0.000828171	MADS box transcription factor	GO:0003677; GO:0003700; GO:0005634; GO:0006355; GO:0046983
TraesCS3A02G097200.1	-1.91233	4.99698	59.0998	4.40922e-05	0.000828171	Mini-chromosome maintenance complex-binding protein	0
TraesCS3A02G400000.1	-1.33207	3.1675	59.0987	4.40951e-05	0.000828171	pfkB-like carbohydrate kinase family protein	GO:0004747; GO:0006014; GO:0016773
TraesCS6A02G237700.1	-2.6125	2.30575	59.0465	4.4241e-05	0.000829943	YABBY protein	GO:0007275
TraesCS7B02G071200.1	-1.30887	3.1634	59.045	4.4245e-05	0.000829943	Disease resistance protein RPM1	GO:0043531
TraesCS4A02G057500.1	-1.94749	4.87218	58.9925	4.43922e-05	0.000830787	Histone H3	GO:0000786; GO:0003677; GO:0046982
TraesCSU02G012600.1	-1.56639	2.99738	58.994	4.4388e-05	0.000830787	NBS-LRR disease resistance protein-like protein	GO:0043531
TraesCS3B02G089900.1	-2.20985	6.28756	58.9653	4.44687e-05	0.000831366	Histone H2B	GO:0000786; GO:0003677; GO:0046982
TraesCS7A02G520100.1	-2.16956	2.50232	58.9437	4.45295e-05	0.000832037	Bifunctional inhibitor/lipid-transfer protein/seed storage 2Salbumin superfamily protein	0
TraesCS7A02G009800.1	-1.50064	6.37735	58.9056	4.46372e-05	0.000833452	Acid invertase 1	GO:0004553; GO:0005975
TraesCS7D02G115400.1	-2.01808	5.31244	58.8927	4.46736e-05	0.000833705	Histone H3	GO:0000786; GO:0003677; GO:0046982
TraesCS1B02G130600.1	-3.44858	2.72116	58.8725	4.47309e-05	0.000833711	Ubiquitin carboxyl-terminal hydrolase-like protein	GO:0005515
TraesCS5D02G520200.1	-1.27172	4.16024	58.8726	4.47306e-05	0.000833711	Kinase family protein	GO:0004672; GO:0005524; GO:0006468; GO:0006950
TraesCS1D02G404700.1	-1.64678	4.09483	58.8584	4.47708e-05	0.000834242	Fasciclin-like arabinogalactan protein	0
TraesCS7B02G122800.1	-3.00917	2.04653	58.8301	4.48513e-05	0.000835078	Receptor-like protein kinase	GO:0004672; GO:0005524; GO:0006468
TraesCS7A02G510000.1	-2.98561	2.33624	58.8015	4.49326e-05	0.000835342	Lysosomal Pro-X carboxypeptidase	GO:0006508; GO:0008236
TraesCS3A02G092100.1	-1.53901	2.32007	58.8022	4.49305e-05	0.000835342	NADH-quinone oxidoreductase subunit C/D	0
TraesCS2D02G167300.1	-1.2197	3.31652	58.8052	4.49221e-05	0.000835342	Receptor protein kinase, putative	GO:0004672; GO:0005515; GO:0005524; GO:0006468
TraesCS3D02G189900.1	-1.119	3.90246	58.8079	4.49145e-05	0.000835342	Peroxidase	GO:0004601; GO:0006979; GO:0020037; GO:0055114
TraesCS2B02G463200.1	-2.32877	2.03476	58.7846	4.49808e-05	0.000835814	p-loop containing nucleoside triphosphate hydrolases superfamily protein, putative	GO:0005515; GO:0005524
TraesCS2A02G373000.2	-2.72887	2.16397	58.7657	4.50349e-05	0.000835817	Beta-expansin	GO:0005576; GO:0019953
TraesCS5A02G363800.1	-1.8103	3.30984	58.681	4.52777e-05	0.000839248	B3 domain-containing protein	GO:0003677
TraesCS6A02G280000.1	-1.13781	5.02183	58.6865	4.5262e-05	0.000839248	Fatty acid desaturase	GO:0006629; GO:0016717; GO:0055114
TraesCS7B02G070900.1	-1.40743	3.413	58.662	4.53325e-05	0.000840002	Mechanosensitive ion channel family protein	GO:0016020; GO:0055085
TraesCS4A02G181200.1	-1.28205	5.10575	58.6465	4.53773e-05	0.000840617	DNA topoisomerase	GO:0003676; GO:0008270
TraesCS2D02G463000.1	-0.9189	5.02567	58.6335	4.54147e-05	0.000841098	Kelch repeat-containing protein	GO:0005515
TraesCS1A02G268500.1	-2.09935	1.8896	58.5788	4.55732e-05	0.000843179	#N/A	#N/A
TraesCS1D02G176000.1	-2.89769	3.50333	58.5152	4.57581e-05	0.000846171	Aquaporin-1	GO:0005215; GO:0006810; GO:0016020
TraesCS3B02G251000.1	-3.34712	2.34433	58.4863	4.58424e-05	0.000847517	SNF2 domain-containing protein / helicase domain-containing protein	GO:0005524
TraesCS2A02G344300.1	-1.45028	4.55021	58.4709	4.58874e-05	0.000847828	ABC transporter ATP-binding protein	GO:0005524; GO:0006810; GO:0016021; GO:0016887; GO:0042626; GO:0055085
TraesCS7D02G442100.1	-1.97589	2.34619	58.4402	4.59774e-05	0.000848939	DNA polymerase alpha subunit B	GO:0003677; GO:0003887; GO:0006260
TraesCS2A02G398900.1	-1.20815	4.71088	58.3906	4.61231e-05	0.000850845	Subtilisin-like protease	GO:0004252; GO:0006508
TraesCS6B02G296200.1	-1.47626	4.17714	58.3312	4.62984e-05	0.000853384	WD-repeat cell cycle regulatory protein	GO:0005515
TraesCS6D02G316000.1	-1.18624	5.82736	58.3311	4.62987e-05	0.000853384	Receptor protein kinase	GO:0004672; GO:0005515; GO:0005524; GO:0006468
TraesCS3D02G293500.1	-2.24469	2.93862	58.3042	4.63784e-05	0.00085402	BZIP transcription factor	GO:0003700; GO:0006355; GO:0043565
TraesCS2B02G077700.1	-1.54506	6.62546	58.2909	4.64181e-05	0.000854272	Aquaporin	GO:0005215; GO:0006810; GO:0016020
TraesCS2A02G202400.1	-0.968353	5.07216	58.213	4.66499e-05	0.000856599	Kinesin-like protein	GO:0003777; GO:0005524; GO:0007018; GO:0008017
TraesCS7B02G408300.1	-2.81474	4.06962	58.1996	4.66898e-05	0.000857075	Histone H2A	GO:0000786; GO:0003677; GO:0005634; GO:0046982
TraesCS2B02G293400.2	-1.57985	3.00475	58.1861	4.67302e-05	0.000857428	Kinesin-like protein	GO:0003777; GO:0005524; GO:0007018; GO:0008017
TraesCS6B02G084900.1	-1.8177	3.07727	58.1649	4.67937e-05	0.000857973	Histone H2B	GO:0000786; GO:0003677; GO:0046982
TraesCS2B02G405800.1	-2.73234	2.74581	58.1445	4.68549e-05	0.000858855	Required to maintain repression 2	0
TraesCS5A02G336500.1	-1.25309	4.12414	58.0853	4.70331e-05	0.000861041	Chromatin assembly factor-1	0
TraesCSU02G152100.1	-1.02077	5.16937	57.9947	4.73075e-05	0.000865631	Receptor kinase	GO:0004672; GO:0005515; GO:0005524; GO:0006468
TraesCS4B02G082300.1	-3.16616	4.09878	57.9415	4.74695e-05	0.000867944	ATP synthase subunit beta	0
TraesCS5A02G036600.2	-1.41708	3.20633	57.9316	4.74997e-05	0.00086828	Kinesin-related protein	GO:0003777; GO:0005524; GO:0007018; GO:0008017
TraesCS2A02G253500.1	-1.50242	4.99039	57.9018	4.75907e-05	0.000869073	Leucine-rich receptor-like protein kinase family protein	GO:0004672; GO:0005515; GO:0005524; GO:0006468
TraesCS2B02G084300.1	-1.77108	3.72077	57.8774	4.76654e-05	0.000870221	Disease resistance protein (NBS-LRR class) family	GO:0043531
TraesCS6A02G110800.2	-1.05041	3.88778	57.8397	4.77812e-05	0.000871683	Terpene cyclase/mutase family member	GO:0016866
TraesCS5B02G412700.1	-1.0266	7.20342	57.8129	4.78638e-05	0.000872754	Tubulin alpha chain	GO:0003924; GO:0005200; GO:0005525; GO:0005874; GO:0007017
TraesCS7D02G224800.1	-0.987331	6.43654	57.8157	4.78552e-05	0.000872754	Microtubule associated family protein	0
TraesCS1A02G227700.1	-1.75039	3.12181	57.8081	4.78785e-05	0.000872804	#N/A	#N/A
TraesCS1D02G342500.1	-2.74245	1.52845	57.7631	4.80175e-05	0.000874684	DNA polymerase delta subunit 4	GO:0005634; GO:0006260
TraesCS2B02G382000.1	-1.90446	4.55809	57.7502	4.80575e-05	0.000875195	Proliferating cell nuclear antigen	GO:0003677; GO:0006275; GO:0030337
TraesCS1B02G215800.3	-1.2612	3.07321	57.7442	4.80761e-05	0.000875316	Tonoplast monosaccharide transporter 2	GO:0005215; GO:0016020; GO:0016021; GO:0022857; GO:0022891; GO:0055085
TraesCS7B02G314900.1	-1.32129	4.61387	57.6908	4.82419e-05	0.000878116	Leucine-rich repeat protein kinase family protein	GO:0005515
TraesCS2B02G536100.1	-1.33466	2.98961	57.6732	4.8297e-05	0.000878244	Sulfate transporter	GO:0008271; GO:0008272; GO:0015116; GO:0016020; GO:0016021; GO:0055085
TraesCS2B02G110500.1	-1.29914	3.85062	57.6761	4.82879e-05	0.000878244	Protein kinase	GO:0004672; GO:0005488; GO:0005515; GO:0005524; GO:0006468
TraesCS3D02G264700.1	-1.21454	3.52846	57.6157	4.84765e-05	0.000880523	Microtubule-associated protein-like	0
TraesCS7B02G184100.1	-1.00121	5.75948	57.5658	4.86333e-05	0.000882822	HSP20-like chaperones superfamily protein isoform 3	0
TraesCS1A02G026400.1	-1.28746	5.63584	57.5437	4.87027e-05	0.000883637	#N/A	#N/A
TraesCS5B02G122200.2	-0.888652	5.36712	57.5345	4.87318e-05	0.000883637	LPS-assembly protein LptD	0
TraesCS4D02G092800.1	-1.4321	3.94553	57.4941	4.88592e-05	0.000885386	ATP-dependent RNA helicase RhlB	GO:0003677; GO:0005524; GO:0016787
TraesCS4B02G245900.2	-3.71268	1.42733	57.4702	4.89348e-05	0.000886406	Protein CRABS CLAW, putative	GO:0007275
TraesCS6A02G062800.1	-2.3323	4.9265	57.461	4.8964e-05	0.000886406	Histone H4	GO:0000786; GO:0003677; GO:0005634; GO:0006334; GO:0046982
TraesCS3D02G068900.3	-1.11344	3.75949	57.4653	4.89505e-05	0.000886406	DNA/RNA helicase protein	GO:0003676; GO:0003677; GO:0005524; GO:0005634; GO:0006338; GO:0016818; GO:0031491; GO:0043044
TraesCS5D02G014700.1	-1.46902	3.3002	57.4568	4.89772e-05	0.000886426	Ankyrin repeat protein-like	GO:0005515
TraesCS2D02G039700.1	-1.31523	3.7088	57.4003	4.91569e-05	0.000889237	Glutamyl-tRNA(Gln) amidotransferase subunit A	0
TraesCS2B02G034300.2	-2.14087	3.45732	57.3126	4.94373e-05	0.000893647	Receptor-like protein kinase	GO:0004672; GO:0005524; GO:0006468
TraesCS3B02G297900.1	-1.40603	3.41658	57.2905	4.95083e-05	0.000894487	Microtubule-associated protein-like	0
TraesCS5D02G078500.1	-1.4084	5.81688	57.2788	4.95461e-05	0.00089495	Kinesin-like protein	GO:0003777; GO:0005524; GO:0007018; GO:0008017
TraesCS2B02G322200.1	-1.90129	2.99138	57.2219	4.97296e-05	0.000897599	zinc finger homeodomain 1	GO:0003677
TraesCS2D02G065700.1	-1.78306	3.02455	57.1556	4.99445e-05	0.000899924	Coiled-coil domain-containing protein 6	0
TraesCS1B02G275500.1	-2.15267	3.65838	57.1165	5.00715e-05	0.000901553	DUF630 family protein, putative (DUF630 and DUF632)	0
TraesCS5A02G429600.1	-1.18904	4.21298	57.1164	5.00719e-05	0.000901553	Glucan endo-1,3-beta-glucosidase, putative	GO:0004553; GO:0005975
TraesCS3B02G046700.1	-2.45764	2.7142	57.1049	5.01093e-05	0.000901792	Receptor-like kinase	GO:0004672; GO:0005524; GO:0006468
TraesCS7A02G321100.1	-1.81527	4.78312	57.101	5.01222e-05	0.000901792	DNA-directed RNA polymerase subunit beta	GO:0003677; GO:0003899; GO:0006351
TraesCS5B02G305100.1	-1.95854	2.93174	57.0895	5.01598e-05	0.000901803	Formin-like protein	0
TraesCS1B02G382700.2	-2.25802	2.10897	57.0161	5.04001e-05	0.000905213	Pectin lyase-like superfamily protein	GO:0004650; GO:0005975
TraesCS2D02G003200.1	-1.51671	5.07434	57.0127	5.04113e-05	0.000905213	NBS-LRR-like resistance protein	GO:0043531
TraesCS3B02G224600.3	-1.43752	3.51988	56.9947	5.04707e-05	0.000905835	DNA helicase	GO:0003677; GO:0003678; GO:0005524; GO:0006260; GO:0006270; GO:0042555
TraesCS1B02G252400.1	-1.41019	3.27666	56.9977	5.04607e-05	0.000905835	Receptor-like kinase	GO:0004672; GO:0005515; GO:0005524; GO:0006468
TraesCS1D02G139000.1	-1.40116	5.07734	56.9622	5.05777e-05	0.000907088	DNA polymerase epsilon, catalytic subunit, putative	GO:0000166; GO:0003676; GO:0003677; GO:0003887; GO:0005634; GO:0006260; GO:0008270; GO:0008408
TraesCS5A02G322300.1	-1.90429	3.49377	56.9378	5.06585e-05	0.000907868	Kinase family protein	GO:0004672; GO:0005524; GO:0006468
TraesCS6B02G024500.1	-2.76394	8.74557	56.9335	5.06724e-05	0.000907895	histone acetyltransferase of the CBP family 12	GO:0005576; GO:0008200; GO:0009405
TraesCS2B02G281200.3	-0.967487	4.4118	56.8694	5.08852e-05	0.000911038	Longifolia protein	0
TraesCS5A02G331900.1	-2.79133	2.63201	56.7842	5.11694e-05	0.000915229	WD-repeat protein, putative	GO:0005515
TraesCS1A02G262400.1	-0.987371	4.94335	56.7323	5.13437e-05	0.000917001	#N/A	#N/A
TraesCS4A02G421500.1	-1.25477	6.69246	56.7242	5.13709e-05	0.000917264	Histone H3	GO:0000786; GO:0003677; GO:0046982
TraesCS7A02G501000.1	-1.80294	3.1967	56.7088	5.14227e-05	0.000917494	Histone H2A	GO:0000786; GO:0003677; GO:0005634; GO:0046982
TraesCS7B02G269300.1	-0.945483	4.77307	56.7055	5.1434e-05	0.000917494	T-complex protein 1 subunit epsilon	GO:0005524; GO:0006457; GO:0051082
TraesCS1D02G341200.1	-1.00708	4.22788	56.6592	5.159e-05	0.000919524	GDSL esterase/lipase	GO:0016788
TraesCS7A02G278500.1	-1.32319	2.8561	56.6424	5.1647e-05	0.000919832	Fatty acyl-CoA reductase	0
TraesCS5A02G277900.1	-1.97611	2.64661	56.6332	5.16782e-05	0.000920055	cyclin-dependent kinase inhibitor	0
TraesCS5B02G056500.1	-1.69041	2.61523	56.6237	5.17104e-05	0.000920405	metal tolerance protein A2	0
TraesCS6B02G266200.1	-3.40846	2.09614	56.6091	5.176e-05	0.000921063	YABBY protein	GO:0007275
TraesCS6B02G082300.1	-1.94332	2.73207	56.5888	5.1829e-05	0.000922066	Histone H2A	GO:0000786; GO:0003677; GO:0005634; GO:0046982
TraesCS5A02G503700.1	-1.15957	3.66733	56.5381	5.20019e-05	0.00092402	Methyltransferase	GO:0006694; GO:0008152; GO:0008168
TraesCS6B02G354600.1	-2.40946	2.31985	56.5281	5.20358e-05	0.000924398	Peroxidase	GO:0004601; GO:0006979; GO:0020037; GO:0055114
TraesCS7B02G408400.1	-1.98411	4.57415	56.5154	5.20795e-05	0.000924949	Histone H2A	GO:0000786; GO:0003677; GO:0005634; GO:0046982
TraesCS3A02G341700.1	-1.04019	3.6099	56.5005	5.21304e-05	0.000925628	Wuschel-related homeobox protein	GO:0003677
TraesCS1D02G274300.1	-2.05194	4.59237	56.4878	5.21739e-05	0.000925726	Histone H3	GO:0000786; GO:0003677; GO:0046982
TraesCS5D02G209700.1	-2.59647	3.29317	56.4264	5.2385e-05	0.000928227	Xyloglucan endotransglucosylase/hydrolase	GO:0004553; GO:0005618; GO:0005975; GO:0006073; GO:0016762; GO:0048046
TraesCS4D02G318200.1	-1.56531	2.55077	56.3437	5.26712e-05	0.000932514	DNA polymerase delta small subunit	GO:0003677; GO:0003887; GO:0006260
TraesCS3A02G220700.1	-3.39189	4.2202	56.326	5.27327e-05	0.000932946	SNF2 domain-containing protein / helicase domain-containing protein	GO:0005524
TraesCS3D02G264000.1	-0.788204	6.19347	56.3256	5.27339e-05	0.000932946	Guanine nucleotide-binding protein beta subunit-like protein	GO:0005515
TraesCS2A02G561600.1	-1.15436	4.77045	56.2647	5.29464e-05	0.000936252	DNA/RNA helicase protein	GO:0005524
TraesCS5A02G036600.1	-1.39955	3.57058	56.1979	5.31804e-05	0.00093843	Kinesin-related protein	GO:0003777; GO:0005524; GO:0007018; GO:0008017
TraesCS1D02G084400.1	-2.10575	3.13994	56.1348	5.34023e-05	0.000941355	MYB transcription factor	GO:0003677
TraesCS3B02G037100.1	-1.93182	2.88157	56.1272	5.34291e-05	0.000941586	Trypsin inhibitor	GO:0004867; GO:0005576
TraesCS1B02G378500.1	-2.55928	3.15143	56.0924	5.35522e-05	0.000943089	Histone H4	GO:0000786; GO:0003677; GO:0005634; GO:0006334; GO:0046982
TraesCS7D02G166100.1	-1.31106	5.6775	56.0587	5.36718e-05	0.000944741	Receptor protein kinase	GO:0004672; GO:0005515; GO:0005524; GO:0006468
TraesCS1D02G336200.1	-1.91906	2.83739	56.0346	5.37575e-05	0.000945794	Rac-like GTP binding protein	GO:0003924; GO:0005525; GO:0005622; GO:0007264
TraesCS1D02G109800.1	-0.945007	5.43503	56.0361	5.37521e-05	0.000945794	Ubiquitin	GO:0003735; GO:0005515; GO:0005840; GO:0006412
TraesCS3D02G124800.1	-1.81182	2.07734	55.967	5.3999e-05	0.000949128	Transcriptional corepressor LEUNIG	GO:0005515
TraesCS3B02G206600.1	-1.2438	4.07983	55.9625	5.4015e-05	0.000949182	Kinase-like protein	GO:0004672; GO:0005488; GO:0005524; GO:0006468
TraesCS4A02G058800.2	-3.92689	1.8327	55.9301	5.41312e-05	0.000950995	Protein CRABS CLAW, putative	GO:0007275
TraesCS4B02G066700.1	-1.13985	5.38864	55.9181	5.41742e-05	0.000951458	Endoglucanase	GO:0003824; GO:0004553; GO:0005975
TraesCS6D02G357700.2	-2.24406	2.18733	55.8387	5.44606e-05	0.000954489	Basic helix-loop-helix transcription factor	GO:0046983
TraesCS5A02G352100.1	-1.78745	5.25379	55.8056	5.45804e-05	0.000956132	High mobility group family	0
TraesCS2B02G575200.1	-1.70843	2.89282	55.7873	5.46469e-05	0.000956838	Cyclopropane-fatty-acyl-phospholipid synthase	GO:0016491; GO:0055114
TraesCS1B02G144700.1	-1.2512	2.92961	55.7674	5.47193e-05	0.000957876	Late embryogenesis abundant (LEA) hydroxyproline-rich glycoprotein family	0
TraesCS2A02G065700.1	-1.2361	5.98378	55.7217	5.48856e-05	0.000960027	Aquaporin	GO:0005215; GO:0006810; GO:0016020
TraesCS4A02G077000.2	-0.904165	5.92814	55.6818	5.50319e-05	0.000961966	Ubiquitin	GO:0003735; GO:0005515; GO:0005840; GO:0006412
TraesCS2B02G321700.1	-1.55791	2.56054	55.6087	5.53003e-05	0.000965504	ATP-dependent RNA helicase DeaD	GO:0000166; GO:0003676; GO:0003824; GO:0005524; GO:0005622; GO:0006260; GO:0006281; GO:0006310; GO:0008026; GO:0043140; GO:0044237
TraesCS1A02G329600.1	-1.60853	2.83778	55.5981	5.53393e-05	0.000965956	#N/A	#N/A
TraesCS2A02G098300.1	-0.781247	5.91405	55.54	5.55545e-05	0.000968786	Non-specific serine/threonine protein kinase	GO:0004672; GO:0005524; GO:0006468; GO:0007165
TraesCS1D02G353700.1	-2.14869	2.50245	55.5298	5.55923e-05	0.000969214	Leucine-rich repeat receptor-like protein kinase family protein	GO:0005515
TraesCS3D02G099000.1	-2.04691	4.27945	55.5255	5.56081e-05	0.000969258	Histone H2B	GO:0000786; GO:0003677; GO:0046982
TraesCS6B02G124500.1	-1.33491	3.67886	55.4962	5.57169e-05	0.000970692	BRCT domain-containing protein	GO:0005515; GO:0008270
TraesCS2A02G492400.3	-1.38391	2.72978	55.4318	5.59574e-05	0.000973722	Regulator of chromosome condensation (RCC1) family protein	GO:0003677
TraesCS1A02G212400.1	-3.42742	4.10103	55.1658	5.69632e-05	0.00098692	#N/A	#N/A
TraesCS2A02G026100.1	-2.5283	4.20764	55.1466	5.70367e-05	0.000987659	disease resistance protein (TIR-NBS-LRR class)	GO:0043531
TraesCS3A02G200400.2	-1.63571	4.36055	55.0634	5.73567e-05	0.000991936	DNA helicase	GO:0003677; GO:0003678; GO:0005524; GO:0006260; GO:0006270; GO:0042555
TraesCS7D02G084400.1	-1.01513	5.51904	55.0558	5.7386e-05	0.000991962	Acyl-[acyl-carrier-protein] hydrolase	GO:0006633; GO:0016790
TraesCS4D02G079300.1	-1.27314	3.17746	55.0317	5.74789e-05	0.00099311	Condensin-2 complex subunit G2	GO:0005488; GO:0005634
TraesCS6A02G259000.3	-3.38108	3.39973	54.9915	5.76348e-05	0.000995333	MADS box transcription factor	GO:0003677; GO:0003700; GO:0005634; GO:0006355; GO:0046983
TraesCS4D02G359600.1	-1.12038	3.92061	54.9827	5.76687e-05	0.0009954	Homeobox leucine-zipper protein	GO:0003677; GO:0008289
TraesCS1A02G167400.2	-1.07439	3.33722	54.9732	5.77059e-05	0.0009954	#N/A	#N/A
TraesCS3A02G409200.2	-1.17138	4.35517	54.9374	5.78449e-05	0.000996373	Hexosyltransferase	GO:0016757
TraesCS1D02G160600.1	-4.20593	3.42818	54.9189	5.79173e-05	0.000997007	Ubiquitin carboxyl-terminal hydrolase-like protein	GO:0005515
TraesCS6A02G219000.2	-1.19915	3.59381	54.8612	5.81428e-05	0.00100056	Arginine/serine-rich splicing factor, putative	GO:0003676; GO:0008270
TraesCS7B02G024900.1	-1.36288	3.35516	54.8391	5.82297e-05	0.00100182	NBS-LRR-like resistance protein	GO:0043531
TraesCS5B02G103600.1	-1.42649	3.3883	54.8189	5.83092e-05	0.00100295	Histone H2A	GO:0000786; GO:0003677; GO:0005634; GO:0046982
TraesCS4D02G342600.1	-1.22844	4.15507	54.7951	5.8403e-05	0.00100391	Peroxidase	GO:0004601; GO:0006979; GO:0020037; GO:0055114
TraesCS3A02G369000.1	-1.79335	2.58699	54.766	5.8518e-05	0.00100513	Cell division control protein 6-like protein	GO:0006270; GO:0051301
TraesCS2B02G361700.1	-1.53299	3.10821	54.7615	5.85357e-05	0.00100519	Anaphase-promoting complex subunit 2	GO:0006511; GO:0031625
TraesCS7A02G427200.1	-1.38024	3.301	54.7302	5.86595e-05	0.00100685	Xyloglucan endotransglucosylase/hydrolase	GO:0004553; GO:0005618; GO:0005975; GO:0006073; GO:0010411; GO:0016762; GO:0042546; GO:0048046
TraesCS4B02G037800.1	-2.12262	4.29279	54.7177	5.87094e-05	0.00100747	Lipoxygenase	GO:0005515; GO:0016491; GO:0016702; GO:0046872; GO:0055114
TraesCS4B02G245700.1	-2.23185	2.99605	54.6706	5.88967e-05	0.00101044	MADS box transcription factor	GO:0003677; GO:0003700; GO:0005634; GO:0006355; GO:0046983
TraesCS2D02G291200.1	-1.0438	5.35862	54.6017	5.9172e-05	0.00101398	Protein kinase	GO:0004672; GO:0005524; GO:0006468
TraesCS7D02G354900.1	-1.08781	3.93411	54.5742	5.92824e-05	0.00101505	Receptor-like kinase	GO:0004672; GO:0005515; GO:0005524; GO:0006468
TraesCS6A02G055200.1	-2.35023	5.45033	54.5518	5.93725e-05	0.00101551	Histone H4	GO:0000786; GO:0003677; GO:0005634; GO:0006334; GO:0046982
TraesCS7A02G149100.1	-2.31229	1.61134	54.5539	5.93637e-05	0.00101551	BTB/POZ domain-containing protein	GO:0005515
TraesCS2D02G369200.1	-1.74663	2.36906	54.535	5.94402e-05	0.00101643	Beta-expansin	GO:0005576; GO:0019953
TraesCS5D02G100800.2	-1.74931	4.32019	54.4942	5.9605e-05	0.00101849	DNA helicase	GO:0003677; GO:0003678; GO:0005524; GO:0005634; GO:0006260; GO:0006270; GO:0042555
TraesCS6B02G315200.1	-1.32104	3.49803	54.4963	5.95962e-05	0.00101849	DNA-directed RNA polymerase II subunit rpb4	GO:0000166; GO:0003824; GO:0003899; GO:0006351; GO:0044237
TraesCS3A02G200400.1	-1.631	4.66629	54.4629	5.97315e-05	0.00101998	DNA helicase	GO:0003677; GO:0003678; GO:0005524; GO:0006260; GO:0006270; GO:0042555
TraesCS2B02G266700.1	-1.48704	3.93809	54.4635	5.9729e-05	0.00101998	Non-specific serine/threonine protein kinase	GO:0004672; GO:0005515; GO:0005524; GO:0006468
TraesCS7A02G211000.1	-1.05072	5.11366	54.4417	5.98177e-05	0.00102074	Importin, putative	GO:0005488; GO:0006886; GO:0008536
TraesCS5B02G278900.3	-1.11211	3.29845	54.4213	5.99004e-05	0.00102167	VWA domain containing protein	0
TraesCS7A02G204000.1	-1.62953	4.26177	54.3555	6.01692e-05	0.00102578	Condensin complex subunit 3	GO:0005488
TraesCS3D02G080400.2	-4.22357	0.891915	54.3252	6.02931e-05	0.00102717	Zinc-finger domain of monoamine-oxidase A repressor R1 protein	0
TraesCS6B02G370300.1	-1.43753	4.00151	54.231	6.06812e-05	0.00103282	Subtilisin protease	GO:0004252; GO:0006508
TraesCS7D02G004600.2	-1.6609	2.40142	54.202	6.08012e-05	0.00103451	Disease resistance protein (TIR-NBS-LRR class) family	GO:0005515; GO:0043531
TraesCS3D02G162700.1	-1.06218	4.87429	54.2002	6.08086e-05	0.00103451	Auxin-responsive protein	GO:0005515
TraesCS1A02G161200.2	-2.42634	2.06879	54.1753	6.0912e-05	0.00103603	#N/A	#N/A
TraesCS1D02G262000.1	-1.73553	3.40952	54.17	6.09342e-05	0.00103616	Histone H4	GO:0000786; GO:0003677; GO:0005634; GO:0006334; GO:0046982
TraesCS3B02G610800.1	-1.38928	4.82837	54.1162	6.11583e-05	0.00103949	Histone H2A	GO:0000786; GO:0003677; GO:0005634; GO:0046982
TraesCS5A02G264000.1	-1.68277	3.21268	54.0822	6.13003e-05	0.00104166	Nucleolar-like protein	0
TraesCS2D02G167300.2	-1.31587	3.25148	54.0545	6.14168e-05	0.00104267	Receptor protein kinase, putative	GO:0004672; GO:0005515; GO:0005524; GO:0006468
TraesCS2B02G377500.1	-1.97145	2.89015	54.0432	6.14641e-05	0.001043	Adenine phosphoribosyltransferase	GO:0003999; GO:0005737; GO:0006168; GO:0009116
TraesCS6D02G063000.1	-1.96434	5.27486	54.0243	6.15434e-05	0.00104385	Histone H3	GO:0000786; GO:0003677; GO:0046982
TraesCS3B02G347300.1	-3.27022	2.68929	54.0156	6.15801e-05	0.00104399	Arabinogalactan peptide 14	0
TraesCS2D02G391500.1	-2.79449	1.57268	54.0042	6.16282e-05	0.00104432	Histone H4	GO:0000786; GO:0003677; GO:0005634; GO:0006334; GO:0046982
TraesCS3B02G472600.1	-1.01817	4.17638	53.9944	6.16697e-05	0.00104478	S-acyltransferase	0
TraesCS1A02G228800.1	-2.1418	2.72063	53.9892	6.16913e-05	0.00104491	#N/A	#N/A
TraesCS7D02G289200.1	-1.02356	7.14494	53.9116	6.20199e-05	0.00104853	RNA binding protein	GO:0003676
TraesCS6A02G299000.1	-1.0327	3.74201	53.9028	6.20577e-05	0.00104893	RNA-dependent RNA polymerase	GO:0003676; GO:0003968
TraesCS6A02G034800.1	-1.78449	5.03218	53.8868	6.21256e-05	0.00104959	Histone H2A	GO:0000786; GO:0003677; GO:0005634; GO:0046982
TraesCS5B02G195400.1	-1.84101	3.25874	53.8122	6.2444e-05	0.001054	Strictosidine synthase family protein	GO:0009058; GO:0016844
TraesCS2D02G332300.1	-2.05181	2.92708	53.8085	6.24599e-05	0.00105402	WRKY transcription factor	GO:0003700; GO:0006355; GO:0043565
TraesCS4A02G485400.2	-1.24543	6.38452	53.738	6.27632e-05	0.00105841	Acid invertase 1	GO:0004553; GO:0005975
TraesCS6B02G024600.1	-2.74865	8.7327	53.7	6.29272e-05	0.00106044	histone acetyltransferase of the CBP family 12	GO:0005576; GO:0008200; GO:0009405
TraesCS5B02G404600.1	-1.08436	5.51755	53.7025	6.29164e-05	0.00106044	Subtilisin-like protease	GO:0004252; GO:0006508
TraesCS7B02G002500.2	-1.09993	3.85428	53.6759	6.30316e-05	0.00106183	NBS-LRR disease resistance protein-like protein	0
TraesCS2D02G400200.2	-0.910304	4.26643	53.6743	6.30387e-05	0.00106183	Argonaute	GO:0003676; GO:0005515
TraesCS2D02G551400.1	-1.18571	5.28904	53.6415	6.3181e-05	0.00106349	squamosa promoter binding protein-like 1	0
TraesCS7D02G408100.1	-1.04605	4.45118	53.6417	6.31801e-05	0.00106349	Leucine-rich repeat protein kinase family protein	GO:0005515
TraesCS4B02G028500.1	-1.42574	2.66037	53.4315	6.41021e-05	0.00107578	Tesmin/TSO1-like CXC domain-containing protein	0
TraesCS1D02G262900.1	-0.994484	5.68547	53.4074	6.42089e-05	0.00107682	GDSL esterase/lipase	GO:0016788
TraesCS7B02G031500.2	-1.52245	4.32362	53.3933	6.42715e-05	0.00107714	Ribonucleoside-diphosphate reductase	GO:0004748; GO:0005524; GO:0006260; GO:0055114
TraesCS7A02G321900.1	-2.08142	2.77433	53.3672	6.43873e-05	0.00107876	Gamma-irradiation and mitomycin c induced 1	0
TraesCS6D02G026400.1	-1.91775	4.30469	53.3649	6.43977e-05	0.00107876	Acid beta-fructofuranosidase	GO:0004553; GO:0004564; GO:0004575; GO:0005975
TraesCS2B02G044700.1	-0.993429	4.81034	53.3549	6.44422e-05	0.00107901	NBS-LRR-like resistance protein	GO:0043531
TraesCS5D02G343100.1	-1.09166	5.25567	53.339	6.45131e-05	0.00107945	Glutathione S-transferase	GO:0005515
TraesCS4A02G275900.1	-2.57204	4.94623	53.3316	6.45462e-05	0.00107976	Lipoxygenase	GO:0005515; GO:0016491; GO:0016702; GO:0046872; GO:0055114
TraesCS3A02G405100.2	-4.76643	3.49357	53.325	6.45758e-05	0.00107977	B3 domain-containing protein	GO:0003677
TraesCS2B02G410700.1	-1.83248	3.81604	53.3249	6.45761e-05	0.00107977	Ubiquitous surface protein a2h	0
TraesCS7A02G321900.2	-1.92494	3.62679	53.3162	6.46149e-05	0.00108011	gamma-irradiation and mitomycin c induced 1	0
TraesCS2B02G177100.1	-1.94667	3.68761	53.304	6.46696e-05	0.00108026	Low temperature and salt responsive protein	GO:0016021
TraesCS1A02G202000.1	-1.61517	3.07299	53.2801	6.47766e-05	0.00108139	#N/A	#N/A
TraesCS2A02G137400.1	-2.19359	1.81766	53.2148	6.507e-05	0.0010853	RNA-binding protein	GO:0003676
TraesCS4B02G245900.1	-3.45745	1.85544	53.1582	6.53259e-05	0.00108733	Protein CRABS CLAW, putative	GO:0007275
TraesCS5A02G549700.1	-1.35585	3.51118	53.1467	6.53778e-05	0.00108795	Homeobox leucine-zipper protein	GO:0003677; GO:0008289
TraesCS1D02G053700.1	-1.2775	5.19205	53.0864	6.56522e-05	0.00109142	Glycine-rich protein A3	0
TraesCS5B02G517500.1	-1.03097	6.26327	53.0409	6.586e-05	0.00109231	Cellulose synthase	GO:0005515; GO:0008270; GO:0016020; GO:0016760; GO:0030244
TraesCS4B02G066700.2	-1.02451	4.86995	53.0485	6.58254e-05	0.00109231	Endoglucanase	GO:0003824; GO:0004553; GO:0005975
TraesCS1A02G101300.1	-0.833072	6.08404	53.0401	6.58636e-05	0.00109231	#N/A	#N/A
TraesCS2B02G247100.3	-1.53836	2.91497	52.9809	6.61353e-05	0.00109557	Abnormal spindle-like microcephaly-associated protein-like protein	GO:0005488; GO:0005515
TraesCS7B02G402200.1	-1.94461	2.15164	52.9633	6.62162e-05	0.00109641	Squamosa promoter binding protein-like protein	GO:0003677; GO:0005634
TraesCS3A02G041200.1	-0.820821	5.38239	52.9664	6.62022e-05	0.00109641	Ethylene-responsive transcription factor	GO:0003677; GO:0003700; GO:0006355
TraesCS7D02G204900.1	-2.5104	2.19767	52.9547	6.62561e-05	0.00109682	Cytochrome P450	GO:0005506; GO:0016705; GO:0020037; GO:0055114
TraesCS7A02G270800.2	-1.18157	4.49165	52.8349	6.6811e-05	0.00110426	Kinesin-like protein	GO:0003777; GO:0005524; GO:0007018; GO:0008017
TraesCS1D02G002400.2	-2.30183	3.51234	52.8273	6.68466e-05	0.00110447	E3 ubiquitin-protein ligase ORTHRUS 2	GO:0005515; GO:0008270; GO:0042393
TraesCS3B02G309000.1	-0.839614	5.78227	52.8149	6.69045e-05	0.00110506	Kinesin-like protein	GO:0003777; GO:0005515; GO:0005524; GO:0007018; GO:0008017
TraesCS5D02G409500.1	-1.28011	5.23629	52.7645	6.71404e-05	0.00110795	Kin of IRRE-like protein 1	0
TraesCS5D02G130100.1	-0.913228	4.25654	52.7605	6.71589e-05	0.00110801	Filament-like plant protein	0
TraesCS6A02G379000.1	-2.08611	3.44058	52.7436	6.72384e-05	0.00110907	Kinesin like protein	GO:0003777; GO:0005524; GO:0007018; GO:0008017
TraesCS3B02G312900.3	-1.37727	2.53653	52.7373	6.72677e-05	0.0011093	Poly [ADP-ribose] polymerase	GO:0003677; GO:0008270
TraesCS5B02G560800.1	-3.09229	2.73145	52.7253	6.73241e-05	0.00110948	Ripening-related protein	0
TraesCS7A02G270800.1	-1.23731	4.46297	52.7262	6.73198e-05	0.00110948	Kinesin-like protein	GO:0003777; GO:0005524; GO:0007018; GO:0008017
TraesCS3B02G007200.1	-0.953478	4.73112	52.7023	6.74324e-05	0.00111052	50S ribosomal protein L6	GO:0003735; GO:0005622; GO:0005840; GO:0006412; GO:0019843
TraesCS1B02G380200.1	-2.09012	4.85662	52.6672	6.75983e-05	0.00111175	Histone H4	GO:0000786; GO:0003677; GO:0005634; GO:0006334; GO:0046982
TraesCS2B02G400600.1	-0.87743	5.50497	52.6676	6.75963e-05	0.00111175	60S ribosomal protein L14, putative	GO:0003735; GO:0005622; GO:0005840; GO:0006412
TraesCS1B02G362600.1	-1.77264	2.45333	52.6539	6.76612e-05	0.00111253	Early nodulin-like protein	GO:0009055
TraesCS5D02G393400.1	-1.51705	3.78869	52.6367	6.77428e-05	0.00111337	HXXXD-type acyl-transferase family protein, putative	GO:0016747
TraesCS3D02G277300.1	-2.49062	1.71574	52.6136	6.78522e-05	0.00111417	Glucan endo-1,3-beta-glucosidase, putative	GO:0004553; GO:0005975
TraesCS3B02G275000.1	-1.26339	5.2321	52.5622	6.80965e-05	0.00111768	Receptor kinase	GO:0004672; GO:0005515; GO:0005524; GO:0006468
TraesCS2A02G189600.1	-1.44259	3.97568	52.5468	6.81704e-05	0.00111839	GRAS transcription factor	0
TraesCS7B02G047200.1	-2.02649	3.14544	52.5375	6.82148e-05	0.00111887	RING/U-box superfamily protein	GO:0005515; GO:0008270
TraesCS3A02G348600.1	-2.47182	2.13055	52.5058	6.83665e-05	0.0011201	Cinnamoyl-CoA reductase 4	GO:0003824; GO:0050662
TraesCS3B02G142300.5	-1.605	2.36996	52.4366	6.8699e-05	0.00112378	Transcriptional corepressor LEUNIG	GO:0005515
TraesCS5A02G443900.1	-1.26308	5.70811	52.4458	6.86546e-05	0.00112378	Histone H1	GO:0000786; GO:0003677; GO:0005634; GO:0006334
TraesCS3D02G177600.1	-1.2356	4.63135	52.4392	6.86866e-05	0.00112378	Protein kinase	GO:0004672; GO:0005524; GO:0006468
TraesCS2B02G186000.1	-1.8833	4.63246	52.4281	6.87401e-05	0.0011242	Histone H3	GO:0000786; GO:0003677; GO:0046982
TraesCS5B02G087700.1	-0.906015	7.05248	52.4063	6.88454e-05	0.00112517	70 kDa heat shock protein	0
TraesCS1A02G295400.1	-2.15039	4.49043	52.398	6.88857e-05	0.00112533	#N/A	#N/A
TraesCS3D02G314600.1	-1.38188	4.02959	52.3755	6.89946e-05	0.00112685	Protein downstream neighbor of Son	0
TraesCS2A02G459100.1	-2.4761	1.91472	52.3713	6.90148e-05	0.00112693	NBS-LRR disease resistance protein	GO:0043531
TraesCS2B02G018200.1	-0.875043	5.35626	52.3556	6.90913e-05	0.00112768	NBS-LRR disease resistance protein-like protein	GO:0043531
TraesCS1D02G335200.2	-1.36965	3.8859	52.3254	6.9238e-05	0.00112982	Glucan endo-1,3-beta-glucosidase 1	0
TraesCS7B02G069800.2	-0.937817	5.50099	52.3075	6.9325e-05	0.0011306	Receptor protein kinase	GO:0004672; GO:0005515; GO:0005524; GO:0006468
TraesCS2B02G348700.1	-1.17199	3.51105	52.2231	6.97382e-05	0.00113469	Kinesin-like protein	GO:0003777; GO:0005515; GO:0005524; GO:0007018; GO:0008017
TraesCS1B02G346200.2	-1.50388	3.97932	52.1204	7.02452e-05	0.00114116	Glucan endo-1,3-beta-glucosidase 1	0
TraesCS7A02G148800.1	-1.55938	3.26368	52.1133	7.02801e-05	0.00114123	ROP binding protein kinases 2	0
TraesCS3D02G272800.1	-1.19677	3.53513	52.0946	7.03729e-05	0.00114248	Dynamin-like	GO:0003924; GO:0005525
TraesCS2B02G321700.2	-1.71505	2.4976	52.0607	7.05417e-05	0.0011442	ATP-dependent RNA helicase DeaD	GO:0000166; GO:0003676; GO:0003824; GO:0005524; GO:0005622; GO:0006260; GO:0006281; GO:0006310; GO:0008026; GO:0043140; GO:0044237
TraesCS2B02G483100.1	-3.64445	3.30623	52.0428	7.06308e-05	0.00114538	Collagen alpha-1(IV) chain	0
TraesCS5A02G304700.1	-2.09143	2.24985	51.9822	7.09345e-05	0.0011493	Formin-like protein	0
TraesCS4B02G260600.1	-0.805462	7.08228	51.9861	7.09146e-05	0.0011493	40S ribosomal protein S3a	GO:0003735; GO:0005622; GO:0005840; GO:0006412
TraesCS5A02G335700.1	-1.8519	2.49521	51.9758	7.09663e-05	0.00114956	bZIP transcription factor (DUF630 and DUF632)	0
TraesCS6D02G342200.1	-1.07069	4.39474	51.9591	7.10503e-05	0.00115041	Two-component response regulator	GO:0000160; GO:0003677; GO:0003700; GO:0007165
TraesCS3A02G333000.1	-0.870053	4.47424	51.9608	7.10418e-05	0.00115041	Cyclin	GO:0005634
TraesCS6B02G352000.1	-2.09808	1.82924	51.9398	7.11473e-05	0.00115149	membrane-associated kinase regulator-like protein	0
TraesCS5B02G499100.1	-1.00478	5.08345	51.9192	7.1251e-05	0.00115187	Nucleobase ascorbate transporter	GO:0005215; GO:0006810; GO:0016020; GO:0055085
TraesCS5D02G435000.1	-1.34153	2.79675	51.8912	7.13926e-05	0.00115328	myosin-binding protein (Protein of unknown function, DUF593)	0
TraesCS4B02G054200.1	-1.22619	5.69789	51.8895	7.14011e-05	0.00115328	Histone H2B	GO:0000786; GO:0003677; GO:0046982
TraesCS4D02G019000.1	-1.38727	5.37711	51.8628	7.15365e-05	0.00115502	Uracil phosphoribosyltransferase	0
TraesCS6A02G200600.1	-0.909979	5.50259	51.862	7.15406e-05	0.00115502	Glycerophosphodiester phosphodiesterase	GO:0006629; GO:0008081
TraesCS5D02G417700.1	-1.06444	7.05562	51.8587	7.15573e-05	0.00115504	Tubulin alpha chain	GO:0003924; GO:0005200; GO:0005525; GO:0005874; GO:0007017
TraesCS6D02G241500.1	-2.42098	4.45408	51.8478	7.16127e-05	0.00115568	Histone H4	GO:0000786; GO:0003677; GO:0005634; GO:0006334; GO:0046982
TraesCS4A02G317400.1	-8.97025	0.133255	80.9717	7.17032e-05	0.00115663	Mannonate dehydratase	0
TraesCS2B02G374700.1	-0.815458	7.05199	51.8159	7.17745e-05	0.00115752	70 kDa heat shock protein	0
TraesCS6A02G337100.3	-0.7747	6.05168	51.8049	7.18309e-05	0.00115818	70 kDa heat shock protein	0
TraesCS1A02G262000.1	-2.0275	4.01418	51.7723	7.1997e-05	0.00116046	#N/A	#N/A
TraesCS6A02G061600.1	-2.09284	4.20106	51.7547	7.20869e-05	0.00116154	Histone H4	GO:0000786; GO:0003677; GO:0005634; GO:0006334; GO:0046982
TraesCS5D02G439200.1	-0.997587	4.53294	51.7026	7.23543e-05	0.00116508	evolutionarily conserved C-terminal region 2	GO:0003723
TraesCS3B02G336900.1	-5.47685	3.07951	51.692	7.24091e-05	0.00116545	ADP-glucose pyrophosphorylase small subunit 2	0
TraesCS5D02G130500.2	-0.889702	5.11266	51.6883	7.24278e-05	0.00116549	SAP domain containing protein, expressed	0
TraesCS2D02G158200.1	-3.55888	1.66351	51.6435	7.26592e-05	0.0011687	MYB transcription factor	GO:0003677
TraesCS5B02G278700.1	-0.923807	4.6172	51.6319	7.27189e-05	0.00116915	60S ribosomal protein L32	GO:0003735; GO:0005622; GO:0005840; GO:0006412
TraesCS3A02G331500.1	-1.78387	1.72059	51.6235	7.27626e-05	0.00116959	Cysteine proteinase inhibitor	GO:0004869
TraesCS5D02G433100.1	-1.79267	2.54118	51.5999	7.2885e-05	0.00117104	Ethylene-responsive transcription factor, putative	GO:0003677; GO:0003700; GO:0006355
TraesCS5B02G348100.1	-1.02424	3.99924	51.5737	7.3021e-05	0.00117235	DUF630 family protein, putative (DUF630 and DUF632)	0
TraesCS2D02G018000.2	-1.29898	2.84287	51.5553	7.31166e-05	0.00117322	Pectate lyase	0
TraesCS6D02G357700.1	-1.72534	2.47344	51.5342	7.32269e-05	0.00117447	basic helix-loop-helix (bHLH) DNA-binding superfamily protein	GO:0046983
TraesCS5A02G154400.1	-1.92442	2.17684	51.5196	7.33027e-05	0.00117517	TIR-NBS-LRR class disease resistance protein	0
TraesCS5A02G382600.1	-1.85006	4.05607	51.5077	7.33653e-05	0.0011753	Auxin-responsive protein	GO:0005515
TraesCS5B02G215500.1	-1.40233	2.95881	51.5116	7.3345e-05	0.0011753	Histone H4	GO:0000786; GO:0003677; GO:0005634; GO:0006334; GO:0046982
TraesCS3B02G316500.1	-1.0367	3.87971	51.5085	7.3361e-05	0.0011753	Non-specific serine/threonine protein kinase	GO:0004672; GO:0005524; GO:0006468
TraesCS3D02G203400.2	-1.6254	3.30575	51.4978	7.3417e-05	0.00117546	DNA helicase	GO:0003677; GO:0003678; GO:0005524; GO:0006260; GO:0006270; GO:0042555
TraesCS5B02G392900.1	-1.19101	3.44635	51.4749	7.3537e-05	0.00117647	RNA binding family protein isoform 1	GO:0003676
TraesCS7A02G107400.1	-0.803192	7.42445	51.4543	7.36453e-05	0.00117705	Profilin	GO:0003779
TraesCS2D02G202000.2	-0.913967	3.92242	51.4218	7.38163e-05	0.00117876	Importin-5	GO:0005488; GO:0005515; GO:0006886; GO:0008536
TraesCS2D02G148000.1	-6.65114	-0.116052	51.3839	7.40161e-05	0.00118115	B3 domain-containing protein	GO:0003677
TraesCS1B02G075700.1	-2.10652	3.00898	51.3812	7.40308e-05	0.00118115	Receptor-like protein kinase	GO:0004672; GO:0005509; GO:0005515; GO:0005524; GO:0006468; GO:0030247
TraesCS3A02G277100.1	-1.96404	3.06118	51.3205	7.43526e-05	0.0011837	Glucan endo-1,3-beta-glucosidase, putative	GO:0004553; GO:0005975
TraesCS1D02G081200.1	-0.800997	5.79806	51.2939	7.44939e-05	0.00118497	Glutathione S-transferase	GO:0005515
TraesCS6B02G079200.1	-2.35648	5.31045	51.2816	7.45598e-05	0.00118564	Histone H4	GO:0000786; GO:0003677; GO:0005634; GO:0006334; GO:0046982
TraesCS5B02G409500.1	-1.77823	2.89489	51.2422	7.47706e-05	0.00118836	BTB/POZ domain-containing protein	GO:0005515
TraesCS5A02G103100.2	-2.30445	2.79078	51.2228	7.48745e-05	0.00118968	LIM domain protein	GO:0008270
TraesCS1B02G215800.2	-1.21782	3.31915	51.2114	7.49354e-05	0.00119039	Monosaccharide-sensing protein 2	GO:0005215; GO:0016020; GO:0016021; GO:0022857; GO:0022891; GO:0055085
TraesCS7A02G095900.1	-1.10312	3.76135	51.1846	7.50794e-05	0.00119146	Disease resistance protein (NBS-LRR class) family	GO:0043531
TraesCS1A02G140600.1	-0.884628	4.47474	51.1862	7.50713e-05	0.00119146	#N/A	#N/A
TraesCS1D02G441900.1	-1.78328	3.14319	51.1719	7.51478e-05	0.00119195	ubiquitin carboxyl-terminal hydrolase	GO:0006511; GO:0016579; GO:0036459
TraesCS2D02G548900.1	-0.967825	5.06131	51.1656	7.51819e-05	0.00119223	Auxin response factor	GO:0003677; GO:0005515; GO:0005634; GO:0006355; GO:0009725
TraesCS4D02G122500.3	-2.30887	1.4982	51.1298	7.53751e-05	0.00119374	RNA-binding domain CCCH-type zinc finger protein	GO:0003676; GO:0046872
TraesCS6D02G172100.1	-1.50941	2.44965	51.1146	7.54574e-05	0.00119479	Kinase family protein	GO:0004672; GO:0004842; GO:0005524; GO:0006468; GO:0006950; GO:0016567
TraesCS3A02G065900.1	-2.31455	2.17252	51.0857	7.56145e-05	0.0011965	E3 ubiquitin-protein ligase	GO:0005515; GO:0008270
TraesCS4B02G316300.1	-0.988267	4.9937	51.0824	7.5632e-05	0.00119652	HR-like lesion-inducing protein-related protein	0
TraesCS4A02G401100.1	-0.967781	4.99829	51.0792	7.56496e-05	0.00119654	Nucleosome assembly protein 1-1	GO:0005634; GO:0006334
TraesCS7D02G326200.2	-2.21465	2.96748	51.0611	7.57479e-05	0.00119757	High mobility group family	0
TraesCS3B02G455100.1	-1.85954	2.27011	51.0184	7.59808e-05	0.00119996	Protease inhibitor/seed storage/lipid transfer protein family protein	0
TraesCS3B02G390000.1	-1.15736	4.11248	51.0048	7.60552e-05	0.00120061	Histone H2B	GO:0000786; GO:0003677; GO:0046982
TraesCS1B02G374100.2	-1.04226	4.25744	50.9577	7.63131e-05	0.00120417	IQ domain-containing protein	GO:0005515
TraesCS5B02G513100.1	-1.14827	4.67057	50.95	7.63557e-05	0.00120417	Pectin lyase-like superfamily protein	GO:0004650; GO:0005975
TraesCS6D02G314500.1	-1.00866	3.68807	50.9539	7.63341e-05	0.00120417	Kinesin-like protein	GO:0003777; GO:0005524; GO:0007018; GO:0008017
TraesCS6D02G220400.1	-2.88069	2.42222	50.9366	7.64296e-05	0.00120496	YABBY protein	GO:0007275
TraesCS1D02G077900.1	-1.25231	4.12151	50.93	7.64657e-05	0.00120516	Formin-like protein	GO:0005515
TraesCS2D02G370400.2	-1.24461	3.84758	50.913	7.65591e-05	0.00120623	ABC transporter G family member	GO:0005524; GO:0016020; GO:0016887
TraesCS6D02G025000.1	-1.17615	4.55936	50.8119	7.71194e-05	0.0012127	S-adenosyl-L-methionine-dependent methyltransferases superfamily protein	GO:0008168
TraesCS6D02G008900.2	-2.18881	3.23646	50.7972	7.7201e-05	0.00121372	GDSL esterase/lipase	GO:0016788
TraesCS6D02G140500.2	-1.60606	3.32457	50.768	7.73639e-05	0.00121579	Protein CYPRO4	GO:0005515
TraesCS5B02G211700.1	-1.46692	4.55676	50.7677	7.73656e-05	0.00121579	Hypersensitive-induced response protein 1	0
TraesCS7D02G130500.2	-1.36979	4.51485	50.762	7.73977e-05	0.00121603	Ribonucleoside-diphosphate reductase	GO:0004748; GO:0005524; GO:0006260; GO:0055114
TraesCS5A02G118700.1	-1.32861	3.19343	50.7305	7.75739e-05	0.00121749	Filament-like plant protein	0
TraesCS2A02G165800.2	-1.31	2.83957	50.7362	7.75421e-05	0.00121749	protein kinase family protein	GO:0004672; GO:0005524; GO:0006468
TraesCS7A02G419100.1	-0.848096	5.54273	50.7318	7.75669e-05	0.00121749	60S acidic ribosomal protein P3	GO:0003735; GO:0005622; GO:0005840; GO:0006414
TraesCS7A02G164000.1	-1.15656	6.18909	50.71	7.76889e-05	0.00121851	Receptor protein kinase	GO:0004672; GO:0005515; GO:0005524; GO:0006468
TraesCS2B02G585400.1	-2.06512	2.15313	50.7004	7.77426e-05	0.0012191	BTB/POZ domain-containing protein	0
TraesCS2D02G322800.1	-1.44361	3.04395	50.6837	7.7837e-05	0.00122005	Kinesin-like protein	GO:0003777; GO:0005524; GO:0007018; GO:0008017
TraesCS7B02G183600.3	-0.961308	4.63679	50.6649	7.79428e-05	0.00122126	RNA binding protein	GO:0003676
TraesCS5D02G366900.1	-1.34704	3.05604	50.6564	7.79906e-05	0.00122167	Uveal autoantigen with coiled-coil domains and ankyrin repeats isoform 1	0
TraesCS1D02G353100.4	-0.815834	7.26714	50.6336	7.81192e-05	0.0012229	Tubulin alpha chain	GO:0003924; GO:0005200; GO:0005525; GO:0005874; GO:0007017
TraesCS1A02G329600.2	-1.66546	2.23726	50.6265	7.81598e-05	0.00122302	#N/A	#N/A
TraesCS7A02G151700.1	-1.32907	3.31138	50.612	7.82414e-05	0.00122403	Origin recognition complex subunit 1	GO:0003682; GO:0005515; GO:0005524; GO:0008270
TraesCS3D02G441700.1	-1.64049	2.13126	50.5829	7.8407e-05	0.00122583	ARM repeat superfamily protein	GO:0005488
TraesCS5D02G202800.1	-1.99152	3.09946	50.5757	7.84477e-05	0.00122592	Strictosidine synthase family protein	GO:0009058; GO:0016844
TraesCS4B02G092200.1	-1.86139	4.71159	50.573	7.84629e-05	0.00122592	Protein kinase family protein	GO:0004672; GO:0005524; GO:0006468
TraesCS5B02G122200.1	-0.893623	5.41335	50.5668	7.84982e-05	0.00122616	LPS-assembly protein LptD	0
TraesCS7D02G400000.1	-4.79349	2.88317	50.5364	7.86714e-05	0.00122813	Protein lateral root primordium 1	0
TraesCS6B02G167100.2	-1.93455	3.61575	50.5274	7.87227e-05	0.00122867	Auxin response factor	GO:0003677; GO:0005515; GO:0005634; GO:0006355; GO:0009725
TraesCS1A02G262500.1	-1.21807	4.69395	50.4977	7.88926e-05	0.0012308	#N/A	#N/A
TraesCS4A02G272800.1	-1.08478	4.68609	50.449	7.91715e-05	0.00123409	Beta-glucosidase	GO:0004553; GO:0005975
TraesCS3D02G119400.1	-1.94786	3.03717	50.4362	7.92452e-05	0.00123498	DNA mismatch repair protein mutS	GO:0005524; GO:0006298; GO:0030983
TraesCSU02G081100.1	-1.75504	3.7584	50.4227	7.9323e-05	0.00123539	Histone H2B	GO:0000786; GO:0003677; GO:0046982
TraesCS4A02G417400.1	-0.845211	5.66367	50.4252	7.93089e-05	0.00123539	30S ribosomal protein S10	GO:0003735; GO:0005840; GO:0006412; GO:0015935
TraesCS2D02G039700.2	-1.38336	3.57035	50.398	7.94659e-05	0.00123684	Glutamyl-tRNA(Gln) amidotransferase subunit A	0
TraesCS5A02G458900.1	-0.766309	5.91189	50.3528	7.97271e-05	0.00123985	30S ribosomal protein S5	GO:0003723; GO:0003735; GO:0005840; GO:0006412; GO:0015935
TraesCS4A02G293000.1	-1.27846	5.55282	50.3417	7.97916e-05	0.00124059	RNA-binding protein	GO:0003676
TraesCS6A02G222900.1	-1.49152	5.34499	50.3263	7.98811e-05	0.00124145	Phenylalanine ammonia-lyase	GO:0003824; GO:0005737; GO:0006559; GO:0016841
TraesCS2B02G186900.1	-2.32275	1.79646	50.3175	7.99323e-05	0.00124172	Heavy-metal-associated domain-containing protein, putative, expressed	GO:0030001; GO:0046872
TraesCS6B02G355600.1	-1.31511	5.33248	50.2783	8.01604e-05	0.0012442	Glucan endo-1,3-beta-glucosidase 3	GO:0004553; GO:0005975
TraesCS4B02G210300.1	-1.19007	3.62399	50.2754	8.01778e-05	0.00124421	Mannose-1-phosphate guanyltransferase, putative	GO:0009058; GO:0016779
TraesCS3A02G156000.1	-3.09462	0.896408	50.2558	8.02922e-05	0.00124493	Transducin/WD40 repeat protein	GO:0005515
TraesCS3B02G201700.1	-2.32287	6.49083	50.26	8.02676e-05	0.00124493	MFS18 protein	0
TraesCS4D02G205100.1	-1.55706	4.4178	50.2002	8.06181e-05	0.00124813	Histone H2A	GO:0000786; GO:0003677; GO:0005634; GO:0046982
TraesCS3A02G214100.1	-1.08005	4.4773	50.1923	8.06644e-05	0.00124837	Aspartyl protease family protein	GO:0004190; GO:0006508
TraesCS2B02G520600.3	-1.07803	3.19422	50.1891	8.06831e-05	0.00124837	Regulator of chromosome condensation (RCC1) family protein	GO:0003677
TraesCS5D02G517200.1	-0.931206	6.40228	50.1888	8.0685e-05	0.00124837	Cellulose synthase	GO:0005515; GO:0008270; GO:0016020; GO:0016760; GO:0030244
TraesCS1B02G376100.1	-2.76217	1.66887	50.1451	8.09425e-05	0.00125131	Histone H4	GO:0000786; GO:0003677; GO:0005634; GO:0006334; GO:0046982
TraesCS7D02G454600.1	-2.016	3.31762	50.1297	8.10339e-05	0.00125245	Phosphatidylinositol transfer protein	0
TraesCS5A02G479300.1	-0.696705	9.2296	50.0739	8.13645e-05	0.00125617	70 kDa heat shock protein	0
TraesCS1A02G083100.1	-1.89103	1.82319	50.0578	8.14606e-05	0.0012566	#N/A	#N/A
TraesCS2B02G575500.2	-1.6256	2.17865	50.0555	8.14742e-05	0.0012566	Cyclopropane-fatty-acyl-phospholipid synthase	GO:0016491; GO:0055114
TraesCS6D02G266800.1	-1.06971	3.85948	49.9508	8.21005e-05	0.00126359	DNA-directed RNA polymerase II subunit rpb4	GO:0000166; GO:0003824; GO:0003899; GO:0006351; GO:0044237
TraesCS3D02G341200.4	-2.49027	1.29213	49.9397	8.21674e-05	0.00126382	Glutamyl-tRNA(Gln) amidotransferase subunit A	0
TraesCS4D02G102600.1	-2.43775	3.17702	49.9126	8.23308e-05	0.00126527	Peroxidase	GO:0004601; GO:0006979; GO:0020037; GO:0055114
TraesCS5D02G130500.1	-0.804951	5.18217	49.9079	8.23592e-05	0.00126544	SAP domain containing protein, expressed	0
TraesCS6B02G295500.1	-1.00356	4.77018	49.8741	8.25633e-05	0.00126751	60S ribosomal protein L12	GO:0003735; GO:0005840; GO:0006412
TraesCS5B02G048000.1	-1.30215	3.09942	49.8508	8.2705e-05	0.00126889	Pectinesterase	GO:0004857; GO:0005618; GO:0030599; GO:0042545
TraesCS3D02G096700.1	-1.03974	5.59073	49.839	8.27765e-05	0.00126945	Kinase interacting (KIP1-like) family protein	GO:0003779
TraesCS4B02G053600.1	-2.1237	4.75905	49.8205	8.28892e-05	0.00127065	ATP-dependent DNA helicase DDM1	GO:0005524
TraesCS7D02G332900.2	-1.007	4.81292	49.8062	8.29762e-05	0.00127172	T-complex protein 1 subunit gamma	GO:0005524; GO:0006457; GO:0051082
TraesCS7D02G506000.1	-3.0475	1.97998	49.7887	8.30827e-05	0.00127282	Sterile alpha motif (SAM) domain-containing protein	0
TraesCS6D02G130500.2	-0.938235	5.78745	49.7684	8.32066e-05	0.00127445	Tubulin beta chain	GO:0003924; GO:0005200; GO:0005525; GO:0005874; GO:0007017
TraesCS5B02G087700.3	-0.862901	6.39468	49.7381	8.33922e-05	0.00127675	70-kDa heat shock protein	0
TraesCS5D02G121600.1	-0.866658	5.42716	49.7327	8.34251e-05	0.00127698	30S ribosomal protein S4	GO:0003723; GO:0003735; GO:0005622; GO:0006412; GO:0015935; GO:0019843
TraesCS7D02G101800.1	-1.02876	5.00517	49.7021	8.36129e-05	0.00127906	Profilin	GO:0003779
TraesCS5A02G431200.2	-0.83607	4.43001	49.6636	8.38507e-05	0.00128163	evolutionarily conserved C-terminal region 2	GO:0003723
TraesCS4A02G022500.1	-0.943889	4.57683	49.639	8.40025e-05	0.00128341	Beta-galactosidase	GO:0004553; GO:0005975
TraesCS4A02G133400.1	-1.65728	4.1133	49.6109	8.41765e-05	0.00128553	Receptor-like kinase	GO:0004672; GO:0005515; GO:0005524; GO:0006468
TraesCS7B02G201400.1	-0.774843	5.55244	49.585	8.43371e-05	0.00128718	60S ribosomal protein L34	GO:0003735; GO:0005622; GO:0005840; GO:0006412
TraesCS2B02G293800.2	-0.871387	5.74537	49.5522	8.45414e-05	0.00128944	40S ribosomal protein S8	GO:0003735; GO:0005622; GO:0005840; GO:0006412
TraesCS2A02G066300.1	-2.17105	2.52356	49.5162	8.4766e-05	0.00129157	Rho GTPase-activating protein	GO:0007165
TraesCS5B02G184700.1	-1.34902	4.45131	49.4994	8.48713e-05	0.00129217	Sulfite exporter TauE/SafE family protein	GO:0016021
TraesCS3B02G399200.1	-0.868212	4.70529	49.4986	8.48761e-05	0.00129217	Coronatine-insensitive protein 1	GO:0005515
TraesCS1B02G351800.1	-1.05332	4.70203	49.4957	8.48943e-05	0.00129218	Protein EMBRYONIC FLOWER 1	0
TraesCS2A02G145100.1	-1.71425	3.0061	49.4789	8.49996e-05	0.00129351	Cysteine-rich receptor-like kinase	0
TraesCS3D02G204500.2	-1.30307	3.24373	49.4664	8.50785e-05	0.00129417	Bromo-adjacent-like (BAH) domain protein	GO:0003682; GO:0006351
TraesCS2A02G344500.1	-1.10744	4.02765	49.4685	8.50651e-05	0.00129417	Kinesin-like protein	GO:0003777; GO:0005524; GO:0007018; GO:0008017
TraesCS6B02G331300.3	-1.33154	3.2176	49.4173	8.53874e-05	0.0012986	Beta-xylosidase, putative	GO:0004553; GO:0005975
TraesCS1A02G433000.1	-1.03841	5.44068	49.4003	8.54953e-05	0.00129997	RNA binding protein	0
TraesCS4D02G214800.1	-1.27243	3.16532	49.3872	8.5578e-05	0.00130096	Holliday junction ATP-dependent DNA helicase RuvB	GO:0005524
TraesCS2A02G461200.1	-9.82879	0.938651	76.2982	8.56735e-05	0.00130214	BLT14.1 protein	0
TraesCS2B02G213700.1	-1.98732	2.66169	49.3449	8.58465e-05	0.00130408	BTB/POZ domain-containing protein	GO:0005515
TraesCS5B02G058500.1	-1.63854	4.67034	49.308	8.6081e-05	0.00130671	Auxin-responsive protein	GO:0005515
TraesCS6A02G112600.1	-1.00944	4.79152	49.3026	8.61152e-05	0.00130695	Nuclear pore complex protein Nup160	GO:0005515
TraesCS5A02G502300.1	-3.51577	1.12276	49.2718	8.63124e-05	0.00130782	Glutathione S-transferase	GO:0005515
TraesCS6A02G023200.1	-2.32575	3.01763	49.2845	8.6231e-05	0.00130782	Acid beta-fructofuranosidase	GO:0004553; GO:0004564; GO:0004575; GO:0005975
TraesCS5B02G037500.1	-1.64962	4.03749	49.2712	8.6316e-05	0.00130782	Kinesin-related protein	GO:0003777; GO:0005524; GO:0007018; GO:0008017
TraesCS2B02G293400.3	-1.48817	2.92219	49.2738	8.62992e-05	0.00130782	Kinesin-like protein	GO:0003777; GO:0005524; GO:0007018; GO:0008017
TraesCS1B02G449700.2	-1.31209	3.95031	49.2789	8.62665e-05	0.00130782	Glucose-1-phosphate adenylyltransferase	GO:0005978; GO:0008878; GO:0009058; GO:0016779
TraesCS1B02G216300.1	-1.77062	3.37805	49.2647	8.63576e-05	0.00130792	MLO-like protein	GO:0006952; GO:0016021
TraesCS3B02G307100.1	-1.20158	3.4123	49.2464	8.64746e-05	0.00130915	Dynamin-like	GO:0003924; GO:0005525
TraesCS4D02G222700.1	-2.86724	1.25427	49.2191	8.665e-05	0.00131126	alpha/beta-Hydrolases superfamily protein	GO:0008152; GO:0016787
TraesCS7B02G314200.1	-6.93475	0.141028	49.1911	8.68302e-05	0.00131372	Myb transcription factor	GO:0003677
TraesCS7D02G212300.1	-1.87456	1.70873	49.1641	8.70044e-05	0.00131541	Protein trichome birefringence	0
TraesCS3D02G113600.1	-1.35237	4.03078	49.1649	8.69994e-05	0.00131541	3'-N-debenzoyl-2'-deoxytaxol N-benzoyltransferase	GO:0016747
TraesCS6B02G440500.1	-1.26414	4.68421	49.15	8.70957e-05	0.00131637	rRNA 2'-O-methyltransferase fibrillarin 2	GO:0003723; GO:0006364; GO:0008033; GO:0008168
TraesCS1D02G155200.2	-0.891185	3.90312	49.147	8.71148e-05	0.00131639	Homeobox leucine-zipper protein	GO:0003677; GO:0008289
TraesCS5B02G125600.1	-3.13824	1.74269	49.1096	8.73576e-05	0.00131951	Chaperone DnaJ-domain superfamily protein	0
TraesCS2A02G061900.1	-3.58278	3.3951	49.1011	8.74127e-05	0.00132007	Proline-rich protein, putative, expressed	0
TraesCS7B02G020800.1	-1.56783	2.12077	49.057	8.77001e-05	0.0013225	MADS box transcription factor	GO:0003677; GO:0003700; GO:0005634; GO:0006355; GO:0046983
TraesCS5D02G409600.1	-1.35384	4.75593	49.0233	8.79198e-05	0.00132527	Subtilisin-like protease	GO:0004252; GO:0006508
TraesCS2A02G417600.1	-2.4104	2.42859	49.0171	8.79605e-05	0.00132561	Histone H4	GO:0000786; GO:0003677; GO:0005634; GO:0006334; GO:0046982
TraesCS4A02G023100.1	-1.80391	2.64736	49.0001	8.80723e-05	0.00132702	DNA topoisomerase	GO:0003676; GO:0003677; GO:0003916; GO:0003917; GO:0005694; GO:0006265; GO:0008270
TraesCS6D02G246000.1	-1.60055	2.6207	48.9667	8.82916e-05	0.00132895	WD-repeat cell cycle regulatory protein	GO:0005515
TraesCS5D02G398400.1	-1.08605	5.95965	48.9683	8.82809e-05	0.00132895	Beta-glucosidase	GO:0004553; GO:0005975
TraesCS1D02G365600.1	-1.38078	3.88452	48.9543	8.83734e-05	0.00132962	Flap endonuclease 1	GO:0003677; GO:0003824; GO:0004518; GO:0006281; GO:0016788
TraesCS2A02G041400.1	-1.87724	4.73409	48.9453	8.84326e-05	0.00132982	Glutamyl-tRNA(Gln) amidotransferase subunit A	0
TraesCS5D02G517200.3	-0.903746	6.25737	48.9422	8.84531e-05	0.00132982	Cellulose synthase	GO:0016020; GO:0016760; GO:0030244
TraesCS6B02G376900.1	-1.37244	3.48438	48.9227	8.85817e-05	0.0013314	Histone H2B	GO:0000786; GO:0003677; GO:0046982
TraesCS4D02G241900.1	-1.39159	2.70928	48.876	8.88904e-05	0.00133577	Glucan endo-1,3-beta-glucosidase 3	GO:0004553; GO:0005975
TraesCS7B02G394600.1	-2.13308	3.91838	48.8336	8.91723e-05	0.00133889	Histone H2B	GO:0000786; GO:0003677; GO:0046982
TraesCS3D02G247300.2	-1.27167	3.67443	48.8322	8.91817e-05	0.00133889	IQ domain-containing protein	GO:0005515
TraesCS2B02G273100.1	-1.18175	5.11687	48.8311	8.91895e-05	0.00133889	Leucine-rich receptor-like protein kinase family protein	GO:0004672; GO:0005515; GO:0005524; GO:0006468
TraesCS5A02G279400.1	-0.81484	4.52519	48.8228	8.92442e-05	0.00133938	60S ribosomal protein L32	GO:0003735; GO:0005622; GO:0005840; GO:0006412
TraesCS4B02G092700.1	-2.33109	2.95544	48.7879	8.94775e-05	0.00134154	receptor kinase 1	GO:0004672; GO:0005524; GO:0006468
TraesCS1D02G233000.1	-2.21778	1.88049	48.7853	8.94949e-05	0.00134154	Histone H3	GO:0000786; GO:0003677; GO:0046982
TraesCS2A02G102300.1	-1.02109	4.48178	48.7419	8.97858e-05	0.00134408	RNA-binding domain CCCH-type zinc finger protein	GO:0003676; GO:0046872
TraesCS6B02G230500.1	-1.23975	3.48938	48.6986	9.00771e-05	0.00134778	Small nuclear ribonucleoprotein Sm D1	0
TraesCSU02G033900.1	-0.955508	4.77365	48.685	9.0169e-05	0.00134888	Small nuclear ribonucleoprotein Sm D3	0
TraesCS3D02G362000.1	-1.92299	2.48598	48.6712	9.0262e-05	0.00134925	Cell division control protein 6-like protein	GO:0006270; GO:0051301
TraesCS5A02G320100.1	-0.908242	4.93104	48.6705	9.02673e-05	0.00134925	60S ribosomal protein L44	GO:0003735; GO:0005622; GO:0005840; GO:0006412
TraesCS6D02G145800.1	-2.17911	4.14596	48.6275	9.05583e-05	0.00135277	Histone H3	GO:0000786; GO:0003677; GO:0046982
TraesCS2D02G063900.1	-1.17561	6.75035	48.5873	9.08318e-05	0.00135547	Aquaporin	GO:0005215; GO:0006810; GO:0016020
TraesCS3D02G326600.1	-1.01319	3.91281	48.5829	9.0862e-05	0.00135564	Cyclin	GO:0005634
TraesCS7A02G495100.2	-2.22451	2.70382	48.5785	9.08916e-05	0.00135581	Squamosa promoter binding protein-like protein	GO:0003677; GO:0005634
TraesCS6B02G411100.1	-1.68404	3.35104	48.5724	9.09332e-05	0.00135615	Proliferating cell nuclear antigen	GO:0003677; GO:0006275; GO:0030337
TraesCS7A02G197400.2	-2.42943	2.80222	48.56	9.10179e-05	0.00135662	Zinc-finger domain of monoamine-oxidase A repressor R1	0
TraesCS5A02G322700.1	-1.63582	4.80563	48.558	9.10319e-05	0.00135662	Endoglucanase	GO:0003824; GO:0004553; GO:0005975
TraesCS5A02G279600.2	-0.986444	3.83491	48.5105	9.13571e-05	0.00135964	VWA domain containing protein	0
TraesCS6D02G204800.1	-2.73263	3.04039	48.4829	9.15463e-05	0.00136169	Adenine phosphoribosyltransferase	GO:0003999; GO:0005737; GO:0006168; GO:0009116
TraesCS6D02G130500.1	-0.879599	5.3748	48.4732	9.16132e-05	0.00136185	Tubulin beta chain	GO:0003924; GO:0005200; GO:0005525; GO:0005874; GO:0007017
TraesCS2A02G392500.1	-1.11571	4.36537	48.4685	9.16458e-05	0.00136206	Endo-1,4-beta-xylanase B	0
TraesCS6B02G049200.1	-1.99861	1.51772	48.4546	9.17415e-05	0.00136321	Histone H2A	GO:0000786; GO:0003677; GO:0005634; GO:0046982
TraesCS5A02G369200.1	-2.17046	1.53666	48.4475	9.17904e-05	0.00136349	Peroxidase	0
TraesCS7A02G338100.1	-1.45999	4.12802	48.4464	9.17979e-05	0.00136349	Fiber protein Fb34	0
TraesCS6B02G280400.1	-2.0126	2.57812	48.3607	9.23921e-05	0.00137065	Beta xylosidase	GO:0004553; GO:0005975
TraesCS7B02G171500.1	-1.25075	3.79183	48.3512	9.24583e-05	0.00137107	bZIP transcription factor (DUF630 and DUF632)	0
TraesCS2D02G362700.2	-0.948595	4.18663	48.3537	9.24412e-05	0.00137107	Dicer-like 3	GO:0003676; GO:0004525; GO:0005515; GO:0005524; GO:0006396; GO:0016891
TraesCS5D02G088800.1	-1.07223	3.94842	48.3427	9.25173e-05	0.00137167	Protein ENHANCED DISEASE RESISTANCE 2-like	0
TraesCS4B02G350700.1	-2.60465	3.9687	48.3339	9.25787e-05	0.0013723	Histone H4	GO:0000786; GO:0003677; GO:0005634; GO:0006334; GO:0046982
TraesCS3D02G124800.6	-1.82347	2.14658	48.3149	9.27117e-05	0.00137399	Transcriptional corepressor LEUNIG	GO:0005515
TraesCS4A02G110900.2	-1.47253	3.12493	48.2797	9.29581e-05	0.00137538	Pyruvate decarboxylase	GO:0000287; GO:0003824; GO:0016831; GO:0030976
TraesCS2B02G500800.1	-2.61255	2.57025	48.151	9.38663e-05	0.00138521	Non-specific lipid-transfer protein	GO:0006869; GO:0008289
TraesCS6B02G243900.1	-2.1238	1.8051	48.1524	9.38563e-05	0.00138521	Ankyrin repeat-like protein	GO:0005515
TraesCS2A02G127100.1	-1.31759	5.94416	48.1557	9.38323e-05	0.00138521	Early response to dehydration 15-like protein	0
TraesCS3B02G154600.1	-0.759732	6.04335	48.1329	9.39945e-05	0.00138654	50S ribosomal protein L5	GO:0003735; GO:0005622; GO:0005840; GO:0006412
TraesCS7D02G546100.1	-0.855887	5.73358	48.0657	9.44739e-05	0.00139139	Disease resistance protein (NBS-LRR class) family	GO:0043531
TraesCS4D02G243700.1	-1.00093	4.15714	48.0544	9.45544e-05	0.00139227	MADS box transcription factor	GO:0003677; GO:0003700; GO:0005634; GO:0006355; GO:0046983
TraesCS5D02G399800.1	-1.79412	5.05337	48.0307	9.47247e-05	0.00139394	Kinesin-like protein	GO:0003777; GO:0005524; GO:0007018; GO:0008017
TraesCS1D02G125600.1	-0.826162	4.98862	47.9796	9.50923e-05	0.00139881	40S ribosomal protein S7	GO:0003735; GO:0005622; GO:0005840; GO:0006412
TraesCS2D02G340400.1	-1.7545	2.82122	47.9743	9.51305e-05	0.00139907	Replication factor C / DNA polymerase III gamma-tau subunit, putative	GO:0003677; GO:0003887; GO:0005524; GO:0006260; GO:0009360
TraesCS2D02G304000.1	-1.17466	2.95461	47.9625	9.5216e-05	0.00139948	Kinesin-like protein	GO:0003777; GO:0005524; GO:0007018; GO:0008017
TraesCS5D02G480200.1	-0.886124	6.00036	47.9519	9.52926e-05	0.00140004	ADP-ribosylation factor	GO:0005525; GO:0005622; GO:0007264
TraesCS5B02G087700.4	-0.818329	7.24597	47.9318	9.54378e-05	0.00140133	70 kDa heat shock protein	0
TraesCS1A02G234100.1	-1.76444	1.9335	47.8931	9.57187e-05	0.00140461	#N/A	#N/A
TraesCS7B02G003000.2	-1.17692	4.6004	47.8904	9.57382e-05	0.00140462	COP1-interacting-like protein	0
TraesCS5D02G451900.1	-0.932277	3.84193	47.8855	9.57738e-05	0.00140486	TPX2 (Targeting protein for Xklp2) family protein	0
TraesCS2B02G386900.1	-1.31222	4.50399	47.8377	9.61222e-05	0.00140799	Remorin	0
TraesCS7B02G336700.1	-2.02296	5.01348	47.7999	9.6399e-05	0.00141148	Histone H2A	GO:0000786; GO:0003677; GO:0005634; GO:0046982
TraesCS5D02G304900.1	-3.3696	1.82078	47.789	9.64791e-05	0.00141237	B3 domain-containing protein	GO:0003677
TraesCS5A02G098300.1	-1.984	4.16159	47.769	9.66259e-05	0.00141423	Histone H2A	GO:0000786; GO:0003677; GO:0005634; GO:0046982
TraesCS7B02G336800.1	-2.16716	3.66304	47.7355	9.6873e-05	0.00141728	Histone H2A	GO:0000786; GO:0003677; GO:0005634; GO:0046982
TraesCS6B02G392000.1	-0.898944	4.65527	47.7178	9.70041e-05	0.00141863	Two-component response regulator	GO:0000160; GO:0003677; GO:0003700; GO:0007165
TraesCS3A02G151000.1	-1.65382	2.44803	47.6948	9.71736e-05	0.00142049	membrane-associated kinase regulator	0
TraesCS2B02G318500.2	-0.99696	3.951	47.6928	9.71889e-05	0.00142049	40S ribosomal protein S10	0
TraesCS3A02G117500.1	-1.63458	2.50774	47.672	9.73433e-05	0.00142189	DNA mismatch repair protein mutS	GO:0005524; GO:0006298; GO:0030983
TraesCS6A02G339400.1	-1.01037	3.95431	47.6523	9.74896e-05	0.00142317	Subtilisin protease	GO:0004252; GO:0006508
TraesCS5B02G092500.1	-1.20068	5.93556	47.6239	9.77013e-05	0.00142569	DUF538 family protein (Protein of unknown function, DUF538)	0
TraesCS4B02G233100.2	-0.9438	5.86079	47.6185	9.77409e-05	0.00142599	Ubiquitin	GO:0003735; GO:0005515; GO:0005840; GO:0006412
TraesCS1B02G374100.1	-1.20419	3.95194	47.5812	9.80201e-05	0.00142892	IQ domain-containing protein	GO:0005515
TraesCS6B02G393500.3	-1.69332	4.03369	47.5784	9.80408e-05	0.00142894	DNA helicase	GO:0003677; GO:0003678; GO:0003682; GO:0003688; GO:0005524; GO:0005634; GO:0006260; GO:0006270; GO:0042555
TraesCS1B02G459600.2	-2.16689	1.60623	47.5407	9.83238e-05	0.00143249	Extra-large guanine nucleotide binding protein, putative, expressed	0
TraesCS5A02G319200.1	-6.01696	1.18823	47.4542	9.89764e-05	0.00143971	Lateral root primordium protein-related, putative	0
TraesCS7D02G116900.1	-2.24461	3.32142	47.446	9.90393e-05	0.00144005	Histone H3	GO:0000786; GO:0003677; GO:0046982
TraesCS7D02G452700.1	-1.91737	2.10716	47.4137	9.9284e-05	0.00144264	serine/arginine repetitive matrix-like protein	0
TraesCS4A02G446700.1	-1.53133	4.91963	47.4153	9.92718e-05	0.00144264	Sucrose synthase	GO:0005985; GO:0016157
TraesCS7A02G313100.2	-0.768463	6.44068	47.4121	9.92966e-05	0.00144264	Glyceraldehyde-3-phosphate dehydrogenase	GO:0006006; GO:0016620; GO:0050661; GO:0051287; GO:0055114
TraesCS2B02G484200.1	-0.800839	5.37551	47.3878	9.94817e-05	0.00144347	Kelch repeat-containing protein	GO:0005515
TraesCS4A02G166900.1	-0.733148	6.82825	47.3946	9.94295e-05	0.00144347	Alpha-1,4-glucan-protein synthase [UDP-forming] 1	GO:0016866; GO:0030244
TraesCS7D02G159300.1	-1.1956	5.27438	47.3636	9.96662e-05	0.00144514	Histone H3	GO:0000786; GO:0003677; GO:0046982
TraesCS7B02G112000.1	-1.36772	4.8464	47.36	9.96939e-05	0.00144525	Ribonucleoside-diphosphate reductase small chain	GO:0055114
TraesCS7B02G350200.1	-1.32987	4.52784	47.3502	9.97687e-05	0.00144596	Calcium-binding family protein	GO:0005509
TraesCS4A02G159400.2	-0.963463	3.73362	47.3485	9.97819e-05	0.00144596	Agenet domain containing protein	0
TraesCS1D02G002400.1	-2.01542	2.21521	47.3334	9.98972e-05	0.00144689	RING-finger E3 ubiquitin ligase, putative	GO:0005515; GO:0008270; GO:0042393
TraesCS6D02G071600.1	-1.46415	2.75077	47.3324	9.99055e-05	0.00144689	3-ketoacyl-CoA synthase	GO:0003824; GO:0006633; GO:0008152; GO:0016020; GO:0016747
TraesCS4A02G224300.1	-2.92936	1.71676	47.3207	9.99946e-05	0.00144753	Rpr4901.2	0
TraesCS1D02G298300.1	-1.91023	2.19346	47.3002	0.000100153	0.00144932	WEB family protein	0
TraesCS3B02G544000.1	-2.80255	2.47971	47.2959	0.000100185	0.00144951	Germin-like protein 1-1	GO:0030145; GO:0045735
TraesCS7D02G432000.1	-1.98681	3.57019	47.292	0.000100215	0.00144959	Histone H3	GO:0000786; GO:0003677; GO:0046982
TraesCS7D02G332900.1	-0.909103	4.46318	47.2006	0.000100922	0.00145613	T-complex protein 1 subunit gamma	GO:0005524; GO:0006457; GO:0051082
TraesCS7B02G237200.1	-1.36995	5.05266	47.1935	0.000100977	0.00145635	plant/protein (Protein of unknown function, DUF538)	0
TraesCS4A02G485400.1	-1.26424	6.20412	47.1725	0.00010114	0.00145813	Acid invertase 1	GO:0004553; GO:0005975
TraesCS7A02G354400.1	-1.09385	4.14521	47.1565	0.000101265	0.00145834	Ras-related protein, expressed	GO:0003924; GO:0005525
TraesCS7D02G340100.1	-0.85924	4.50036	47.1558	0.000101271	0.00145834	60S ribosomal protein L37a	GO:0003735; GO:0005622; GO:0005840; GO:0006412
TraesCS7B02G459700.3	-1.16571	3.36084	47.1198	0.000101552	0.00146147	receptor kinase 1	GO:0004672; GO:0005524; GO:0006468
TraesCS5A02G534300.1	-1.38784	5.11143	47.1037	0.000101678	0.00146241	Tubulin beta chain	GO:0003924; GO:0005200; GO:0005525; GO:0005874; GO:0007017
TraesCS7A02G318800.1	-1.1666	4.43652	47.1033	0.000101681	0.00146241	Squamous cell carcinoma antigen recognized by T-cells 3	GO:0003676; GO:0005515; GO:0006396
TraesCS7D02G016500.2	-0.874859	6.13075	47.1011	0.000101698	0.00146241	50S ribosomal protein L6	GO:0003735; GO:0005622; GO:0005840; GO:0006412; GO:0019843
TraesCS5B02G511500.1	-6.3569	1.21904	46.9602	0.00010281	0.00147377	Glycerol-3-phosphate acyltransferase 3, putative	GO:0008152; GO:0016746
TraesCS1D02G059700.1	-1.9067	3.03505	46.907	0.000103233	0.0014784	Arginine decarboxylase 1-like protein	0
TraesCS5D02G517200.2	-0.98389	6.27321	46.8716	0.000103517	0.00148183	Cellulose synthase	GO:0005515; GO:0008270; GO:0016020; GO:0016760; GO:0030244
TraesCS6B02G258400.1	-2.04864	3.28687	46.8563	0.000103639	0.00148266	Phenylalanine ammonia-lyase	GO:0003824; GO:0005737; GO:0006559; GO:0016841
TraesCS2B02G373300.1	-1.69057	3.16531	46.8593	0.000103615	0.00148266	Ubiquitin carboxyl-terminal hydrolase 2	0
TraesCS3D02G425600.1	-0.997244	3.60273	46.7752	0.000104293	0.00148948	Serine/arginine repetitive matrix protein 2, putative	0
TraesCS5B02G319600.1	-2.84595	1.84039	46.7546	0.000104459	0.00149157	Lateral root primordium protein-related, putative	0
TraesCS4A02G064200.1	-1.26202	5.48174	46.7137	0.000104792	0.00149573	Receptor-like kinase	GO:0004672; GO:0005524; GO:0006468
TraesCS5A02G357600.1	-0.856274	6.41878	46.6991	0.00010491	0.00149714	Histone-lysine N-methyltransferase	GO:0005515; GO:0008270
TraesCS1D02G155200.1	-1.0802	3.72636	46.6877	0.000105003	0.00149796	Homeobox leucine-zipper protein	GO:0003677; GO:0008289
TraesCS3B02G167700.1	-2.53203	3.18521	46.6732	0.000105121	0.00149886	Histone H3	GO:0000786; GO:0003677; GO:0046982
TraesCS7B02G123500.1	-1.44676	2.82844	46.648	0.000105327	0.00150133	Embryogenesis transmembrane protein	0
TraesCS4A02G490400.1	-3.86472	0.98601	46.593	0.000105778	0.00150688	Glutaredoxin family protein, expressed	GO:0009055; GO:0015035; GO:0045454
TraesCS5D02G005300.1	-0.978836	6.13406	46.5788	0.000105896	0.00150825	Disease resistance protein (NBS-LRR class) family	GO:0005515; GO:0043531
TraesCS4D02G021700.1	-1.56489	3.56503	46.5402	0.000106214	0.00151162	Ankyrin repeat family protein	GO:0005515
TraesCS7B02G461700.1	-3.61681	1.81527	46.526	0.000106332	0.00151198	Aspartokinase	GO:0003677; GO:0006355
TraesCS6B02G048600.1	-2.2252	5.31457	46.5242	0.000106347	0.00151198	Histone H2A	GO:0000786; GO:0003677; GO:0005634; GO:0046982
TraesCS4D02G205300.1	-2.11987	4.82489	46.5231	0.000106356	0.00151198	Histone H2B	GO:0000786; GO:0003677; GO:0046982
TraesCS3B02G419200.1	-0.796982	4.3793	46.5221	0.000106364	0.00151198	RNA binding protein, putative	GO:0003676
TraesCS4A02G055500.1	-3.27555	2.45697	46.5085	0.000106477	0.00151329	B3 domain-containing protein	GO:0003677
TraesCS3A02G366800.1	-1.52598	2.1476	46.4783	0.000106728	0.0015159	UPF0503 protein, chloroplastic	0
TraesCS2D02G168000.1	-2.26583	1.79679	46.4519	0.000106947	0.00151821	Heavy-metal-associated domain-containing protein, putative, expressed	GO:0030001; GO:0046872
TraesCS7D02G106100.2	-1.44454	3.14639	46.4314	0.000107119	0.00152	NBS-LRR-like resistance protein	GO:0043531
TraesCS4D02G234300.2	-1.09087	5.46661	46.4293	0.000107136	0.00152	Ubiquitin	GO:0003735; GO:0005515; GO:0005840; GO:0006412
TraesCS3B02G419200.2	-0.983209	4.40098	46.3867	0.000107493	0.00152389	RNA binding protein, putative	GO:0003676
TraesCS4A02G402000.1	-2.25211	3.27971	46.3769	0.000107575	0.00152475	Histone H3	GO:0000786; GO:0003677; GO:0046982
TraesCS1B02G443100.2	-0.774334	5.88483	46.3706	0.000107628	0.00152506	GTP-binding nuclear protein	GO:0003924; GO:0005525; GO:0006886; GO:0006913; GO:0007165
TraesCS1B02G204100.1	-2.10991	2.55475	46.3481	0.000107818	0.00152713	Monocopper oxidase-like protein SKU5	GO:0005507; GO:0016491; GO:0055114
TraesCS2D02G370400.1	-1.08467	4.13233	46.3471	0.000107826	0.00152713	ABC transporter G family member	GO:0005524; GO:0016020; GO:0016887
TraesCS5B02G398200.1	-1.21805	4.39682	46.3108	0.000108132	0.00153082	Dentin sialophosphoprotein-like protein, putative	0
TraesCS4B02G204100.1	-2.2749	6.11056	46.2825	0.000108372	0.00153257	Histone H2A	GO:0000786; GO:0003677; GO:0005634; GO:0046982
TraesCS7D02G130500.1	-1.33323	4.76858	46.2551	0.000108605	0.001535	Ribonucleoside-diphosphate reductase	GO:0004748; GO:0005524; GO:0006260; GO:0055114
TraesCS7B02G017000.1	-2.44673	4.4871	46.2359	0.000108768	0.00153568	Histone H3	GO:0000786; GO:0003677; GO:0046982
TraesCS3A02G361500.1	-1.69539	3.76547	46.2051	0.000109031	0.00153796	Aspartic proteinase nepenthesin-1, putative	GO:0004190; GO:0006508
TraesCS6D02G278500.1	-0.871536	4.55655	46.2049	0.000109032	0.00153796	Microtubule-associated protein 70-2	GO:0007010; GO:0008017
TraesCS7D02G273600.1	-1.00277	4.0226	46.1873	0.000109183	0.00153978	DUF630 family protein, putative (DUF630 and DUF632)	0
TraesCS5A02G051900.1	-2.16554	4.53763	46.1825	0.000109224	0.00154007	Histone H2B	GO:0000786; GO:0003677; GO:0046982
TraesCS4B02G100500.1	-2.43454	1.73694	46.1781	0.000109262	0.00154031	F-box family protein	GO:0005515
TraesCS3A02G366100.1	-0.819207	5.32932	46.1391	0.000109597	0.00154383	30S ribosomal protein S5	GO:0003723; GO:0003735; GO:0005840; GO:0006412; GO:0015935
TraesCS2D02G297000.1	-1.94688	4.17485	46.1327	0.000109652	0.00154401	Histone H3	GO:0000786; GO:0003677; GO:0046982
TraesCS6D02G109500.1	-0.859167	4.702	46.1342	0.000109639	0.00154401	Aleurone layer morphogenesis protein	0
TraesCS1A02G108100.1	-1.09473	3.09812	46.1189	0.00010977	0.00154508	#N/A	#N/A
TraesCS1D02G209200.1	-6.23186	0.255169	46.1138	0.000109814	0.00154511	RING/U-box superfamily protein	GO:0005515; GO:0008270
TraesCS6B02G258400.3	-1.98645	3.13929	46.1152	0.000109802	0.00154511	Phenylalanine ammonia-lyase	GO:0003824; GO:0005737; GO:0006559; GO:0016841
TraesCS5A02G375200.1	-6.38212	0.395303	46.0584	0.000110293	0.00155095	Protein kinase family protein	GO:0004672; GO:0005524; GO:0006468
TraesCS7B02G455900.1	-5.86539	-0.0742317	46.0425	0.000110431	0.00155212	Carbonic anhydrase	GO:0004089; GO:0006730; GO:0008270
TraesCS7A02G417300.1	-0.873175	4.88118	46.0425	0.000110431	0.00155212	B3 domain-containing protein	GO:0003677
TraesCS5B02G450300.1	-1.06735	3.48266	46.0134	0.000110684	0.00155465	BAH-PHD domain-containing protein	GO:0003682; GO:0005515; GO:0008270
TraesCS3D02G237100.1	-1.84912	2.64466	46.0049	0.000110758	0.0015551	CTP synthase	GO:0003883; GO:0006221
TraesCS2D02G254000.1	-1.30582	4.98925	45.9851	0.000110931	0.00155663	Receptor protein kinase, putative	GO:0004672; GO:0005515; GO:0005524; GO:0006468
TraesCS3D02G068900.2	-1.27163	4.32071	45.98	0.000110975	0.00155695	Helicase, putative	GO:0003676; GO:0003677; GO:0005524; GO:0005634; GO:0006338; GO:0016818; GO:0031491; GO:0043044
TraesCS3D02G492500.1	-1.97083	2.97449	45.976	0.000111011	0.00155715	Glucuronoxylan 4-O-methyltransferase	GO:0045492
TraesCS4A02G090100.1	-1.36865	3.51735	45.9598	0.000111152	0.00155883	Holliday junction ATP-dependent DNA helicase RuvB	GO:0005524
TraesCSU02G060400.2	-1.53103	2.46563	45.9464	0.000111269	0.00155956	Disease resistance protein (CC-NBS-LRR class) family	GO:0043531
TraesCS7A02G459400.1	-1.44201	3.4437	45.9441	0.000111289	0.00155956	L-ascorbate oxidase	GO:0005507; GO:0016491; GO:0055114
TraesCS1A02G072800.1	-2.36042	1.7603	45.9297	0.000111415	0.00156103	#N/A	#N/A
TraesCS5B02G386800.1	-1.56079	3.61358	45.9272	0.000111437	0.00156104	Auxin-responsive protein	GO:0005515
TraesCS4D02G058000.1	-4.21867	1.89354	45.9175	0.000111522	0.00156163	homeobox-1	GO:0003677; GO:0005634; GO:0006355; GO:0043565
TraesCS3D02G378300.1	-1.65689	3.83313	45.9075	0.00011161	0.00156257	Phosphatidylinositol transfer protein	GO:0006810; GO:0016021
TraesCS4A02G071400.1	-1.54301	3.4393	45.8885	0.000111777	0.00156371	Actin-depolymerizing factor	GO:0003779; GO:0005622
TraesCS4D02G307300.1	-1.33421	3.31843	45.8894	0.00011177	0.00156371	Xyloglucan galactosyltransferase KATAMARI1-like protein	0
TraesCS1A02G236100.3	-1.44215	2.88827	45.8743	0.000111903	0.00156516	#N/A	#N/A
TraesCS3A02G369200.1	-1.33016	3.84834	45.8696	0.000111945	0.00156545	Auxin influx transporter	0
TraesCS6B02G265900.1	-2.03672	1.73107	45.8402	0.000112204	0.00156847	Shortage in chiasmata	0
TraesCS5A02G431200.1	-0.832746	4.73871	45.8263	0.000112328	0.0015696	evolutionarily conserved C-terminal region 2	GO:0003723
TraesCS1A02G396800.1	-1.44713	3.71797	45.8021	0.000112542	0.0015717	#N/A	#N/A
TraesCS5A02G467400.1	-0.837713	6.04231	45.771	0.000112819	0.00157464	ADP-ribosylation factor	GO:0005525; GO:0005622; GO:0007264
TraesCS4B02G299100.1	-0.775048	6.26442	45.7229	0.000113249	0.00157946	40S ribosomal protein SA	GO:0003735; GO:0005622; GO:0005840; GO:0006412; GO:0015935
TraesCS5B02G186900.1	-2.39277	4.25351	45.7187	0.000113286	0.00157967	Histone H3	GO:0000786; GO:0003677; GO:0046982
TraesCS2A02G580000.1	-0.967897	4.6358	45.6981	0.000113471	0.00158165	Receptor kinase, putative	GO:0004672; GO:0005515; GO:0005524; GO:0006468
TraesCS6B02G286400.3	-3.07503	2.77062	45.6726	0.0001137	0.00158394	MADS box transcription factor	GO:0003677; GO:0003700; GO:0005634; GO:0006355; GO:0046983
TraesCS1A02G134000.1	-1.01973	4.13534	45.6651	0.000113767	0.00158457	#N/A	#N/A
TraesCS6B02G286400.2	-3.06062	3.81112	45.6506	0.000113898	0.00158521	MADS box transcription factor	GO:0003677; GO:0003700; GO:0005634; GO:0006355; GO:0046983
TraesCS3A02G380100.1	-1.37356	5.25928	45.6526	0.00011388	0.00158521	DNA polymerase	GO:0000166; GO:0001882; GO:0003676; GO:0003677; GO:0003887; GO:0006260; GO:0008408
TraesCS2D02G099900.1	-2.19294	1.99036	45.6425	0.000113971	0.00158591	Pectinesterase	GO:0005618; GO:0030599; GO:0042545
TraesCS4D02G094700.2	-1.03992	4.25159	45.6297	0.000114087	0.00158691	DNA polymerase	GO:0000166; GO:0003676; GO:0003677; GO:0003887; GO:0008408
TraesCS6D02G098500.1	-1.27052	4.05595	45.6014	0.000114343	0.00158987	Squamosa promoter-binding-like protein	GO:0003677; GO:0005634
TraesCS6D02G140500.1	-1.67188	2.76916	45.5935	0.000114415	0.00159026	Protein CYPRO4	GO:0005515
TraesCS1B02G307200.1	-0.907869	4.71137	45.5634	0.000114688	0.00159375	Exocyst complex component, putative	GO:0000145; GO:0006887
TraesCS7A02G216300.1	-4.81275	2.24027	45.5284	0.000115007	0.00159727	Embryogenesis transmembrane protein	0
TraesCS1B02G478100.1	-1.01097	4.13055	45.5168	0.000115113	0.00159784	WD-repeat protein, putative	GO:0005515
TraesCS2D02G075000.1	-1.68443	2.04968	45.5082	0.000115192	0.00159833	Amine oxidase	GO:0005507; GO:0008131; GO:0009308; GO:0048038; GO:0055114
TraesCS7B02G300200.1	-2.59342	3.43386	45.5007	0.00011526	0.00159867	FAD-binding Berberine family protein	GO:0003824; GO:0016491; GO:0016614; GO:0050660; GO:0055114
TraesCS7D02G411600.1	-1.07479	5.71315	45.4855	0.000115399	0.00159999	60S acidic ribosomal protein P3	GO:0003735; GO:0005622; GO:0005840; GO:0006414
TraesCS6D02G127600.3	-1.96744	3.40001	45.4464	0.000115758	0.00160284	Auxin response factor	GO:0003677; GO:0005515; GO:0005634; GO:0006355; GO:0009725
TraesCS6D02G299400.1	-2.74311	3.0889	45.4273	0.000115934	0.00160498	SprT-like domain-containing protein Spartan	0
TraesCS1A02G060600.1	-1.63799	2.4013	45.407	0.000116121	0.00160665	#N/A	#N/A
TraesCS1D02G072800.1	-1.2084	3.22555	45.408	0.000116113	0.00160665	Chaperone protein dnaJ	GO:0006457; GO:0051082
TraesCS5A02G264000.2	-1.68833	3.18669	45.3948	0.000116234	0.00160731	Nucleolar-like protein	0
TraesCS1D02G053700.2	-1.17667	5.1527	45.3848	0.000116326	0.00160827	Glycine-rich protein A3	0
TraesCS2D02G172800.1	-1.73144	3.95945	45.3747	0.00011642	0.00160896	Fasciclin-like arabinogalactan protein	0
TraesCS4B02G112500.1	-1.38869	3.95971	45.3662	0.000116499	0.00160974	Plant/F1M20-13 protein	0
TraesCS4D02G098700.1	-2.48305	1.40702	45.3532	0.00011662	0.00161111	F-box family protein	GO:0005515
TraesCS6D02G301000.2	-1.78225	2.27297	45.3479	0.000116669	0.00161118	membrane-associated kinase regulator-like protein	0
TraesCS3D02G068100.1	-1.41204	4.3352	45.3481	0.000116667	0.00161118	NBS-LRR disease resistance protein	GO:0043531
TraesCS5D02G105100.1	-1.2327	4.43047	45.2747	0.000117352	0.00161878	Calmodulin-binding protein, putative, expressed	GO:0005516; GO:0006950
TraesCS7D02G419600.1	-1.87393	3.84332	45.2493	0.000117589	0.00161991	Xyloglucan endotransglucosylase/hydrolase	GO:0004553; GO:0005618; GO:0005975; GO:0006073; GO:0010411; GO:0016762; GO:0042546; GO:0048046
TraesCS5D02G298200.1	-1.25901	4.17814	45.25	0.000117583	0.00161991	p-loop containing nucleoside triphosphate hydrolases superfamily protein, putative	GO:0005515; GO:0005524
TraesCS1A02G236100.2	-1.36687	3.09562	45.2332	0.00011774	0.00162169	#N/A	#N/A
TraesCS7B02G003000.1	-1.18186	4.74831	45.2085	0.000117973	0.00162429	COP1-interacting-like protein	0
TraesCS1A02G050800.1	-2.07613	4.10432	45.1848	0.000118196	0.00162644	#N/A	#N/A
TraesCS4A02G446700.2	-1.39474	3.94845	45.1857	0.000118187	0.00162644	Sucrose synthase	GO:0005985; GO:0016157
TraesCS7B02G459700.1	-1.50867	3.10729	45.1603	0.000118428	0.0016287	receptor kinase 1	GO:0004672; GO:0005515; GO:0005524; GO:0006468
TraesCS1D02G248600.1	-1.08746	4.67195	45.154	0.000118487	0.00162922	Kinesin-like protein	GO:0003777; GO:0005524; GO:0007018; GO:0008017
TraesCS2A02G305500.2	-1.34963	3.21721	45.1462	0.000118561	0.00162993	Kinesin-like protein	GO:0003777; GO:0005524; GO:0007018; GO:0008017
TraesCS2A02G547800.1	-1.1221	5.17405	45.1428	0.000118593	0.00163006	Auxin response factor	GO:0003677; GO:0005515; GO:0005634; GO:0006355; GO:0009725
TraesCS6B02G078200.1	-2.14934	4.40684	45.1002	0.000118998	0.00163501	Histone H4	GO:0000786; GO:0003677; GO:0005634; GO:0006334; GO:0046982
TraesCS6B02G253500.1	-5.34783	0.284764	45.0854	0.000119139	0.00163603	GDSL esterase/lipase	GO:0016788
TraesCS6A02G223500.1	-1.01923	4.15268	45.0889	0.000119106	0.00163603	Kinase family protein	GO:0004672; GO:0005524; GO:0006468
TraesCSU02G121000.1	-2.27416	3.00165	45.0428	0.000119547	0.0016407	Histone H4	GO:0000786; GO:0003677; GO:0005634; GO:0006334; GO:0046982
TraesCS6A02G305600.1	-2.15963	1.73138	45.0314	0.000119656	0.00164189	Peroxidase	GO:0004601; GO:0006979; GO:0020037; GO:0055114
TraesCS6D02G314500.2	-1.0124	3.54207	45.0082	0.000119878	0.00164402	Kinesin-like protein	GO:0003777; GO:0005524; GO:0007018; GO:0008017
TraesCS3A02G075800.1	-1.84056	4.49016	45.0005	0.000119952	0.00164472	Histone H2B	GO:0000786; GO:0003677; GO:0046982
TraesCS3B02G327500.1	-1.23279	4.24106	44.9847	0.000120104	0.00164588	Callose synthase-like protein	GO:0000148; GO:0003843; GO:0006075; GO:0016020
TraesCS7A02G260500.1	-1.92828	2.51318	44.9397	0.000120538	0.00165059	Squamosa promoter binding-like protein	GO:0003677; GO:0005634
TraesCS4A02G139600.1	-0.866052	6.23699	44.9291	0.000120641	0.00165138	40S ribosomal protein S21	GO:0003735; GO:0005622; GO:0005840; GO:0006412
TraesCS1A02G261900.1	-1.78453	4.66416	44.9153	0.000120775	0.00165216	#N/A	#N/A
TraesCS1B02G275200.1	-5.57627	1.01444	44.8957	0.000120965	0.00165404	Amino acid permease	0
TraesCSU02G022700.1	-2.91568	1.53017	44.8809	0.000121109	0.00165561	Cytochrome P450	GO:0005506; GO:0016705; GO:0020037; GO:0055114
TraesCS6B02G076300.1	-1.29269	4.11514	44.8568	0.000121344	0.00165666	NBS-LRR disease resistance protein-like protein	GO:0043531
TraesCS2B02G263900.1	-1.39725	4.43086	44.8122	0.000121779	0.00166106	Fasciclin-like arabinogalactan protein	0
TraesCS1B02G427900.1	-0.995746	4.87622	44.8065	0.000121836	0.00166151	60S ribosomal protein L18a	GO:0003735; GO:0005840; GO:0006412
TraesCS5D02G311300.1	-1.92646	4.04868	44.7514	0.000122377	0.00166797	NBS-LRR disease resistance protein	GO:0043531
TraesCS7A02G311200.1	-1.94426	2.80579	44.7352	0.000122537	0.00166951	Protein CHUP1, chloroplastic	0
TraesCS6D02G228000.1	-5.94952	1.12496	44.7267	0.000122621	0.00167022	Subtilisin-like protease	GO:0004252; GO:0006508
TraesCS3B02G442700.1	-1.27549	3.72518	44.7022	0.000122864	0.00167255	Hexosyltransferase	GO:0016757
TraesCS2A02G293400.1	-1.02561	3.89516	44.7012	0.000122874	0.00167255	1,4-alpha-glucan-branching enzyme	GO:0003824; GO:0003844; GO:0004553; GO:0005975; GO:0005978; GO:0043169
TraesCS3A02G093000.1	-2.1357	1.60537	44.6971	0.000122914	0.00167273	Tryptophan aminotransferase	GO:0003824; GO:0016846
TraesCS2D02G248300.1	-0.998339	4.24088	44.6952	0.000122933	0.00167273	Small nuclear ribonucleoprotein-associated protein	0
TraesCS6B02G055500.1	-1.7693	2.47418	44.6785	0.000123098	0.00167467	Histone H2B	GO:0000786; GO:0003677; GO:0046982
TraesCS7A02G217600.1	-2.52244	1.97368	44.6654	0.000123229	0.00167582	Embryogenesis transmembrane protein-like	0
TraesCS1A02G177500.1	-3.07362	2.98423	44.6523	0.000123359	0.00167666	#N/A	#N/A
TraesCS6A02G042700.1	-1.6136	4.16476	44.6395	0.000123486	0.00167776	Histone H2A	GO:0000786; GO:0003677; GO:0005634; GO:0046982
TraesCS4B02G037300.1	-0.888023	6.5929	44.6023	0.000123858	0.00168188	Pescadillo homolog	GO:0005730; GO:0042254
TraesCS4A02G314400.1	-1.11339	4.71748	44.5718	0.000124163	0.0016854	Disease resistance protein RPM1	GO:0043531
TraesCS1B02G288100.1	-1.01556	4.73307	44.5513	0.000124369	0.00168696	Coronatine insensitive 1-like protein	GO:0005515
TraesCS7A02G308300.1	-1.38007	3.19789	44.5396	0.000124487	0.00168823	Fertilization independent endosperm 1 protein	GO:0005515
TraesCS1D02G177400.1	-0.901056	6.31483	44.53	0.000124584	0.00168891	Actin	0
TraesCS4A02G269500.1	-5.26177	2.42089	44.4983	0.000124904	0.00169237	Basic blue protein	GO:0009055
TraesCS5A02G184800.1	-1.65504	2.2465	44.4683	0.000125207	0.00169453	Disease resistance protein (NBS-LRR class) family	GO:0043531
TraesCS4A02G130800.2	-0.912378	5.07996	44.4515	0.000125377	0.0016959	Ricin B-like lectin R40C1	0
TraesCS2D02G379500.1	-3.09095	2.04606	44.4384	0.000125511	0.00169676	E3 ubiquitin-protein ligase	0
TraesCS6D02G127600.1	-1.93652	3.44159	44.4114	0.000125786	0.00169891	Auxin response factor	GO:0003677; GO:0005515; GO:0005634; GO:0006355; GO:0009725
TraesCS3D02G489700.1	-3.28501	2.16696	44.3898	0.000126006	0.00170157	Germin-like protein 1-1	GO:0030145; GO:0045735
TraesCS1A02G432200.1	-2.80028	0.86968	44.3711	0.000126198	0.00170321	#N/A	#N/A
TraesCS3B02G442700.2	-1.2223	3.44109	44.3588	0.000126323	0.00170428	Hexosyltransferase	GO:0016757
TraesCS4A02G284600.3	-1.59231	2.01071	44.3563	0.000126349	0.00170431	Tesmin/TSO1-like CXC domain-containing protein	0
TraesCS2A02G580000.2	-0.746495	4.87744	44.3541	0.000126372	0.00170431	Receptor kinase, putative	GO:0004672; GO:0005515; GO:0005524; GO:0006468
TraesCS3A02G134600.1	-1.99403	2.86133	44.3456	0.000126459	0.00170485	Peptide-N4-(N-acetyl-beta-glucosaminyl)asparagine amidase A	0
TraesCS7A02G010500.1	-0.916065	6.69145	44.3305	0.000126614	0.00170663	BAG family molecular chaperone regulator 7	GO:0051087
TraesCS3A02G317600.1	-5.59462	0.512504	44.2974	0.000126954	0.00170954	Immunoglobulin A1 protease autotransporter	0
TraesCS6A02G321000.1	-1.99793	1.70584	44.2989	0.000126939	0.00170954	Plant cadmium resistance 2	0
TraesCS4D02G144500.1	-1.44057	2.80101	44.2937	0.000126994	0.00170954	Ankyrin repeat family protein	GO:0005515
TraesCS5B02G047200.1	-1.02985	4.46527	44.2946	0.000126984	0.00170954	Homeobox leucine-zipper protein	GO:0003677; GO:0008289
TraesCS4B02G392700.1	-1.37686	3.15951	44.2817	0.000127117	0.00171057	Small nuclear ribonucleoprotein Sm D3	0
TraesCS5D02G091600.1	-0.778035	4.39771	44.2633	0.000127308	0.00171188	Spermidine/putrescine import ATP-binding protein PotA	0
TraesCS4B02G193200.2	-1.02851	4.27184	44.2605	0.000127336	0.00171195	Pyruvate decarboxylase	GO:0000287; GO:0003824; GO:0016831; GO:0030976
TraesCS2D02G358200.1	-1.87749	3.69888	44.2509	0.000127436	0.00171297	Leucine-rich repeat protein kinase family protein	0
TraesCS3A02G295500.1	-1.18854	3.46076	44.2093	0.000127868	0.00171814	Beta-glucosidase	GO:0004553; GO:0005975
TraesCS3B02G388800.1	-0.761491	5.46707	44.2031	0.000127932	0.00171838	30S ribosomal protein S8, putative	GO:0003735; GO:0005840; GO:0006412
TraesCS5B02G095800.2	-2.47966	3.38558	44.1965	0.000128001	0.00171851	Calmodulin-binding protein	GO:0005516; GO:0006950
TraesCS7A02G284900.2	-1.1568	3.67493	44.1964	0.000128002	0.00171851	ABC transporter ATP-binding protein	GO:0005524; GO:0006810; GO:0016021; GO:0016887; GO:0042626; GO:0055085
TraesCS5A02G428900.1	-1.26909	4.43126	44.1888	0.000128081	0.00171912	Protein kinase	GO:0004672; GO:0005515; GO:0005524; GO:0006468
TraesCS3A02G231100.1	-2.11243	3.84783	44.177	0.000128204	0.00171995	SWI/SNF-related matrix-associated actin-dependent regulator of chromatin subfamily A-like protein 1	0
TraesCS2A02G456100.1	-1.03079	5.74978	44.1696	0.000128282	0.00172055	Calcium-dependent protein kinase	GO:0004672; GO:0005509; GO:0005524; GO:0006468
TraesCS5B02G486000.2	-2.01206	3.70289	44.1576	0.000128407	0.00172191	Trichome birefringence-like protein	0
TraesCSU02G242700.1	-2.56107	1.79597	44.1535	0.00012845	0.00172199	Proline-rich protein	0
TraesCS1A02G262200.1	-1.01855	3.39093	44.1525	0.00012846	0.00172199	#N/A	#N/A
TraesCS4A02G096300.1	-1.2163	2.65184	44.1317	0.000128678	0.00172302	Rotundifolia-like protein	0
TraesCS2A02G403100.5	-0.893331	3.91571	44.1231	0.000128769	0.0017236	Argonaute	GO:0003676; GO:0005515
TraesCS1B02G346200.1	-1.63902	3.76396	44.1059	0.000128949	0.00172539	Glucan endo-1,3-beta-glucosidase 1	0
TraesCS3B02G312300.1	-1.09873	3.19751	44.1059	0.000128949	0.00172539	Receptor-like kinase	GO:0004672; GO:0005524; GO:0006468
TraesCS1D02G219000.1	-0.885786	6.42107	44.0615	0.000129417	0.0017306	Nucleoside diphosphate kinase	GO:0004550; GO:0006165; GO:0006183; GO:0006228; GO:0006241
TraesCS5D02G397700.1	-1.16407	3.66677	44.0515	0.000129523	0.00173116	RNA binding family protein isoform 1	GO:0003676
TraesCS4B02G005100.1	-2.44952	1.62866	44.0201	0.000129856	0.00173444	NBS-LRR-like resistance protein	GO:0043531
TraesCS3A02G354300.1	-1.54006	5.33227	43.9969	0.000130102	0.00173561	Histone H4	GO:0000786; GO:0003677; GO:0005634; GO:0006334; GO:0046982
TraesCS5A02G048500.1	-1.2374	3.04456	43.9863	0.000130215	0.00173562	Stomatal closure-related actin-binding protein 1	0
TraesCS7B02G176400.1	-1.12768	3.53974	43.9843	0.000130236	0.00173562	Fatty acyl-CoA reductase	0
TraesCS5D02G451900.2	-0.887449	4.44912	43.9884	0.000130192	0.00173562	TPX2 (Targeting protein for Xklp2) family protein	0
TraesCS7A02G464200.2	-2.683	1.95751	43.9769	0.000130315	0.00173635	Alpha-glucosidase	GO:0003824; GO:0004553; GO:0005975; GO:0030246
TraesCSU02G194700.1	-1.33929	3.44976	43.9634	0.000130458	0.00173732	Disease resistance protein (NBS-LRR class) family	GO:0043531
TraesCS3D02G374400.1	-1.25391	2.61715	43.9309	0.000130806	0.00174052	Ion channel DMI1	0
TraesCS6A02G260700.1	-2.67371	5.26916	43.8943	0.000131199	0.00174463	Histone H4	GO:0000786; GO:0003677; GO:0005634; GO:0006334; GO:0046982
TraesCS2A02G371700.1	-1.50949	2.92064	43.8581	0.000131588	0.00174854	Receptor-like protein kinase	GO:0004672; GO:0005524; GO:0006468; GO:0030246
TraesCS1D02G266000.1	-3.08055	2.09507	43.8236	0.000131961	0.00175286	Wound-induced protease inhibitor	GO:0004867; GO:0005576
TraesCS1A02G170100.1	-1.39211	4.33596	43.8082	0.000132127	0.00175358	#N/A	#N/A
TraesCS3B02G215500.1	-1.79862	2.80983	43.7811	0.000132421	0.00175706	Peroxidase	GO:0004601; GO:0006979; GO:0020037; GO:0055114
TraesCS1D02G244400.2	-0.946382	3.41887	43.7661	0.000132584	0.00175827	Beta-mannosidase, putative	GO:0004553; GO:0005975
TraesCS5B02G492500.1	-0.684482	8.85942	43.7674	0.00013257	0.00175827	70 kDa heat shock protein	0
TraesCS7B02G052800.3	-1.82413	1.79123	43.7178	0.000133111	0.00176397	BTB/POZ domain-containing protein	GO:0005515
TraesCS4B02G312200.1	-2.70339	2.00039	43.7066	0.000133234	0.00176471	Cysteine/O-acetylserine efflux protein	0
TraesCS4D02G356300.1	-2.65584	3.28258	43.7062	0.000133239	0.00176471	Fatty acyl-CoA reductase	0
TraesCS3D02G195000.1	-0.867358	3.97624	43.7082	0.000133216	0.00176471	Pentatricopeptide repeat-containing protein	0
TraesCS2A02G461300.1	-2.84062	2.61572	43.6757	0.000133573	0.00176694	Collagen alpha-1(IV) chain	0
TraesCS1B02G202500.1	-1.05228	3.09456	43.6754	0.000133577	0.00176694	SH3 domain-containing protein 1	GO:0005515
TraesCS1A02G020500.1	-0.775478	6.60691	43.6798	0.000133528	0.00176694	#N/A	#N/A
TraesCS4B02G225800.1	-1.80656	5.01247	43.657	0.000133778	0.00176896	Proline-rich protein	0
TraesCS1A02G008100.1	-0.856943	5.00313	43.6154	0.000134237	0.00177375	#N/A	#N/A
TraesCS1B02G274700.3	-0.764083	5.12678	43.601	0.000134396	0.00177521	60S ribosomal protein L4	GO:0003735; GO:0005840; GO:0006412
TraesCS3A02G104800.2	-1.26923	3.02004	43.594	0.000134474	0.00177592	Receptor-like kinase	GO:0004672; GO:0005524; GO:0006468
TraesCS5D02G392100.1	-0.775509	6.40055	43.5584	0.000134869	0.00178049	Histone H2A	GO:0000786; GO:0003677; GO:0005634; GO:0046982
TraesCS3B02G286500.1	-2.78748	1.56055	43.5473	0.000134993	0.00178122	MYB transcription factor	GO:0003677
TraesCS5A02G443800.1	-1.02342	7.03148	43.5445	0.000135024	0.00178122	Histone H1	GO:0000786; GO:0003677; GO:0005634; GO:0006334
TraesCS7D02G400200.1	-2.06086	2.18739	43.5198	0.000135299	0.00178359	Plant invertase/pectin methylesterase inhibitor superfamily protein	GO:0004857
TraesCS2D02G250500.1	-1.52957	4.80765	43.5016	0.000135502	0.00178531	Fasciclin-like arabinogalactan protein	0
TraesCS4D02G018300.1	-1.59211	3.06463	43.491	0.000135621	0.00178652	Glucan endo-1,3-beta-glucosidase	GO:0004553; GO:0005975
TraesCS5A02G294600.1	-2.62283	1.87655	43.4734	0.000135819	0.00178786	Kinase family protein	GO:0004672; GO:0004842; GO:0005524; GO:0006468; GO:0016567
TraesCS7A02G424100.1	-1.98654	2.17144	43.462	0.000135947	0.0017889	Peroxidase	GO:0004601; GO:0006979; GO:0020037; GO:0055114
TraesCS6D02G008900.1	-2.27791	2.72601	43.4347	0.000136253	0.00179197	GDSL esterase/lipase	GO:0016788
TraesCS4D02G196400.1	-1.47307	2.20154	43.4351	0.000136248	0.00179197	Transmembrane protein 209	0
TraesCS5A02G130400.1	-2.58592	2.24356	43.4274	0.000136336	0.00179241	Phytosulfokines	GO:0005576; GO:0008083; GO:0008283
TraesCS3D02G264700.2	-1.18127	3.62339	43.4184	0.000136437	0.00179322	Microtubule-associated protein-like	0
TraesCS2D02G262900.2	-0.929202	4.00953	43.4074	0.00013656	0.00179408	Longifolia protein	0
TraesCS7D02G244000.1	-1.13329	3.74483	43.3349	0.000137383	0.00180329	Receptor-like kinase	GO:0004672; GO:0005515; GO:0005524; GO:0006468
TraesCS1A02G339400.1	-1.847	3.29923	43.3113	0.000137651	0.00180552	#N/A	#N/A
TraesCS2D02G262900.3	-0.958575	4.04544	43.304	0.000137734	0.00180625	Longifolia protein	0
TraesCS1B02G443200.1	-1.06988	4.9668	43.2812	0.000137995	0.00180838	Malate dehydrogenase	GO:0003824; GO:0005975; GO:0006108; GO:0016491; GO:0016615; GO:0016616; GO:0019752; GO:0030060; GO:0055114
TraesCS7D02G191600.1	-2.0311	1.84263	43.2763	0.000138051	0.00180862	Auxin efflux carrier component	GO:0016021; GO:0055085
TraesCS4A02G247700.1	-1.58337	3.19156	43.2383	0.000138487	0.00181352	Syntaxin, putative	GO:0005484; GO:0005515; GO:0006886; GO:0016020; GO:0016192
TraesCSU02G033600.1	-2.43784	1.8894	43.2005	0.000138922	0.00181719	Remorin	0
TraesCS7A02G434800.1	-2.17331	1.67864	43.1934	0.000139003	0.00181768	Histone H4	GO:0000786; GO:0003677; GO:0005634; GO:0006334; GO:0046982
TraesCS6A02G306200.1	-1.32356	2.98682	43.1764	0.0001392	0.00181895	Transcription factor protein	GO:0046983
TraesCS3B02G142300.1	-1.64841	2.40064	43.1678	0.0001393	0.00181913	Transcriptional corepressor LEUNIG	GO:0005515
TraesCS3A02G104800.1	-1.40004	3.01777	43.1623	0.000139363	0.00181913	Receptor-like kinase	GO:0004672; GO:0005524; GO:0006468
TraesCS5B02G165000.1	-1.14195	3.31975	43.1542	0.000139457	0.00182004	Kelch repeat containing protein	GO:0005515
TraesCS7D02G341500.1	-1.3876	4.0203	43.0864	0.000140245	0.00182902	O-methyltransferase	GO:0008168; GO:0008171; GO:0046983
TraesCS7A02G142300.1	-2.49518	2.06585	43.0401	0.000140787	0.00183445	Histone H3	GO:0000786; GO:0003677; GO:0046982
TraesCS7B02G467100.1	-9.48698	0.616704	64.4535	0.000141409	0.00184065	GDSL esterase/lipase	GO:0016788
TraesCS4A02G190800.2	-2.48734	2.07391	42.9797	0.000141497	0.0018414	RNA-binding domain CCCH-type zinc finger protein	GO:0003676; GO:0046872
TraesCS1D02G236200.1	-1.14003	4.79953	42.9703	0.000141608	0.00184251	Copine-1	GO:0005515
TraesCS4B02G073400.1	-1.28808	3.09092	42.9598	0.000141731	0.00184314	B3 domain-containing protein	GO:0003677
TraesCS4D02G123700.1	-0.791869	4.86303	42.9536	0.000141805	0.00184377	50S ribosomal protein L2	GO:0003723; GO:0003735; GO:0005622; GO:0005840; GO:0006412; GO:0015934
TraesCS3D02G285900.1	-3.8217	0.30798	42.9467	0.000141888	0.00184451	Senescence/dehydration-associated protein-like protein	0
TraesCS1D02G331700.1	-1.37522	3.49362	42.9241	0.000142155	0.00184766	breast cancer associated RING 1	GO:0005515; GO:0008270
TraesCS6D02G212200.2	-1.71461	3.75462	42.8763	0.000142723	0.00185242	Phenylalanine ammonia-lyase	GO:0003824; GO:0005737; GO:0006559; GO:0016841
TraesCS2B02G124100.1	-1.25813	4.94605	42.8848	0.000142622	0.00185242	Non-specific serine/threonine protein kinase	GO:0004672; GO:0005524; GO:0006468; GO:0007165
TraesCS5B02G087700.2	-0.850355	6.68178	42.8338	0.000143232	0.00185835	70 kDa heat shock protein	0
TraesCS6B02G151500.1	-2.18284	2.44615	42.7997	0.00014364	0.00186299	Late embryogenesis abundant (LEA) hydroxyproline-rich glycoprotein family, putative	0
TraesCS5A02G538000.1	-1.19728	3.59246	42.7849	0.000143819	0.00186451	Expansin protein	GO:0005576; GO:0019953
TraesCS4B02G111500.1	-0.731284	6.94595	42.7815	0.000143859	0.00186451	Ribosomal protein L3	GO:0003735; GO:0005622; GO:0005840; GO:0006412
TraesCS4A02G026600.1	-1.68394	4.70185	42.7476	0.000144268	0.00186815	receptor kinase 1	GO:0004672; GO:0005524; GO:0006468
TraesCS4B02G171300.1	-1.05414	4.11954	42.7481	0.000144262	0.00186815	Receptor-like kinase	GO:0004672; GO:0005515; GO:0005524; GO:0006468
TraesCS5A02G038200.1	-0.812853	4.95751	42.7181	0.000144626	0.00187083	60S ribosomal protein L36	GO:0003735; GO:0005622; GO:0005840; GO:0006412
TraesCS4A02G100400.1	-1.74898	5.88361	42.7051	0.000144782	0.00187143	Histone H2A	GO:0000786; GO:0003677; GO:0005634; GO:0046982
TraesCS2D02G473700.1	-1.00604	4.37827	42.7035	0.000144803	0.00187143	Homeobox-leucine zipper family protein	GO:0003677; GO:0006355; GO:0008289; GO:0043565
TraesCS4D02G004000.1	-0.853507	4.61894	42.6931	0.000144928	0.00187247	Disease resistance protein (NBS-LRR class) family	GO:0043531
TraesCS3B02G183300.2	-1.86271	2.55031	42.6755	0.000145143	0.0018746	Plasma membrane-associated cation-binding protein 1	GO:0046658; GO:0051716
TraesCS5D02G124100.1	-1.21618	2.84921	42.6749	0.00014515	0.0018746	Nucleolar-like protein	0
TraesCS7A02G329300.1	-1.97387	3.84143	42.6441	0.000145526	0.00187878	High mobility group family	0
TraesCS3A02G200400.3	-1.50044	3.48698	42.639	0.000145588	0.00187895	DNA helicase	GO:0003677; GO:0003678; GO:0005524; GO:0006260; GO:0006270; GO:0042555
TraesCS1D02G262500.1	-0.717044	6.05988	42.6389	0.00014559	0.00187895	Cold shock protein	GO:0003676; GO:0003677; GO:0006355; GO:0008270
TraesCS2D02G274700.1	-1.63145	4.08745	42.6217	0.000145799	0.00188065	Kinesin-like protein	GO:0003777; GO:0005524; GO:0007018; GO:0008017
TraesCS4A02G058900.2	-2.28892	2.46563	42.5812	0.000146297	0.00188608	MADS box transcription factor	GO:0003677; GO:0046983
TraesCS7B02G071700.1	-1.25195	3.31389	42.5634	0.000146516	0.0018871	Kinesin-like protein	GO:0003777; GO:0005524; GO:0007018; GO:0008017
TraesCS2D02G093700.1	-1.09564	4.47716	42.5009	0.000147287	0.00189384	Protein kinase	GO:0004672; GO:0005488; GO:0005515; GO:0005524; GO:0006468
TraesCS5A02G330500.1	-1.7807	2.55924	42.4929	0.000147386	0.00189478	Receptor-like kinase	GO:0004672; GO:0005524; GO:0006468
TraesCS1A02G201600.3	-1.35124	3.85327	42.4533	0.00014788	0.00190012	#N/A	#N/A
TraesCS2A02G168500.1	-1.15709	3.83804	42.4436	0.000148001	0.00190134	3-oxoacyl-[acyl-carrier-protein] synthase	GO:0003824; GO:0006633; GO:0008152; GO:0016747
TraesCS4A02G076700.1	-1.42532	3.64406	42.4351	0.000148106	0.00190202	Peroxidase	GO:0004601; GO:0006979; GO:0020037; GO:0055114
TraesCS6D02G248200.1	-0.826021	4.04111	42.4354	0.000148103	0.00190202	Survival motor neuron	0
TraesCS7D02G429000.1	-3.64651	0.786879	42.4101	0.000148419	0.00190404	Copper transport protein family	GO:0030001; GO:0046872
TraesCS4A02G030400.1	-1.58164	5.12424	42.3886	0.000148688	0.00190624	Histone H2B	GO:0000786; GO:0003677; GO:0046982
TraesCS4D02G142800.1	-2.00034	3.75747	42.3764	0.000148841	0.00190745	Xyloglucan endotransglucosylase/hydrolase	GO:0004553; GO:0005618; GO:0005975; GO:0006073; GO:0010411; GO:0016762; GO:0042546; GO:0048046
TraesCS4D02G142700.2	-1.54694	2.664	42.3781	0.000148819	0.00190745	Importin beta-like SAD2-like protein	GO:0005488; GO:0006886; GO:0008536
TraesCS1D02G427400.1	-1.35406	4.77529	42.34	0.000149299	0.00191298	Glucose-1-phosphate adenylyltransferase	GO:0005978; GO:0008878; GO:0009058; GO:0016779
TraesCS7D02G333200.1	-1.14156	5.04775	42.333	0.000149388	0.00191378	plant/protein (Protein of unknown function, DUF538)	0
TraesCS1B02G055300.2	-0.89213	3.63986	42.327	0.000149464	0.00191442	F-box domain containing protein	GO:0005515
TraesCS7D02G150700.2	-2.36523	1.95187	42.3149	0.000149616	0.0019157	BTB/POZ domain-containing protein	GO:0005515
TraesCS7D02G222000.1	-1.72854	2.12524	42.3034	0.000149762	0.00191689	F-box family protein	GO:0005515
TraesCS5A02G330600.1	-1.59264	3.78017	42.2942	0.000149878	0.00191804	Translation initiation factor IF-2	0
TraesCS7B02G245500.1	-1.44136	3.87891	42.2579	0.000150339	0.00192227	O-methyltransferase	GO:0008168; GO:0008171; GO:0046983
TraesCS4B02G027100.1	-1.55192	4.45128	42.2531	0.0001504	0.00192271	GDSL esterase/lipase	GO:0006629; GO:0016298; GO:0016788
TraesCS3A02G441200.1	-1.53087	2.99113	42.2498	0.000150442	0.00192291	Histone-lysine N-methyltransferase, H3 lysine-9 specific	GO:0005515; GO:0005634; GO:0008270; GO:0016571; GO:0018024; GO:0034968; GO:0042393
TraesCS7A02G466000.1	-1.63645	2.15707	42.2371	0.000150604	0.00192464	LIGHT-DEPENDENT SHORT HYPOCOTYLS-like protein (DUF640)	0
TraesCSU02G020600.1	-1.22559	3.84746	42.2094	0.000150957	0.00192781	Receptor-like protein kinase	GO:0004672; GO:0005515; GO:0005524; GO:0006468
TraesCS4A02G054800.1	-0.744738	4.77281	42.1899	0.000151206	0.00193027	T-complex protein 1 subunit beta	GO:0005524; GO:0006457; GO:0051082
TraesCS2D02G398300.1	-1.61001	4.04021	42.1762	0.000151382	0.00193121	IQ domain-containing protein	GO:0005515
TraesCS4D02G186900.1	-1.94126	2.35402	42.1701	0.000151461	0.00193155	DnaJ	GO:0005515
TraesCS1D02G219200.1	-1.68201	3.69967	42.1618	0.000151567	0.00193223	Kinase like protein	GO:0004672; GO:0005524; GO:0006468
TraesCS7D02G061900.1	-1.23675	6.6166	42.1369	0.000151887	0.00193461	Histone H3	GO:0000786; GO:0003677; GO:0046982
TraesCS4A02G056100.1	-1.50338	2.84036	42.1277	0.000152006	0.00193579	TPX2 (Targeting protein for Xklp2) family protein	0
TraesCS6A02G003700.1	-1.25652	4.31833	42.1203	0.000152101	0.00193657	Kinesin-like protein	GO:0003777; GO:0005524; GO:0007018; GO:0008017
TraesCS7B02G334600.1	-2.51488	3.16877	42.1067	0.000152277	0.00193823	Histone H4	GO:0000786; GO:0003677; GO:0005634; GO:0006334; GO:0046982
TraesCS3D02G125400.1	-1.00597	3.8924	42.1008	0.000152353	0.00193886	Purine nucleoside phosphorylase DeoD-type	0
TraesCS4A02G100200.1	-2.03103	3.52996	42.0721	0.000152724	0.00194291	30S ribosomal protein S6	0
TraesCS5D02G372700.1	-1.74872	4.02915	42.056	0.000152934	0.00194473	Microtubule-associated protein TORTIFOLIA1	GO:0005488
TraesCS5D02G404300.1	-1.09476	6.3201	42.0555	0.00015294	0.00194473	UDP-glucose 6-dehydrogenase	GO:0003979; GO:0016616; GO:0051287; GO:0055114
TraesCS6A02G343500.1	-1.25642	3.48626	42.0498	0.000153015	0.00194492	Protein TONSOKU	GO:0005515
TraesCS4A02G281200.1	-0.850181	4.33246	42.0248	0.00015334	0.00194837	Phosphatidylinositol N-acetyglucosaminlytransferase subunit P-like protein	0
TraesCS4B02G096400.1	-1.03642	3.73019	42.0214	0.000153384	0.0019486	ATP-dependent RNA helicase RhlB	GO:0003677; GO:0005524; GO:0016787
TraesCS6D02G154600.1	-1.66749	2.2338	42.0107	0.000153524	0.00195003	Lipoxygenase	GO:0005515; GO:0016491; GO:0016702; GO:0046872; GO:0055114
TraesCS3B02G136600.1	-1.72313	2.07704	41.9995	0.00015367	0.00195117	DNA mismatch repair protein mutS	GO:0005524; GO:0006298; GO:0030983
TraesCS5D02G307000.1	-0.929676	5.97478	41.9977	0.000153694	0.00195117	Mitochondrial carrier protein	GO:0006839; GO:0031966
TraesCS6D02G290500.1	-1.59153	2.53345	41.9769	0.000153966	0.00195361	Condensin complex subunit 2	GO:0000796; GO:0007076
TraesCS6D02G026500.1	-1.6489	3.06445	41.9695	0.000154062	0.00195415	Acid beta-fructofuranosidase	GO:0004553; GO:0005975
TraesCS3B02G413400.1	-1.40127	2.61583	41.9582	0.000154211	0.0019557	Sister chromatid cohesion PDS5-like protein	GO:0005488
TraesCS6A02G282800.1	-0.990185	3.7535	41.9482	0.000154341	0.001956	Microtubule associated family protein	0
TraesCS6D02G235400.2	-0.855114	4.21408	41.94	0.00015445	0.00195669	High mobility group protein	0
TraesCS1A02G350200.2	-0.720606	7.09542	41.9416	0.000154429	0.00195669	#N/A	#N/A
TraesCS5A02G153300.1	-0.873466	5.67327	41.9372	0.000154487	0.00195682	60S acidic ribosomal protein P0	GO:0005622; GO:0042254
TraesCS4D02G327900.1	-8.56005	-0.241	62.542	0.000154533	0.00195707	Glutathione S-transferase	GO:0005515
TraesCS5B02G477300.1	-4.14002	0.821917	41.9306	0.000154574	0.00195724	Histone H2A	GO:0000786; GO:0003677; GO:0005634; GO:0046982
TraesCS6D02G131100.2	-1.49503	2.58434	41.9274	0.000154615	0.00195724	Transducin/WD40 repeat-like superfamily protein, putative	GO:0005488
TraesCS2D02G369200.2	-1.83388	2.85433	41.9167	0.000154756	0.00195813	Beta-expansin	GO:0005576; GO:0019953
TraesCS5B02G335500.2	-1.42911	2.74394	41.9131	0.000154804	0.00195813	Chromatin assembly factor-1	0
TraesCS2B02G229500.1	-1.2939	4.19559	41.9135	0.000154798	0.00195813	Kinesin-like protein	GO:0003777; GO:0005524; GO:0007018; GO:0008017
TraesCS7D02G106100.1	-1.58804	3.1216	41.8998	0.000154979	0.0019597	NBS-LRR-like resistance protein	GO:0043531
TraesCS7D02G267300.1	-1.46953	2.17532	41.8962	0.000155027	0.00195993	Kinase family protein	GO:0004672; GO:0004713; GO:0005524; GO:0006468
TraesCS7D02G064300.1	-1.58196	3.04706	41.8853	0.000155171	0.00196142	Starch synthase, chloroplastic/amyloplastic	GO:0004373
TraesCS7B02G309900.1	-1.11326	5.48182	41.832	0.000155877	0.00196966	Mitogen-activated protein kinase	GO:0004672; GO:0004707; GO:0005524; GO:0006468
TraesCS4D02G122500.2	-2.30936	1.51144	41.815	0.000156105	0.00197219	RNA-binding domain CCCH-type zinc finger protein	GO:0003676; GO:0046872
TraesCS3D02G289600.3	-2.7878	2.18498	41.7903	0.000156434	0.00197469	Cellulose synthase	GO:0016020; GO:0016760; GO:0030244
TraesCS6A02G123300.1	-1.69718	2.93104	41.7753	0.000156635	0.00197684	Late embryogenesis abundant (LEA) hydroxyproline-rich glycoprotein family, putative	0
TraesCS6A02G267200.2	-1.3168	2.52327	41.7438	0.000157057	0.00198114	Secretory carrier-associated membrane protein	GO:0015031; GO:0016021
TraesCS6B02G296700.2	-0.921522	3.99496	41.7316	0.000157221	0.00198218	Kinase-like protein	GO:0004672; GO:0005524; GO:0006468
TraesCS7D02G148200.1	-2.45689	2.91386	41.7295	0.000157249	0.0019822	Two-component response regulator	GO:0000160; GO:0003677; GO:0003700; GO:0007165
TraesCS7D02G462800.1	-6.16438	1.77111	41.7092	0.000157522	0.00198495	Aspartic proteinase nepenthesin-1	0
TraesCS7D02G008700.1	-1.11922	5.74178	41.696	0.0001577	0.00198617	Beta-fructofuranosidase 1	GO:0004553; GO:0004564; GO:0004575; GO:0005975
TraesCS1B02G089100.1	-1.0281	3.62789	41.6898	0.000157783	0.00198665	Kinase family protein	GO:0004672; GO:0005524; GO:0006468
TraesCS2B02G500700.1	-2.26937	2.55142	41.6656	0.00015811	0.00198928	Non-specific lipid-transfer protein	GO:0006869; GO:0008289
TraesCS5B02G096200.1	-2.02084	3.95808	41.6636	0.000158137	0.00198928	Cellulose synthase-like protein	GO:0016020; GO:0016760; GO:0030244
TraesCS3A02G263900.1	-0.759495	6.25336	41.6315	0.000158572	0.00199176	Guanine nucleotide-binding protein beta subunit-like protein	GO:0005515
TraesCS7B02G337400.1	-1.11514	4.11985	41.6147	0.000158801	0.00199386	Histone H2A	GO:0000786; GO:0003677; GO:0005634; GO:0046982
TraesCS5B02G513500.1	-1.63714	2.21965	41.5954	0.000159064	0.00199613	Flap endonuclease 1	GO:0003677; GO:0003824; GO:0004518; GO:0006281; GO:0016788
TraesCS6A02G051500.1	-2.07921	2.41834	41.5831	0.000159232	0.0019978	GDSL esterase/lipase	GO:0016788
TraesCS6B02G249900.1	-0.854316	6.1758	41.5817	0.000159251	0.0019978	Sister chromatid cohesion protein PDS5 B-B	GO:0005488
TraesCS4A02G080700.2	-1.66214	2.84125	41.5438	0.00015977	0.00200293	HVA22-like protein	0
TraesCS3D02G124800.2	-1.70771	2.05484	41.4901	0.000160508	0.00200805	Transcriptional corepressor LEUNIG	GO:0005515
TraesCS3A02G300600.1	-1.38804	2.44428	41.4533	0.000161017	0.00201322	extra-large GTP-binding protein 3	0
TraesCS5B02G287900.1	-0.824381	6.19472	41.4234	0.000161431	0.00201761	60S ribosomal protein L7a	GO:0030529; GO:0042254
TraesCS5B02G464900.1	-3.79427	1.23956	41.4089	0.000161633	0.00201971	Histone H2A	GO:0000786; GO:0003677; GO:0005634; GO:0046982
TraesCS3A02G072900.1	-1.738	2.0232	41.3737	0.000162123	0.00202445	Serine/threonine-protein kinase	GO:0004672; GO:0004674; GO:0005524; GO:0006468; GO:0048544
TraesCS3A02G053800.2	-1.44478	4.16661	41.3641	0.000162258	0.00202544	Leucine-rich repeat receptor-like protein kinase	0
TraesCS6D02G158600.1	-1.14146	5.24927	41.3548	0.000162387	0.00202671	Cellulose synthase-like protein	0
TraesCS5D02G190700.1	-1.83605	3.83623	41.344	0.000162539	0.00202826	WRKY transcription factor	GO:0003700; GO:0006355; GO:0043565
TraesCS1B02G076900.1	-1.43502	3.71426	41.2686	0.000163599	0.00203835	TRIO/F-actin-binding protein	0
TraesCS6A02G179800.1	-2.86475	1.07053	41.2613	0.000163701	0.00203928	Carboxypeptidase	GO:0004185; GO:0006508
TraesCS4A02G110900.1	-1.50724	3.24387	41.2254	0.00016421	0.00204423	Pyruvate decarboxylase	GO:0000287; GO:0003824; GO:0016831; GO:0030976
TraesCS3A02G330500.1	-6.18225	0.209616	41.22	0.000164286	0.00204483	Beta-1,3-glucanase	GO:0004553; GO:0005975
TraesCS5D02G380900.2	-2.73606	2.05495	41.2006	0.000164563	0.00204642	YABBY transcription factor	GO:0007275
TraesCS3A02G299800.1	-2.59481	1.86267	41.1977	0.000164604	0.00204642	ARM repeat superfamily protein	0
TraesCS2D02G555800.1	-2.16542	3.03244	41.2085	0.00016445	0.00204642	ARM repeat superfamily protein	0
TraesCS7D02G355000.1	-1.12347	4.88975	41.198	0.000164599	0.00204642	Serine/threonine-protein kinase atr	0
TraesCS6A02G334900.3	-0.93942	3.83075	41.191	0.000164698	0.00204663	Kinesin-like protein	GO:0003777; GO:0005524; GO:0007018; GO:0008017
TraesCS3B02G093100.2	-0.959827	3.76549	41.1808	0.000164845	0.00204795	Stress responsive protein	0
TraesCS1A02G029100.1	-1.3164	3.05079	41.1737	0.000164945	0.00204884	#N/A	#N/A
TraesCS3D02G404000.1	-1.07262	4.07548	41.141	0.000165413	0.00205271	Pectinesterase	GO:0004857; GO:0005618; GO:0030599; GO:0042545
TraesCS3D02G408900.1	-0.741131	4.91734	41.1402	0.000165425	0.00205271	E3 ubiquitin-protein ligase RGLG2	GO:0005515; GO:0008270
TraesCS3D02G325100.1	-0.921601	3.2788	41.1233	0.000165666	0.00205431	Cysteine proteinase inhibitor	GO:0004869
TraesCS5D02G470000.1	-0.729271	6.50101	41.093	0.000166102	0.00205832	30S ribosomal protein S5	GO:0003723; GO:0003735; GO:0005840; GO:0006412; GO:0015935
TraesCS6B02G082200.1	-1.67535	5.18371	41.0565	0.000166628	0.00206379	Histone H3	GO:0000786; GO:0003677; GO:0046982
TraesCSU02G060400.3	-1.42855	3.28223	41.0513	0.000166703	0.00206436	NBS-LRR-like resistance protein	GO:0043531
TraesCS3A02G151200.2	-0.933892	4.31128	41.0494	0.000166731	0.00206436	Reticulon-like protein	0
TraesCS2A02G050400.1	-1.9613	2.97516	41.0364	0.000166919	0.00206634	Acidic leucine-rich nuclear phosphoprotein 32 family B protein	0
TraesCS6D02G314500.4	-0.917601	3.66825	41.0078	0.000167333	0.00207046	Kinesin-like protein	GO:0003777; GO:0005524; GO:0007018; GO:0008017
TraesCS2B02G484900.1	-1.35925	3.78093	40.989	0.000167606	0.0020731	Leucine-rich repeat protein kinase family protein	0
TraesCS5B02G388800.1	-1.73072	4.00002	40.9817	0.000167713	0.00207376	HXXXD-type acyl-transferase family protein, putative	GO:0016747
TraesCS5B02G449000.1	-1.37408	6.47989	40.9795	0.000167745	0.00207376	Histone H1	GO:0000786; GO:0003677; GO:0005634; GO:0006334
TraesCS5B02G016700.2	-1.38714	2.77852	40.9642	0.000167968	0.00207606	Fatty acid 2-hydroxylase	GO:0005506; GO:0008610; GO:0016491; GO:0055114
TraesCS7A02G155900.1	-0.739785	4.84158	40.9628	0.000167988	0.00207606	60S ribosomal protein L35a-like protein	GO:0003735; GO:0005622; GO:0005840; GO:0006412
TraesCS7A02G197400.1	-2.41704	2.67362	40.9547	0.000168106	0.00207612	Zinc-finger domain of monoamine-oxidase A repressor R1 protein	0
TraesCS4A02G191300.1	-1.35126	2.19126	40.9548	0.000168105	0.00207612	Scarecrow transcription factor family protein	0
TraesCS7B02G327200.1	-1.27446	5.01532	40.9586	0.00016805	0.00207612	Xyloglucan endotransglucosylase/hydrolase	GO:0004553; GO:0005618; GO:0005975; GO:0006073; GO:0010411; GO:0016762; GO:0042546; GO:0048046
TraesCS2A02G293400.2	-1.02063	4.23088	40.9555	0.000168094	0.00207612	1,4-alpha-glucan-branching enzyme	GO:0003824; GO:0003844; GO:0004553; GO:0005975; GO:0005978; GO:0043169
TraesCS6B02G433700.1	-2.17014	3.42804	40.9358	0.000168383	0.00207823	Heavy-metal-associated domain protein	0
TraesCS2D02G304000.2	-1.1039	2.8265	40.9352	0.000168391	0.00207823	Kinesin-like protein	GO:0003777; GO:0005524; GO:0007018; GO:0008017
TraesCS7B02G111200.1	-1.17349	2.71243	40.9193	0.000168624	0.00208005	Sn1-specific diacylglycerol lipase alpha	GO:0006629; GO:0016042
TraesCS3D02G082100.1	-1.6192	2.21832	40.8866	0.000169104	0.00208387	Disease resistance protein (NBS-LRR class) family	GO:0043531
TraesCS3D02G277300.2	-2.2542	1.93114	40.8831	0.000169156	0.00208416	Glucan endo-1,3-beta-glucosidase, putative	GO:0004553; GO:0005975
TraesCS3B02G052900.1	-1.51456	2.703	40.8695	0.000169356	0.00208627	Glycosyltransferase	GO:0016757
TraesCS3A02G531200.1	-4.32599	2.57806	40.8064	0.000170289	0.00209635	Metallothionein	GO:0046872
TraesCS3A02G109200.2	-1.43122	2.15983	40.7856	0.000170599	0.00209935	2-oxoglutarate (2OG) and Fe(II)-dependent oxygenase superfamily protein	GO:0016491; GO:0055114
TraesCS7A02G313100.1	-0.764485	6.35321	40.7842	0.000170619	0.00209935	Glyceraldehyde-3-phosphate dehydrogenase	GO:0006006; GO:0016620; GO:0050661; GO:0051287; GO:0055114
TraesCS1B02G351900.1	-1.28077	3.00336	40.7763	0.000170737	0.00210009	Protein kinase	GO:0004672; GO:0005524; GO:0006468
TraesCS6D02G314500.3	-0.92577	3.55119	40.769	0.000170846	0.00210073	Kinesin-like protein	GO:0003777; GO:0005524; GO:0007018; GO:0008017
TraesCS3B02G405000.1	-0.76499	5.39613	40.7481	0.000171157	0.00210349	Ribosomal protein	GO:0003723; GO:0003735; GO:0006412; GO:0015934
TraesCS5A02G320700.1	-2.15092	1.87431	40.7327	0.000171387	0.00210561	Beta-1,3-glucanase	GO:0004553; GO:0005975
TraesCS5D02G141600.1	-1.07141	5.03685	40.7265	0.000171481	0.00210641	Heavy metal transport/detoxification superfamily protein	GO:0005515; GO:0030001; GO:0046872
TraesCS1D02G353100.3	-0.794573	7.36393	40.6823	0.000172143	0.00211313	Tubulin alpha chain	GO:0003924; GO:0005200; GO:0005525; GO:0005874; GO:0007017
TraesCS6D02G399500.1	-1.26747	4.76603	40.6774	0.000172217	0.00211368	NBS-LRR-like resistance protein	GO:0043531
TraesCS5A02G189700.1	-2.25591	2.1777	40.6651	0.000172403	0.00211561	VQ motif-containing family protein	0
TraesCS1D02G361800.1	-1.17673	4.20548	40.6621	0.000172447	0.00211579	IQ domain-containing protein	GO:0005515
TraesCS5B02G517500.3	-0.914115	5.68308	40.6273	0.000172972	0.00211869	Cellulose synthase	GO:0016020; GO:0016760; GO:0030244
TraesCS6D02G164200.1	-1.98979	1.62612	40.6201	0.000173082	0.00211968	Kinase family protein	GO:0004672; GO:0005524; GO:0006468
TraesCS6D02G312000.2	-1.20748	2.86674	40.5919	0.000173509	0.00212351	Remorin	0
TraesCS7D02G292400.1	-0.902433	4.13269	40.5599	0.000173996	0.00212802	14-3-3-like protein	GO:0019904
TraesCS6D02G312000.1	-1.45265	2.86782	40.5499	0.000174149	0.00212954	Remorin	0
TraesCS7B02G444400.1	-0.758778	6.29752	40.5391	0.000174313	0.00213082	60S ribosomal protein L27	GO:0003735; GO:0005622; GO:0005840; GO:0006412
TraesCS5B02G160300.1	-1.31462	2.46426	40.5047	0.000174839	0.00213435	Diphthine synthase, putative, expressed	GO:0004164; GO:0008152; GO:0008168; GO:0017183
TraesCS7A02G248700.1	-1.02045	4.44007	40.506	0.00017482	0.00213435	Protein kinase	GO:0004672; GO:0005524; GO:0006468
TraesCS1A02G357500.3	-0.892389	4.19654	40.5031	0.000174864	0.00213435	#N/A	#N/A
TraesCS3B02G133100.1	-1.39943	2.30374	40.4864	0.000175121	0.0021359	Histone-lysine N-methyltransferase	GO:0005515; GO:0008270
TraesCS6A02G337100.2	-0.702269	6.08853	40.4853	0.000175137	0.0021359	70 kDa heat shock protein	0
TraesCS6A02G228800.1	-2.14277	3.02425	40.391	0.000176593	0.00214999	Leucine-rich repeat protein kinase family protein	0
TraesCS6D02G262900.1	-1.59636	2.76419	40.3911	0.000176592	0.00214999	Rho GDP-dissociation inhibitor 1	GO:0005094; GO:0005737
TraesCS1D02G444900.1	-0.961401	4.11954	40.3925	0.000176571	0.00214999	Disease resistance protein RPP13	GO:0043531
TraesCS5D02G246300.1	-2.06299	2.41615	40.3749	0.000176844	0.00215205	P-loop containing nucleoside triphosphate hydrolases superfamily protein	0
TraesCS1A02G236100.4	-1.33152	3.05868	40.3707	0.000176909	0.00215213	#N/A	#N/A
TraesCS1D02G145100.1	-0.716714	6.20994	40.3517	0.000177205	0.0021543	60S ribosomal protein L21	GO:0003735; GO:0005622; GO:0005840; GO:0006412
TraesCS1A02G365200.1	-2.07118	3.44411	40.3428	0.000177344	0.00215526	#N/A	#N/A
TraesCS6D02G040300.1	-1.87237	4.33757	40.3292	0.000177556	0.00215713	Histone H2A	GO:0000786; GO:0003677; GO:0005634; GO:0046982
TraesCS5A02G308900.2	-0.845476	4.43215	40.3263	0.000177602	0.00215733	ATP-dependent RNA helicase	GO:0003676; GO:0003723; GO:0004386; GO:0005524; GO:0005634
TraesCS2B02G086700.1	-2.58076	1.82084	40.3203	0.000177695	0.00215743	DNA/RNA helicase protein	GO:0003676; GO:0005515; GO:0005524; GO:0008270; GO:0016818
TraesCS4D02G248200.1	-1.45018	2.50862	40.3194	0.000177709	0.00215743	TPX2 (Targeting protein for Xklp2) family protein	0
TraesCS5B02G495800.1	-1.04818	5.323	40.2934	0.000178117	0.00216071	NBS-LRR disease resistance protein-like protein	GO:0043531
TraesCS4A02G316400.1	-2.10573	2.60558	40.2802	0.000178324	0.00216207	GDSL esterase/lipase	GO:0016788
TraesCS2A02G102300.3	-1.13317	4.51505	40.2776	0.000178365	0.00216207	RNA-binding domain CCCH-type zinc finger protein	GO:0003676; GO:0046872
TraesCS6B02G343700.1	-1.03036	3.05884	40.2749	0.000178407	0.00216207	Armadillo repeat-containing protein 6	GO:0005488; GO:0005515
[truncated: 7,018 more rows]
