# Supplementary material for: Identification of genes involved in male sterility in wheat (Triticum aestivum L.) which could be used in a genic hybrid breeding system
Source: Plant Direct. 2020 Mar 10;4(3):e00201. doi: 10.1002/pld3.201 (PMC7063588; doi:10.1002/pld3.201)
Supplement: Supplementary file 14 [file PLD3-4-e00201-s014.xlsx]

## Sheet: Table 3 Stamen
Supplemental Table 3: GO terms associated with genes differentially expressed between stamens and pistils which were more highly expressed in stamens of wheat flowers. FDR < 0.05 = significant
GO term	Ontology	Description	Number in input list	Number in BG/Ref	p-value	FDR
GO:0015979	P	photosynthesis	232	484	6.1e-82	3.1e-78
GO:0044710	P	single-organism metabolic process	1529	11643	2.1e-64	5.3e-61
GO:0044281	P	small molecule metabolic process	625	3420	2.4e-63	4e-60
GO:0008152	P	metabolic process	3720	36522	3.7e-49	4.7e-46
GO:0006091	P	generation of precursor metabolites and energy	202	644	1.1e-47	1.1e-44
GO:1901564	P	organonitrogen compound metabolic process	698	4556	4.8e-46	4e-43
GO:0019693	P	ribose phosphate metabolic process	212	733	2.2e-45	1.6e-42
GO:0009117	P	nucleotide metabolic process	238	908	9.9e-45	6.2e-42
GO:0006753	P	nucleoside phosphate metabolic process	238	911	1.6e-44	8.8e-42
GO:0044699	P	single-organism process	1852	16151	7.6e-43	3.8e-40
GO:0032787	P	monocarboxylic acid metabolic process	191	651	9.7e-42	4.4e-39
GO:0042278	P	purine nucleoside metabolic process	189	646	3.5e-41	1.4e-38
GO:0046128	P	purine ribonucleoside metabolic process	189	646	3.5e-41	1.4e-38
GO:0009119	P	ribonucleoside metabolic process	190	654	4.9e-41	1.8e-38
GO:0055086	P	nucleobase-containing small molecule metabolic process	243	1001	6e-41	2e-38
GO:0009259	P	ribonucleotide metabolic process	192	686	1.4e-39	4.4e-37
GO:0009116	P	nucleoside metabolic process	193	693	1.6e-39	4.4e-37
GO:1901657	P	glycosyl compound metabolic process	193	693	1.6e-39	4.4e-37
GO:0009150	P	purine ribonucleotide metabolic process	191	681	1.8e-39	4.6e-37
GO:0019637	P	organophosphate metabolic process	292	1435	1.1e-36	2.7e-34
GO:0006163	P	purine nucleotide metabolic process	191	721	1.2e-36	2.8e-34
GO:0009199	P	ribonucleoside triphosphate metabolic process	165	562	2.8e-36	5.9e-34
GO:0009144	P	purine nucleoside triphosphate metabolic process	165	562	2.8e-36	5.9e-34
GO:0009205	P	purine ribonucleoside triphosphate metabolic process	165	562	2.8e-36	5.9e-34
GO:0046034	P	ATP metabolic process	159	536	1.9e-35	3.8e-33
GO:0009141	P	nucleoside triphosphate metabolic process	165	573	2e-35	3.8e-33
GO:0072521	P	purine-containing compound metabolic process	194	771	1.1e-34	2e-32
GO:0044711	P	single-organism biosynthetic process	415	2495	6.6e-34	1.2e-31
GO:0009167	P	purine ribonucleoside monophosphate metabolic process	163	596	7.8e-33	1.3e-30
GO:0009126	P	purine nucleoside monophosphate metabolic process	163	596	7.8e-33	1.3e-30
GO:0009161	P	ribonucleoside monophosphate metabolic process	164	609	2.3e-32	3.7e-30
GO:0009123	P	nucleoside monophosphate metabolic process	164	613	4.3e-32	6.7e-30
GO:1901135	P	carbohydrate derivative metabolic process	271	1380	5.9e-32	9e-30
GO:0006082	P	organic acid metabolic process	366	2197	4.1e-30	6.1e-28
GO:0044763	P	single-organism cellular process	1019	8381	1.2e-29	1.7e-27
GO:0055114	P	oxidation-reduction process	869	6911	3.4e-29	4.8e-27
GO:1901566	P	organonitrogen compound biosynthetic process	490	3358	5.3e-28	7.2e-26
GO:0019752	P	carboxylic acid metabolic process	323	1900	5.4e-28	7.2e-26
GO:0043436	P	oxoacid metabolic process	323	1920	2.6e-27	3.3e-25
GO:0005975	P	carbohydrate metabolic process	468	3207	8.9e-27	1.1e-24
GO:0046496	P	nicotinamide nucleotide metabolic process	100	300	5.5e-26	6.5e-24
GO:0019362	P	pyridine nucleotide metabolic process	100	300	5.5e-26	6.5e-24
GO:0051186	P	cofactor metabolic process	167	739	1.2e-25	1.4e-23
GO:0019684	P	photosynthesis, light reaction	69	143	1.6e-25	1.8e-23
GO:0006732	P	coenzyme metabolic process	139	559	7.5e-25	8.3e-23
GO:0022900	P	electron transport chain	89	255	2e-24	2.2e-22
GO:0006733	P	oxidoreduction coenzyme metabolic process	100	321	3.7e-24	3.9e-22
GO:0072524	P	pyridine-containing compound metabolic process	100	323	5.4e-24	5.6e-22
GO:0009163	P	nucleoside biosynthetic process	95	301	2.3e-23	2.3e-21
GO:0042455	P	ribonucleoside biosynthetic process	95	301	2.3e-23	2.3e-21
GO:1901659	P	glycosyl compound biosynthetic process	95	301	2.3e-23	2.3e-21
GO:0042451	P	purine nucleoside biosynthetic process	94	296	2.7e-23	2.6e-21
GO:0046129	P	purine ribonucleoside biosynthetic process	94	296	2.7e-23	2.6e-21
GO:0006090	P	pyruvate metabolic process	83	244	2.7e-22	2.5e-20
GO:0009165	P	nucleotide biosynthetic process	123	502	1e-21	9.2e-20
GO:1901293	P	nucleoside phosphate biosynthetic process	123	502	1e-21	9.2e-20
GO:0009142	P	nucleoside triphosphate biosynthetic process	84	258	1.5e-21	1.3e-19
GO:0009145	P	purine nucleoside triphosphate biosynthetic process	84	258	1.5e-21	1.3e-19
GO:0009206	P	purine ribonucleoside triphosphate biosynthetic process	84	258	1.5e-21	1.3e-19
GO:0009201	P	ribonucleoside triphosphate biosynthetic process	84	258	1.5e-21	1.3e-19
GO:0009260	P	ribonucleotide biosynthetic process	97	344	6.3e-21	5.1e-19
GO:0046390	P	ribose phosphate biosynthetic process	97	344	6.3e-21	5.1e-19
GO:0009152	P	purine ribonucleotide biosynthetic process	96	339	7.7e-21	6.2e-19
GO:0006754	P	ATP biosynthetic process	78	237	2.4e-20	1.9e-18
GO:0006164	P	purine nucleotide biosynthetic process	96	373	1.8e-18	1.4e-16
GO:0044723	P	single-organism carbohydrate metabolic process	200	1162	2.5e-18	1.9e-16
GO:0072522	P	purine-containing compound biosynthetic process	99	402	6.6e-18	4.9e-16
GO:0016052	P	carbohydrate catabolic process	79	275	1e-17	7.4e-16
GO:0009168	P	purine ribonucleoside monophosphate biosynthetic process	82	297	1.7e-17	1.2e-15
GO:0009127	P	purine nucleoside monophosphate biosynthetic process	82	297	1.7e-17	1.2e-15
GO:0009156	P	ribonucleoside monophosphate biosynthetic process	83	310	5e-17	3.6e-15
GO:0009767	P	photosynthetic electron transport chain	47	105	6.8e-17	4.8e-15
GO:0009124	P	nucleoside monophosphate biosynthetic process	83	314	9.4e-17	6.5e-15
GO:0006631	P	fatty acid metabolic process	89	354	1e-16	6.9e-15
GO:0090407	P	organophosphate biosynthetic process	133	673	1.3e-16	9e-15
GO:0051179	P	localization	731	6333	2.2e-16	1.5e-14
GO:0051234	P	establishment of localization	724	6304	8.3e-16	5.4e-14
GO:0006810	P	transport	720	6276	1.2e-15	8e-14
GO:0009058	P	biosynthetic process	1102	10309	1.7e-15	1.1e-13
GO:0044724	P	single-organism carbohydrate catabolic process	65	222	3.5e-15	2.2e-13
GO:0006165	P	nucleoside diphosphate phosphorylation	66	231	5.7e-15	3.5e-13
GO:0046939	P	nucleotide phosphorylation	66	231	5.7e-15	3.5e-13
GO:0009132	P	nucleoside diphosphate metabolic process	66	235	1.1e-14	6.8e-13
GO:0015985	P	energy coupled proton transport, down electrochemical gradient	57	182	1.6e-14	9.3e-13
GO:0015986	P	ATP synthesis coupled proton transport	57	182	1.6e-14	9.3e-13
GO:1901137	P	carbohydrate derivative biosynthetic process	136	751	2.3e-14	1.3e-12
GO:0009135	P	purine nucleoside diphosphate metabolic process	60	210	9.5e-14	5.2e-12
GO:0006757	P	ATP generation from ADP	60	210	9.5e-14	5.2e-12
GO:0006096	P	glycolytic process	60	210	9.5e-14	5.2e-12
GO:0046031	P	ADP metabolic process	60	210	9.5e-14	5.2e-12
GO:0009179	P	purine ribonucleoside diphosphate metabolic process	60	210	9.5e-14	5.2e-12
GO:0009185	P	ribonucleoside diphosphate metabolic process	60	210	9.5e-14	5.2e-12
GO:0008610	P	lipid biosynthetic process	139	792	9.6e-14	5.2e-12
GO:0006629	P	lipid metabolic process	260	1875	3.5e-13	1.9e-11
GO:0045333	P	cellular respiration	55	190	6.4e-13	3.4e-11
GO:0055085	P	transmembrane transport	376	3032	2.7e-12	1.4e-10
GO:1901575	P	organic substance catabolic process	235	1685	2.9e-12	1.5e-10
GO:0009056	P	catabolic process	235	1688	3.3e-12	1.7e-10
GO:0019318	P	hexose metabolic process	48	162	9.1e-12	4.6e-10
GO:0015672	P	monovalent inorganic cation transport	103	562	1.6e-11	8.2e-10
GO:0006811	P	ion transport	234	1733	4.9e-11	2.5e-09
GO:0044283	P	small molecule biosynthetic process	145	937	9.9e-11	4.9e-09
GO:0016053	P	organic acid biosynthetic process	127	789	1.6e-10	7.9e-09
GO:0044712	P	single-organism catabolic process	99	558	1.9e-10	9.1e-09
GO:1901576	P	organic substance biosynthetic process	1001	9759	2.3e-10	1.1e-08
GO:0006739	P	NADP metabolic process	27	61	3e-10	1.4e-08
GO:1902578	P	single-organism localization	217	1612	3.1e-10	1.5e-08
GO:0015980	P	energy derivation by oxidation of organic compounds	56	239	4.1e-10	1.9e-08
GO:1902600	P	hydrogen ion transmembrane transport	60	268	4.6e-10	2.1e-08
GO:0005996	P	monosaccharide metabolic process	53	221	5.9e-10	2.7e-08
GO:0006518	P	peptide metabolic process	254	1987	8.4e-10	3.8e-08
GO:0072330	P	monocarboxylic acid biosynthetic process	61	283	1.2e-09	5.2e-08
GO:0015914	P	phospholipid transport	30	82	1.2e-09	5.5e-08
GO:0015748	P	organophosphate ester transport	30	82	1.2e-09	5.5e-08
GO:0006465	P	signal peptide processing	20	34	1.4e-09	6.3e-08
GO:0043603	P	cellular amide metabolic process	257	2033	1.7e-09	7.2e-08
GO:0006099	P	tricarboxylic acid cycle	30	84	2e-09	8.4e-08
GO:0006081	P	cellular aldehyde metabolic process	30	85	2.5e-09	1e-07
GO:0006633	P	fatty acid biosynthetic process	57	265	4.2e-09	1.8e-07
GO:0044765	P	single-organism transport	206	1569	5.1e-09	2.1e-07
GO:0033014	P	tetrapyrrole biosynthetic process	39	143	5.4e-09	2.2e-07
GO:0005984	P	disaccharide metabolic process	40	151	6.9e-09	2.8e-07
GO:0015992	P	proton transport	62	307	7.3e-09	3e-07
GO:0006818	P	hydrogen transport	62	307	7.3e-09	3e-07
GO:0051188	P	cofactor biosynthetic process	77	427	9.9e-09	4e-07
GO:0046394	P	carboxylic acid biosynthetic process	103	645	1.2e-08	4.6e-07
GO:0044255	P	cellular lipid metabolic process	148	1057	2.3e-08	9e-07
GO:0006812	P	cation transport	180	1361	2.9e-08	1.2e-06
GO:0019674	P	NAD metabolic process	20	43	3e-08	1.2e-06
GO:0019363	P	pyridine nucleotide biosynthetic process	20	43	3e-08	1.2e-06
GO:0019359	P	nicotinamide nucleotide biosynthetic process	20	43	3e-08	1.2e-06
GO:0005985	P	sucrose metabolic process	25	69	3.3e-08	1.3e-06
GO:0098660	P	inorganic ion transmembrane transport	93	577	3.9e-08	1.5e-06
GO:0015976	P	carbon utilization	16	26	3.9e-08	1.5e-06
GO:0098662	P	inorganic cation transmembrane transport	93	577	3.9e-08	1.5e-06
GO:0044237	P	cellular metabolic process	2166	23272	6.4e-08	2.4e-06
GO:0071704	P	organic substance metabolic process	2514	27332	9.1e-08	3.3e-06
GO:0098655	P	cation transmembrane transport	94	598	9.3e-08	3.4e-06
GO:0009311	P	oligosaccharide metabolic process	40	169	9.4e-08	3.4e-06
GO:0051156	P	glucose 6-phosphate metabolic process	20	47	9.6e-08	3.4e-06
GO:0006098	P	pentose-phosphate shunt	20	47	9.6e-08	3.4e-06
GO:0043094	P	cellular metabolic compound salvage	25	74	1e-07	3.6e-06
GO:0009060	P	aerobic respiration	30	104	1.1e-07	3.7e-06
GO:0019395	P	fatty acid oxidation	13	17	1.2e-07	4.1e-06
GO:0034440	P	lipid oxidation	13	17	1.2e-07	4.1e-06
GO:0006635	P	fatty acid beta-oxidation	13	17	1.2e-07	4.1e-06
GO:0009062	P	fatty acid catabolic process	13	17	1.2e-07	4.1e-06
GO:0072329	P	monocarboxylic acid catabolic process	13	17	1.2e-07	4.1e-06
GO:0033865	P	nucleoside bisphosphate metabolic process	22	59	1.5e-07	4.8e-06
GO:0033875	P	ribonucleoside bisphosphate metabolic process	22	59	1.5e-07	4.8e-06
GO:0034032	P	purine nucleoside bisphosphate metabolic process	22	59	1.5e-07	4.8e-06
GO:0034220	P	ion transmembrane transport	94	608	1.8e-07	5.9e-06
GO:0033013	P	tetrapyrrole metabolic process	39	167	1.8e-07	6e-06
GO:0016485	P	protein processing	22	60	1.8e-07	6e-06
GO:0019682	P	glyceraldehyde-3-phosphate metabolic process	20	50	2.1e-07	6.9e-06
GO:0006012	P	galactose metabolic process	16	31	2.4e-07	7.8e-06
GO:0065008	P	regulation of biological quality	100	668	2.8e-07	9.1e-06
GO:0042548	P	regulation of photosynthesis, light reaction	13	19	3e-07	9.5e-06
GO:0010109	P	regulation of photosynthesis	13	19	3e-07	9.5e-06
GO:0043467	P	regulation of generation of precursor metabolites and energy	13	19	3e-07	9.5e-06
GO:0042549	P	photosystem II stabilization	13	19	3e-07	9.5e-06
GO:0009772	P	photosynthetic electron transport in photosystem II	12	16	4.3e-07	1.3e-05
GO:0006869	P	lipid transport	50	258	5.7e-07	1.8e-05
GO:0009108	P	coenzyme biosynthetic process	52	277	7.9e-07	2.4e-05
GO:0010876	P	lipid localization	50	263	9.3e-07	2.8e-05
GO:0022904	P	respiratory electron transport chain	25	86	1e-06	3.2e-05
GO:0051604	P	protein maturation	23	74	1.1e-06	3.2e-05
GO:0044249	P	cellular biosynthetic process	944	9619	1.1e-06	3.2e-05
GO:0006656	P	phosphatidylcholine biosynthetic process	10	11	1.2e-06	3.7e-05
GO:0071265	P	L-methionine biosynthetic process	14	27	1.3e-06	3.9e-05
GO:0043043	P	peptide biosynthetic process	227	1927	1.7e-06	5e-05
GO:0043604	P	amide biosynthetic process	227	1927	1.7e-06	5e-05
GO:0006508	P	proteolysis	305	2725	1.8e-06	5.2e-05
GO:1901605	P	alpha-amino acid metabolic process	77	496	1.9e-06	5.5e-05
GO:0006412	P	translation	223	1899	2.6e-06	7.4e-05
GO:0006119	P	oxidative phosphorylation	20	63	4.1e-06	0.00012
GO:0042773	P	ATP synthesis coupled electron transport	20	63	4.1e-06	0.00012
GO:0044282	P	small molecule catabolic process	37	180	4.9e-06	0.00014
GO:0019725	P	cellular homeostasis	76	504	5.6e-06	0.00016
GO:0015995	P	chlorophyll biosynthetic process	14	32	6.2e-06	0.00017
GO:0072525	P	pyridine-containing compound biosynthetic process	20	66	7.2e-06	0.0002
GO:0046470	P	phosphatidylcholine metabolic process	21	73	8.5e-06	0.00023
GO:0097164	P	ammonium ion metabolic process	21	73	8.5e-06	0.00023
GO:0042592	P	homeostatic process	80	548	9.2e-06	0.00025
GO:0035383	P	thioester metabolic process	12	24	9.9e-06	0.00026
GO:0006637	P	acyl-CoA metabolic process	12	24	9.9e-06	0.00026
GO:0071267	P	L-methionine salvage	12	24	9.9e-06	0.00026
GO:0019509	P	L-methionine biosynthetic process from methylthioadenosine	12	24	9.9e-06	0.00026
GO:0006084	P	acetyl-CoA metabolic process	12	24	9.9e-06	0.00026
GO:0043102	P	amino acid salvage	12	24	9.9e-06	0.00026
GO:0009435	P	NAD biosynthetic process	13	29	1.1e-05	0.00028
GO:0009987	P	cellular process	2447	27061	1.5e-05	0.00039
GO:0006515	P	misfolded or incompletely synthesized protein catabolic process	8	9	1.7e-05	0.00043
GO:0006457	P	protein folding	70	469	1.7e-05	0.00044
GO:0071616	P	acyl-CoA biosynthetic process	10	17	1.9e-05	0.00048
GO:0035384	P	thioester biosynthetic process	10	17	1.9e-05	0.00048
GO:0009064	P	glutamine family amino acid metabolic process	30	140	1.9e-05	0.00048
GO:0006085	P	acetyl-CoA biosynthetic process	10	17	1.9e-05	0.00048
GO:0071702	P	organic substance transport	181	1551	2.9e-05	0.00073
GO:0009086	P	methionine biosynthetic process	16	50	3.3e-05	0.00084
GO:0050821	P	protein stabilization	9	15	4.5e-05	0.0011
GO:0031647	P	regulation of protein stability	9	15	4.5e-05	0.0011
GO:0033036	P	macromolecule localization	151	1268	5.4e-05	0.0013
GO:0006555	P	methionine metabolic process	16	53	6e-05	0.0015
GO:0044275	P	cellular carbohydrate catabolic process	7	8	6.2e-05	0.0015
GO:0032269	P	negative regulation of cellular protein metabolic process	24	107	6.6e-05	0.0016
GO:0034249	P	negative regulation of cellular amide metabolic process	24	107	6.6e-05	0.0016
GO:0017148	P	negative regulation of translation	24	107	6.6e-05	0.0016
GO:0051248	P	negative regulation of protein metabolic process	24	107	6.6e-05	0.0016
GO:0044272	P	sulfur compound biosynthetic process	20	80	7.4e-05	0.0018
GO:0006595	P	polyamine metabolic process	16	55	8.6e-05	0.0021
GO:0045454	P	cell redox homeostasis	65	455	0.0001	0.0025
GO:0070647	P	protein modification by small protein conjugation or removal	82	614	0.00011	0.0027
GO:0015936	P	coenzyme A metabolic process	12	33	0.00012	0.0028
GO:1901607	P	alpha-amino acid biosynthetic process	50	324	0.00012	0.0029
GO:0015994	P	chlorophyll metabolic process	14	45	0.00013	0.003
GO:0006101	P	citrate metabolic process	6	6	0.00013	0.0031
GO:0052646	P	alditol phosphate metabolic process	11	29	0.00017	0.0038
GO:0006072	P	glycerol-3-phosphate metabolic process	11	29	0.00017	0.0038
GO:0046395	P	carboxylic acid catabolic process	25	123	0.00018	0.0042
GO:0006820	P	anion transport	44	278	0.00018	0.0042
GO:0022610	P	biological adhesion	6	7	0.00023	0.0052
GO:0007155	P	cell adhesion	6	7	0.00023	0.0052
GO:1901068	P	guanosine-containing compound metabolic process	16	61	0.00024	0.0053
GO:0015969	P	guanosine tetraphosphate metabolic process	10	26	0.0003	0.0067
GO:0034035	P	purine ribonucleoside bisphosphate metabolic process	10	26	0.0003	0.0067
GO:0006807	P	nitrogen compound metabolic process	1084	11652	0.00033	0.0074
GO:0006790	P	sulfur compound metabolic process	37	228	0.00038	0.0083
GO:0006086	P	acetyl-CoA biosynthetic process from pyruvate	6	8	0.00038	0.0083
GO:0030001	P	metal ion transport	104	857	0.00039	0.0086
GO:0009890	P	negative regulation of biosynthetic process	24	124	0.00045	0.0097
GO:0010558	P	negative regulation of macromolecule biosynthetic process	24	124	0.00045	0.0097
GO:2000113	P	negative regulation of cellular macromolecule biosynthetic process	24	124	0.00045	0.0097
GO:0031327	P	negative regulation of cellular biosynthetic process	24	124	0.00045	0.0097
GO:0034248	P	regulation of cellular amide metabolic process	24	125	0.0005	0.01
GO:0019310	P	inositol catabolic process	5	5	0.0005	0.01
GO:0006417	P	regulation of translation	24	125	0.0005	0.01
GO:1901616	P	organic hydroxy compound catabolic process	5	5	0.0005	0.01
GO:0046174	P	polyol catabolic process	5	5	0.0005	0.01
GO:0006006	P	glucose metabolic process	16	66	0.0005	0.01
GO:0010608	P	posttranscriptional regulation of gene expression	24	125	0.0005	0.01
GO:0046164	P	alcohol catabolic process	5	5	0.0005	0.01
GO:0044262	P	cellular carbohydrate metabolic process	84	668	0.00052	0.011
GO:0000272	P	polysaccharide catabolic process	14	53	0.00054	0.011
GO:0006779	P	porphyrin-containing compound biosynthetic process	19	88	0.00055	0.011
GO:0009084	P	glutamine family amino acid biosynthetic process	18	81	0.00056	0.012
GO:0044242	P	cellular lipid catabolic process	13	48	0.00069	0.014
GO:0006741	P	NADP biosynthetic process	7	14	0.00073	0.015
GO:0051172	P	negative regulation of nitrogen compound metabolic process	24	130	0.00081	0.016
GO:0031324	P	negative regulation of cellular metabolic process	24	130	0.00081	0.016
GO:0006596	P	polyamine biosynthetic process	12	43	0.00087	0.017
GO:0042182	P	ketone catabolic process	6	10	0.00087	0.017
GO:0009438	P	methylglyoxal metabolic process	6	10	0.00087	0.017
GO:0061727	P	methylglyoxal catabolic process to lactate	6	10	0.00087	0.017
GO:0019243	P	methylglyoxal catabolic process to D-lactate via S-lactoyl-glutathione	6	10	0.00087	0.017
GO:0051596	P	methylglyoxal catabolic process	6	10	0.00087	0.017
GO:0006089	P	lactate metabolic process	6	10	0.00087	0.017
GO:0043173	P	nucleotide salvage	9	25	0.00088	0.017
GO:0006536	P	glutamate metabolic process	11	37	0.00092	0.018
GO:0051651	P	maintenance of location in cell	7	15	0.001	0.019
GO:0051220	P	cytoplasmic sequestering of protein	7	15	0.001	0.019
GO:0006621	P	protein retention in ER lumen	7	15	0.001	0.019
GO:0072595	P	maintenance of protein localization in organelle	7	15	0.001	0.019
GO:0045185	P	maintenance of protein location	7	15	0.001	0.019
GO:0035437	P	maintenance of protein localization in endoplasmic reticulum	7	15	0.001	0.019
GO:0032507	P	maintenance of protein location in cell	7	15	0.001	0.019
GO:0006888	P	ER to Golgi vesicle-mediated transport	17	79	0.0011	0.02
GO:0016054	P	organic acid catabolic process	26	150	0.0011	0.021
GO:0006814	P	sodium ion transport	12	45	0.0012	0.023
GO:0015937	P	coenzyme A biosynthetic process	8	21	0.0013	0.023
GO:0033866	P	nucleoside bisphosphate biosynthetic process	8	21	0.0013	0.023
GO:0034030	P	ribonucleoside bisphosphate biosynthetic process	8	21	0.0013	0.023
GO:0034033	P	purine nucleoside bisphosphate biosynthetic process	8	21	0.0013	0.023
GO:0008643	P	carbohydrate transport	11	39	0.0013	0.024
GO:0030163	P	protein catabolic process	96	812	0.0013	0.024
GO:0006850	P	mitochondrial pyruvate transport	7	16	0.0013	0.024
GO:0006848	P	pyruvate transport	7	16	0.0013	0.024
GO:0046835	P	carbohydrate phosphorylation	12	46	0.0014	0.026
GO:0044238	P	primary metabolic process	2307	26020	0.0016	0.029
GO:0051246	P	regulation of protein metabolic process	31	197	0.0016	0.029
GO:0046351	P	disaccharide biosynthetic process	18	91	0.0018	0.032
GO:0009069	P	serine family amino acid metabolic process	19	99	0.0018	0.033
GO:0009057	P	macromolecule catabolic process	120	1068	0.0019	0.034
GO:0046168	P	glycerol-3-phosphate catabolic process	8	23	0.002	0.036
GO:0042026	P	protein refolding	12	49	0.0022	0.04
GO:0006102	P	isocitrate metabolic process	6	13	0.0024	0.043
GO:0015977	P	carbon fixation	8	24	0.0025	0.044
GO:0003824	F	catalytic activity	3783	36411	3.8e-60	1.3e-56
GO:0016787	F	hydrolase activity	1250	10822	1.7e-28	2.9e-25
GO:0016491	F	oxidoreductase activity	850	7143	3.4e-22	3.8e-19
GO:0016887	F	ATPase activity	235	1370	4e-21	3.4e-18
GO:0048037	F	cofactor binding	312	2034	6.1e-21	4.2e-18
GO:0005215	F	transporter activity	493	3708	1.1e-20	6.1e-18
GO:0043492	F	ATPase activity, coupled to movement of substances	142	659	2e-20	9.7e-18
GO:0022892	F	substrate-specific transporter activity	312	2090	2e-19	8.6e-17
GO:0050662	F	coenzyme binding	226	1394	7.2e-18	2.8e-15
GO:0042623	F	ATPase activity, coupled	159	897	7.9e-16	2.7e-13
GO:0016853	F	isomerase activity	129	676	3.8e-15	1.2e-12
GO:0022857	F	transmembrane transporter activity	352	2648	4.5e-15	1.3e-12
GO:0016614	F	oxidoreductase activity, acting on CH-OH group of donors	139	758	5.1e-15	1.4e-12
GO:0015075	F	ion transmembrane transporter activity	224	1483	8.6e-15	2.1e-12
GO:0008324	F	cation transmembrane transporter activity	186	1159	1.3e-14	3.1e-12
GO:0022891	F	substrate-specific transmembrane transporter activity	266	1882	2.8e-14	6e-12
GO:0016616	F	oxidoreductase activity, acting on the CH-OH group of donors, NAD or NADP as acceptor	95	444	5.1e-14	9.9e-12
GO:0005319	F	lipid transporter activity	45	120	5.2e-14	9.9e-12
GO:0042626	F	ATPase activity, coupled to transmembrane movement of substances	112	577	8.9e-14	1.6e-11
GO:0015078	F	hydrogen ion transmembrane transporter activity	100	487	9.9e-14	1.7e-11
GO:0017111	F	nucleoside-triphosphatase activity	321	2458	5.2e-13	8.5e-11
GO:0016820	F	hydrolase activity, acting on acid anhydrides, catalyzing transmembrane movement of substances	112	604	1.2e-12	1.7e-10
GO:0015077	F	monovalent inorganic cation transmembrane transporter activity	122	684	1.2e-12	1.7e-10
GO:0016651	F	oxidoreductase activity, acting on NAD(P)H	82	380	1.8e-12	2.5e-10
GO:0015399	F	primary active transmembrane transporter activity	113	622	2.8e-12	3.7e-10
GO:0015405	F	P-P-bond-hydrolysis-driven transmembrane transporter activity	113	622	2.8e-12	3.7e-10
GO:0016462	F	pyrophosphatase activity	325	2552	5.5e-12	7e-10
GO:0008137	F	NADH dehydrogenase (ubiquinone) activity	47	159	1.6e-11	1.8e-09
GO:0050136	F	NADH dehydrogenase (quinone) activity	47	159	1.6e-11	1.8e-09
GO:0003954	F	NADH dehydrogenase activity	47	159	1.6e-11	1.8e-09
GO:0016818	F	hydrolase activity, acting on acid anhydrides, in phosphorus-containing anhydrides	325	2591	2.6e-11	2.9e-09
GO:0022804	F	active transmembrane transporter activity	176	1200	4.9e-11	5.3e-09
GO:0016817	F	hydrolase activity, acting on acid anhydrides	328	2645	6.9e-11	7.1e-09
GO:0046912	F	transferase activity, transferring acyl groups, acyl groups converted into alkyl on transfer	23	39	8.2e-11	8.3e-09
GO:0016844	F	strictosidine synthase activity	30	73	1.3e-10	1.2e-08
GO:0016843	F	amine-lyase activity	30	73	1.3e-10	1.2e-08
GO:0016627	F	oxidoreductase activity, acting on the CH-CH group of donors	47	171	1.3e-10	1.2e-08
GO:0003995	F	acyl-CoA dehydrogenase activity	20	30	2.8e-10	2.5e-08
GO:0022890	F	inorganic cation transmembrane transporter activity	147	971	2.8e-10	2.5e-08
GO:0045156	F	electron transporter, transferring electrons within the cyclic electron transport pathway of photosynthesis activity	18	24	5.7e-10	4.9e-08
GO:0016168	F	chlorophyll binding	17	21	7.6e-10	6.3e-08
GO:0016857	F	racemase and epimerase activity, acting on carbohydrates and derivatives	22	42	1.1e-09	9.4e-08
GO:0005548	F	phospholipid transporter activity	30	82	1.2e-09	9.7e-08
GO:0004012	F	phospholipid-translocating ATPase activity	30	82	1.2e-09	9.7e-08
GO:0003735	F	structural constituent of ribosome	170	1212	1.9e-09	1.5e-07
GO:0016854	F	racemase and epimerase activity	22	45	3.1e-09	2.3e-07
GO:0005198	F	structural molecule activity	187	1384	4e-09	2.9e-07
GO:0051539	F	4 iron, 4 sulfur cluster binding	33	109	9.5e-09	6.8e-07
GO:0042625	F	ATPase coupled ion transmembrane transporter activity	53	247	1.6e-08	1.1e-06
GO:0019829	F	cation-transporting ATPase activity	53	247	1.6e-08	1.1e-06
GO:0051287	F	NAD binding	61	308	1.8e-08	1.2e-06
GO:0016836	F	hydro-lyase activity	49	220	1.9e-08	1.3e-06
GO:0016655	F	oxidoreductase activity, acting on NAD(P)H, quinone or similar compound as acceptor	47	206	2e-08	1.3e-06
GO:0004312	F	fatty acid synthase activity	13	14	2.5e-08	1.6e-06
GO:0016417	F	S-acyltransferase activity	16	25	2.6e-08	1.6e-06
GO:0022853	F	active ion transmembrane transporter activity	54	262	3.7e-08	2.2e-06
GO:0004743	F	pyruvate kinase activity	19	40	5.2e-08	2.9e-06
GO:0031420	F	alkali metal ion binding	19	40	5.2e-08	2.9e-06
GO:0008233	F	peptidase activity	303	2584	5e-08	2.9e-06
GO:0030955	F	potassium ion binding	19	40	5.2e-08	2.9e-06
GO:0043167	F	ion binding	1197	12239	5.2e-08	2.9e-06
GO:0000287	F	magnesium ion binding	93	585	6.9e-08	3.8e-06
GO:0016157	F	sucrose synthase activity	21	51	7.3e-08	3.9e-06
GO:0016903	F	oxidoreductase activity, acting on the aldehyde or oxo group of donors	35	136	1.1e-07	5.7e-06
GO:0003997	F	acyl-CoA oxidase activity	13	17	1.2e-07	6.4e-06
GO:0004089	F	carbonate dehydratase activity	19	45	2.2e-07	1.1e-05
GO:0016829	F	lyase activity	147	1095	2.4e-07	1.2e-05
GO:0016634	F	oxidoreductase activity, acting on the CH-CH group of donors, oxygen as acceptor	17	37	3.7e-07	1.9e-05
GO:0003978	F	UDP-glucose 4-epimerase activity	13	20	4.7e-07	2.3e-05
GO:0004175	F	endopeptidase activity	149	1135	6.3e-07	3.1e-05
GO:0050242	F	pyruvate, phosphate dikinase activity	10	10	6.9e-07	3.3e-05
GO:0016781	F	phosphotransferase activity, paired acceptors	10	10	6.9e-07	3.3e-05
GO:0016628	F	oxidoreductase activity, acting on the CH-CH group of donors, NAD or NADP as acceptor	18	46	1.1e-06	5.2e-05
GO:0000234	F	phosphoethanolamine N-methyltransferase activity	10	11	1.2e-06	5.7e-05
GO:0051540	F	metal cluster binding	60	353	2.1e-06	9.5e-05
GO:0051536	F	iron-sulfur cluster binding	60	353	2.1e-06	9.5e-05
GO:0043169	F	cation binding	1125	11712	2.8e-06	0.00013
GO:0046933	F	proton-transporting ATP synthase activity, rotational mechanism	21	68	3.4e-06	0.00015
GO:0016798	F	hydrolase activity, acting on glycosyl bonds	241	2097	4.1e-06	0.00018
GO:0046872	F	metal ion binding	1103	11493	4.1e-06	0.00018
GO:0016630	F	protochlorophyllide reductase activity	9	10	4.5e-06	0.00019
GO:0070011	F	peptidase activity, acting on L-amino acid peptides	278	2495	6.8e-06	0.00028
GO:0016620	F	oxidoreductase activity, acting on the aldehyde or oxo group of donors, NAD or NADP as acceptor	25	101	1.2e-05	0.00048
GO:0004176	F	ATP-dependent peptidase activity	8	9	1.7e-05	0.00068
GO:0004148	F	dihydrolipoyl dehydrogenase activity	9	13	2e-05	0.00076
GO:0008883	F	glutamyl-tRNA reductase activity	9	13	2e-05	0.00076
GO:0016653	F	oxidoreductase activity, acting on NAD(P)H, heme protein as acceptor	9	13	2e-05	0.00076
GO:0003958	F	NADPH-hemoprotein reductase activity	9	13	2e-05	0.00076
GO:0043168	F	anion binding	84	601	2.3e-05	0.00089
GO:0004842	F	ubiquitin-protein transferase activity	54	335	2.4e-05	0.00092
GO:0019787	F	ubiquitin-like protein transferase activity	54	335	2.4e-05	0.00092
GO:0046577	F	long-chain-alcohol oxidase activity	8	10	2.8e-05	0.001
GO:0008236	F	serine-type peptidase activity	121	955	2.8e-05	0.001
GO:0017171	F	serine hydrolase activity	121	955	2.8e-05	0.001
GO:0043874	F	acireductone synthase activity	9	14	3e-05	0.0011
GO:0004316	F	3-oxoacyl-[acyl-carrier-protein] reductase (NADPH) activity	7	7	3.5e-05	0.0013
GO:0051082	F	unfolded protein binding	46	273	3.6e-05	0.0013
GO:0004252	F	serine-type endopeptidase activity	76	538	4e-05	0.0014
GO:0030597	F	RNA glycosylase activity	24	104	4.5e-05	0.0015
GO:0030598	F	rRNA N-glycosylase activity	24	104	4.5e-05	0.0015
GO:0042301	F	phosphate ion binding	9	15	4.5e-05	0.0015
GO:0019200	F	carbohydrate kinase activity	29	141	4.9e-05	0.0016
GO:0016790	F	thiolester hydrolase activity	16	52	5e-05	0.0017
GO:0016746	F	transferase activity, transferring acyl groups	175	1511	5.6e-05	0.0018
GO:0016840	F	carbon-nitrogen lyase activity	31	158	5.9e-05	0.0019
GO:0016885	F	ligase activity, forming carbon-carbon bonds	7	8	6.2e-05	0.002
GO:0003989	F	acetyl-CoA carboxylase activity	7	8	6.2e-05	0.002
GO:0016421	F	CoA carboxylase activity	7	8	6.2e-05	0.002
GO:0050660	F	flavin adenine dinucleotide binding	89	669	6.7e-05	0.0021
GO:0050308	F	sugar-phosphatase activity	11	26	7.7e-05	0.0024
GO:0019203	F	carbohydrate phosphatase activity	11	26	7.7e-05	0.0024
GO:0016763	F	transferase activity, transferring pentosyl groups	27	131	8.5e-05	0.0026
GO:0015924	F	mannosyl-oligosaccharide mannosidase activity	10	22	0.0001	0.003
GO:0015368	F	calcium:cation antiporter activity	10	22	0.0001	0.003
GO:0051139	F	metal ion:proton antiporter activity	10	22	0.0001	0.003
GO:0015369	F	calcium:proton antiporter activity	10	22	0.0001	0.003
GO:0004571	F	mannosyl-oligosaccharide 1,2-alpha-mannosidase activity	10	22	0.0001	0.003
GO:0035251	F	UDP-glucosyltransferase activity	50	324	0.00012	0.0036
GO:0008242	F	omega peptidase activity	9	18	0.00013	0.0037
GO:0036440	F	citrate synthase activity	6	6	0.00013	0.0037
GO:0032947	F	protein complex scaffold	6	6	0.00013	0.0037
GO:0004801	F	sedoheptulose-7-phosphate:D-glyceraldehyde-3-phosphate glyceronetransferase activity	6	6	0.00013	0.0037
GO:0004108	F	citrate (Si)-synthase activity	6	6	0.00013	0.0037
GO:0099516	F	ion antiporter activity	14	47	0.00019	0.0052
GO:0015491	F	cation:cation antiporter activity	14	47	0.00019	0.0052
GO:0045300	F	acyl-[acyl-carrier-protein] desaturase activity	13	41	0.00019	0.0052
GO:0044769	F	ATPase activity, coupled to transmembrane movement of ions, rotational mechanism	21	95	0.00022	0.0058
GO:0046527	F	glucosyltransferase activity	50	333	0.00022	0.0058
GO:0003950	F	NAD+ ADP-ribosyltransferase activity	15	54	0.00022	0.0058
GO:0016830	F	carbon-carbon lyase activity	47	307	0.00023	0.0059
GO:0016676	F	oxidoreductase activity, acting on a heme group of donors, oxygen as acceptor	18	75	0.00026	0.0065
GO:0015002	F	heme-copper terminal oxidase activity	18	75	0.00026	0.0065
GO:0016675	F	oxidoreductase activity, acting on a heme group of donors	18	75	0.00026	0.0065
GO:0004129	F	cytochrome-c oxidase activity	18	75	0.00026	0.0065
GO:0009055	F	electron carrier activity	99	799	0.00028	0.0072
GO:0070001	F	aspartic-type peptidase activity	43	278	0.00033	0.0083
GO:0004190	F	aspartic-type endopeptidase activity	43	278	0.00033	0.0083
GO:0016668	F	oxidoreductase activity, acting on a sulfur group of donors, NAD(P) as acceptor	11	32	0.00034	0.0083
GO:0004553	F	hydrolase activity, hydrolyzing O-glycosyl compounds	208	1917	0.00033	0.0083
GO:0016866	F	intramolecular transferase activity	37	227	0.00035	0.0086
GO:0036374	F	glutathione hydrolase activity	7	12	0.00037	0.0088
GO:0016639	F	oxidoreductase activity, acting on the CH-NH2 group of donors, NAD or NADP as acceptor	7	12	0.00037	0.0088
GO:0004739	F	pyruvate dehydrogenase (acetyl-transferring) activity	6	8	0.00038	0.0089
GO:0004738	F	pyruvate dehydrogenase activity	6	8	0.00038	0.0089
GO:0003980	F	UDP-glucose:glycoprotein glucosyltransferase activity	6	8	0.00038	0.0089
GO:0004448	F	isocitrate dehydrogenase activity	10	27	0.00038	0.009
GO:0016869	F	intramolecular transferase activity, transferring amino groups	5	5	0.0005	0.011
GO:0050113	F	inositol oxygenase activity	5	5	0.0005	0.011
GO:0042286	F	glutamate-1-semialdehyde 2,1-aminomutase activity	5	5	0.0005	0.011
GO:0008443	F	phosphofructokinase activity	17	73	0.0005	0.011
GO:0016860	F	intramolecular oxidoreductase activity	17	73	0.0005	0.011
GO:0016418	F	S-acetyltransferase activity	7	13	0.00052	0.012
GO:0004742	F	dihydrolipoyllysine-residue acetyltransferase activity	7	13	0.00052	0.012
GO:0030523	F	dihydrolipoamide S-acyltransferase activity	7	13	0.00052	0.012
GO:0004514	F	nicotinate-nucleotide diphosphorylase (carboxylating) activity	8	18	0.00057	0.013
GO:0016751	F	S-succinyltransferase activity	6	9	0.00059	0.013
GO:0016748	F	succinyltransferase activity	6	9	0.00059	0.013
GO:0004149	F	dihydrolipoyllysine-residue succinyltransferase activity	6	9	0.00059	0.013
GO:0051119	F	sugar transmembrane transporter activity	11	35	0.00063	0.014
GO:0016791	F	phosphatase activity	62	464	0.0007	0.015
GO:0042132	F	fructose 1,6-bisphosphate 1-phosphatase activity	7	14	0.00073	0.015
GO:0070283	F	radical SAM enzyme activity	7	14	0.00073	0.015
GO:0004075	F	biotin carboxylase activity	7	14	0.00073	0.015
GO:0008238	F	exopeptidase activity	55	401	0.00079	0.016
GO:0045158	F	electron transporter, transferring electrons within cytochrome b6/f complex of photosystem II activity	5	6	0.00087	0.018
GO:0004347	F	glucose-6-phosphate isomerase activity	5	6	0.00087	0.018
GO:0004416	F	hydroxyacylglutathione hydrolase activity	6	10	0.00087	0.018
GO:0003857	F	3-hydroxyacyl-CoA dehydrogenase activity	12	43	0.00087	0.018
GO:0015295	F	solute:proton symporter activity	9	25	0.00088	0.018
GO:0005351	F	sugar:proton symporter activity	9	25	0.00088	0.018
GO:0005402	F	cation:sugar symporter activity	9	25	0.00088	0.018
GO:0016861	F	intramolecular oxidoreductase activity, interconverting aldoses and ketoses	13	50	0.00095	0.019
GO:0003855	F	3-dehydroquinate dehydratase activity	7	15	0.001	0.02
GO:0046923	F	ER retention sequence binding	7	15	0.001	0.02
GO:0004764	F	shikimate 3-dehydrogenase (NADP+) activity	7	15	0.001	0.02
GO:0015299	F	solute:proton antiporter activity	25	141	0.0011	0.021
GO:0015298	F	solute:cation antiporter activity	25	141	0.0011	0.021
GO:0016799	F	hydrolase activity, hydrolyzing N-glycosyl compounds	26	150	0.0011	0.022
GO:0015144	F	carbohydrate transmembrane transporter activity	11	39	0.0013	0.025
GO:0016744	F	transferase activity, transferring aldehyde or ketonic groups	11	39	0.0013	0.025
GO:0004559	F	alpha-mannosidase activity	11	39	0.0013	0.025
GO:1901476	F	carbohydrate transporter activity	11	39	0.0013	0.025
GO:0016831	F	carboxy-lyase activity	35	229	0.0013	0.025
GO:0048529	F	magnesium-protoporphyrin IX monomethyl ester (oxidative) cyclase activity	5	7	0.0014	0.026
GO:0015923	F	mannosidase activity	11	40	0.0016	0.029
GO:0016289	F	CoA hydrolase activity	8	22	0.0016	0.029
GO:0003860	F	3-hydroxyisobutyryl-CoA hydrolase activity	8	22	0.0016	0.029
GO:0004351	F	glutamate decarboxylase activity	9	28	0.0017	0.031
GO:0016624	F	oxidoreductase activity, acting on the aldehyde or oxo group of donors, disulfide as acceptor	10	35	0.002	0.036
GO:0004367	F	glycerol-3-phosphate dehydrogenase [NAD+] activity	8	23	0.002	0.036
GO:0004450	F	isocitrate dehydrogenase (NADP+) activity	6	13	0.0024	0.043
GO:0016307	F	phosphatidylinositol phosphate kinase activity	23	135	0.0026	0.046
GO:0016161	F	beta-amylase activity	12	50	0.0026	0.046
GO:0042578	F	phosphoric ester hydrolase activity	84	713	0.0028	0.049
GO:0016020	C	membrane	1270	8511	1.2e-80	1.1e-77
GO:0044425	C	membrane part	847	4831	3.1e-79	1.4e-76
GO:0009579	C	thylakoid	224	479	1.4e-77	3.2e-75
GO:0044436	C	thylakoid part	224	479	1.4e-77	3.2e-75
GO:0034357	C	photosynthetic membrane	212	438	1.5e-75	2.7e-73
GO:0009521	C	photosystem	199	420	8.9e-70	1.3e-67
GO:0098796	C	membrane protein complex	303	1117	2.3e-59	3e-57
GO:0009523	C	photosystem II	141	330	1e-45	1.2e-43
GO:0031224	C	intrinsic component of membrane	601	3787	1.6e-43	1.6e-41
GO:0016021	C	integral component of membrane	593	3741	8.2e-43	7.4e-41
GO:0009539	C	photosystem II reaction center	91	170	7.7e-36	6.3e-34
GO:0005622	C	intracellular	1079	9261	1.7e-25	1.2e-23
GO:0044424	C	intracellular part	1016	8638	3.7e-25	2.6e-23
GO:0032991	C	macromolecular complex	623	4730	4.1e-25	2.6e-23
GO:0005623	C	cell	1098	9656	9.4e-23	5.3e-21
GO:0044464	C	cell part	1098	9656	9.4e-23	5.3e-21
GO:0009522	C	photosystem I	48	76	7e-22	3.7e-20
GO:0005737	C	cytoplasm	509	3804	7.7e-22	3.9e-20
GO:0044444	C	cytoplasmic part	396	2756	9.7e-22	4.6e-20
GO:0043234	C	protein complex	437	3297	3e-18	1.4e-16
GO:0045259	C	proton-transporting ATP synthase complex	52	164	1.5e-13	6.3e-12
GO:0044391	C	ribosomal subunit	63	261	1.2e-11	4.9e-10
GO:0005783	C	endoplasmic reticulum	62	277	2.4e-10	9.4e-09
GO:0005840	C	ribosome	170	1214	2.2e-09	8.1e-08
GO:1990204	C	oxidoreductase complex	43	168	4.6e-09	1.6e-07
GO:0045263	C	proton-transporting ATP synthase complex, coupling factor F(o)	33	105	4.4e-09	1.6e-07
GO:0009538	C	photosystem I reaction center	15	18	5.8e-09	1.9e-07
GO:0016469	C	proton-transporting two-sector ATPase complex	55	253	5.7e-09	1.9e-07
GO:0042651	C	thylakoid membrane	35	126	2.2e-08	6.7e-07
GO:0030529	C	intracellular ribonucleoprotein complex	186	1421	3.4e-08	9.8e-07
GO:1990904	C	ribonucleoprotein complex	186	1421	3.4e-08	9.8e-07
GO:0015935	C	small ribosomal subunit	38	149	3.8e-08	1.1e-06
GO:0012505	C	endomembrane system	92	577	7.1e-08	2e-06
GO:0033177	C	proton-transporting two-sector ATPase complex, proton-transporting domain	36	141	8.3e-08	2.2e-06
GO:0031090	C	organelle membrane	66	400	1.7e-06	4.3e-05
GO:0042579	C	microbody	19	55	2.5e-06	6.2e-05
GO:0005777	C	peroxisome	19	55	2.5e-06	6.2e-05
GO:0045261	C	proton-transporting ATP synthase complex, catalytic core F(1)	19	59	5.9e-06	0.00014
GO:0098588	C	bounding membrane of organelle	45	262	2.9e-05	0.00068
GO:0005787	C	signal peptidase complex	9	15	4.5e-05	0.001
GO:0015934	C	large ribosomal subunit	25	112	5.1e-05	0.0011
GO:1902494	C	catalytic complex	90	682	7.9e-05	0.0017
GO:0045239	C	tricarboxylic acid cycle enzyme complex	8	13	0.0001	0.0022
GO:0005665	C	DNA-directed RNA polymerase II, core complex	8	15	0.00022	0.0045
GO:0000276	C	mitochondrial proton-transporting ATP synthase complex, coupling factor F(o)	9	21	0.00032	0.0064
GO:0045254	C	pyruvate dehydrogenase complex	7	13	0.00052	0.01
GO:0045252	C	oxoglutarate dehydrogenase complex	6	9	0.00059	0.011
GO:0045240	C	dihydrolipoyl dehydrogenase complex	6	9	0.00059	0.011
GO:0009512	C	cytochrome b6f complex	12	41	0.00061	0.011
GO:0030658	C	transport vesicle membrane	17	76	0.00074	0.013
GO:0030133	C	transport vesicle	17	76	0.00074	0.013
GO:0070069	C	cytochrome complex	14	56	0.00085	0.015
GO:0009654	C	photosystem II oxygen evolving complex	20	103	0.0012	0.021
GO:0031361	C	integral component of thylakoid membrane	5	7	0.0014	0.023
GO:0031360	C	intrinsic component of thylakoid membrane	5	7	0.0014	0.023
GO:0012507	C	ER to Golgi transport vesicle membrane	14	61	0.0017	0.027
GO:0030127	C	COPII vesicle coat	14	61	0.0017	0.027
GO:0030134	C	ER to Golgi transport vesicle	14	61	0.0017	0.027
GO:0030867	C	rough endoplasmic reticulum membrane	6	12	0.0018	0.027
GO:0005791	C	rough endoplasmic reticulum	6	12	0.0018	0.027
GO:0005743	C	mitochondrial inner membrane	20	110	0.0025	0.036
GO:0005740	C	mitochondrial envelope	31	203	0.0025	0.036
GO:0000015	C	phosphopyruvate hydratase complex	7	19	0.0029	0.042
GO:0031966	C	mitochondrial membrane	29	189	0.0031	0.044
GO:0019898	C	extrinsic component of membrane	17	89	0.0032	0.045
GO:0000139	C	Golgi membrane	10	38	0.0033	0.045
GO:0019866	C	organelle inner membrane	20	114	0.0035	0.048
GO:0005753	C	mitochondrial proton-transporting ATP synthase complex	9	32	0.0036	0.048
GO:0009331	C	glycerol-3-phosphate dehydrogenase complex	8	26	0.0038	0.05
