# Supplementary material for: Identification of genes involved in male sterility in wheat (Triticum aestivum L.) which could be used in a genic hybrid breeding system
Source: Plant Direct. 2020 Mar 10;4(3):e00201. doi: 10.1002/pld3.201 (PMC7063588; doi:10.1002/pld3.201)
Supplement: Supplementary file 15 [file PLD3-4-e00201-s015.xlsx]

## Sheet: Table 4 Pistil
Supplemental Table 4: GO terms associated with genes differentially expressed between stamens and pistils which were more highly expressed in pistils of wheat flowers. FDR < 0.05 = significant
GO term	Ontology	Description	Number in input list	Number in BG/Ref	p-value	FDR
GO:0071103	P	DNA conformation change	175	305	1.7e-77	6.4e-74
GO:0006323	P	DNA packaging	158	243	9.1e-76	1.7e-72
GO:0006333	P	chromatin assembly or disassembly	149	237	4.4e-70	5.4e-67
GO:0031497	P	chromatin assembly	147	231	1.1e-69	6.9e-67
GO:0006334	P	nucleosome assembly	147	231	1.1e-69	6.9e-67
GO:0034728	P	nucleosome organization	147	231	1.1e-69	6.9e-67
GO:0007017	P	microtubule-based process	189	436	3.2e-68	1.7e-65
GO:0009987	P	cellular process	2740	27061	2.3e-67	1e-64
GO:0051276	P	chromosome organization	215	610	1.1e-64	4.6e-62
GO:0071824	P	protein-DNA complex subunit organization	147	277	5.7e-62	1.9e-59
GO:0065004	P	protein-DNA complex assembly	147	277	5.7e-62	1.9e-59
GO:0006996	P	organelle organization	256	922	9e-60	2.8e-57
GO:0006325	P	chromatin organization	172	455	2.1e-55	5.8e-53
GO:0006928	P	movement of cell or subcellular component	133	269	1.8e-53	4.4e-51
GO:0007018	P	microtubule-based movement	133	269	1.8e-53	4.4e-51
GO:0006260	P	DNA replication	135	285	1.4e-52	3.3e-50
GO:0006461	P	protein complex assembly	159	472	4.2e-46	8.5e-44
GO:0070271	P	protein complex biogenesis	159	472	4.2e-46	8.5e-44
GO:0071840	P	cellular component organization or biogenesis	379	2116	4.6e-46	9e-44
GO:0044085	P	cellular component biogenesis	254	1153	8.1e-44	1.5e-41
GO:0006259	P	DNA metabolic process	227	955	1.1e-43	1.9e-41
GO:0034622	P	cellular macromolecular complex assembly	161	536	1.7e-41	2.8e-39
GO:0006412	P	translation	340	1899	2.4e-41	3.9e-39
GO:0071822	P	protein complex subunit organization	159	528	4.1e-41	6.2e-39
GO:0065003	P	macromolecular complex assembly	163	563	2.4e-40	3.5e-38
GO:0043043	P	peptide biosynthetic process	340	1927	3.3e-40	4.5e-38
GO:0043604	P	amide biosynthetic process	340	1927	3.3e-40	4.5e-38
GO:0009059	P	macromolecule biosynthetic process	890	7352	9.6e-40	1.2e-37
GO:0034645	P	cellular macromolecule biosynthetic process	890	7352	9.6e-40	1.2e-37
GO:0044260	P	cellular macromolecule metabolic process	1827	18017	2.1e-39	2.5e-37
GO:0006518	P	peptide metabolic process	340	1987	7.2e-38	8.5e-36
GO:0043603	P	cellular amide metabolic process	343	2033	3.9e-37	4.5e-35
GO:0016043	P	cellular component organization	298	1653	8.4e-37	9.4e-35
GO:0022607	P	cellular component assembly	173	690	5e-36	5.4e-34
GO:0043933	P	macromolecular complex subunit organization	188	843	2.5e-33	2.6e-31
GO:1901576	P	organic substance biosynthetic process	1046	9759	3.5e-28	3.6e-26
GO:0044249	P	cellular biosynthetic process	1032	9619	6.5e-28	6.5e-26
GO:0043170	P	macromolecule metabolic process	1921	20239	7.6e-27	7.4e-25
GO:0044238	P	primary metabolic process	2377	26020	1.1e-25	1.1e-23
GO:0009058	P	biosynthetic process	1073	10309	6.8e-25	6.2e-23
GO:0044264	P	cellular polysaccharide metabolic process	111	450	3.6e-23	3.2e-21
GO:0006270	P	DNA replication initiation	38	42	7e-23	6.1e-21
GO:0006261	P	DNA-dependent DNA replication	46	74	1.5e-22	1.3e-20
GO:0044042	P	glucan metabolic process	105	423	3.6e-22	2.9e-20
GO:0006073	P	cellular glucan metabolic process	105	423	3.6e-22	2.9e-20
GO:0005976	P	polysaccharide metabolic process	111	500	3.7e-20	3e-18
GO:0044267	P	cellular protein metabolic process	1092	10951	8e-20	6.3e-18
GO:0044237	P	cellular metabolic process	2098	23272	3.1e-19	2.4e-17
GO:0071704	P	organic substance metabolic process	2418	27332	4.7e-19	3.5e-17
GO:1901566	P	organonitrogen compound biosynthetic process	410	3358	7.2e-19	5.3e-17
GO:0034641	P	cellular nitrogen compound metabolic process	1044	10503	1.5e-18	1.1e-16
GO:0033692	P	cellular polysaccharide biosynthetic process	78	299	6.7e-18	4.6e-16
GO:0000271	P	polysaccharide biosynthetic process	78	299	6.7e-18	4.6e-16
GO:0009250	P	glucan biosynthetic process	72	272	6.3e-17	4.3e-15
GO:0044262	P	cellular carbohydrate metabolic process	123	668	1.4e-16	9e-15
GO:0006807	P	nitrogen compound metabolic process	1123	11652	2.4e-16	1.6e-14
GO:0034637	P	cellular carbohydrate biosynthetic process	86	395	1.5e-15	9.8e-14
GO:0016051	P	carbohydrate biosynthetic process	86	425	5.4e-14	3.5e-12
GO:0051274	P	beta-glucan biosynthetic process	56	223	1e-12	6.2e-11
GO:0051273	P	beta-glucan metabolic process	56	226	1.6e-12	9.7e-11
GO:0030244	P	cellulose biosynthetic process	46	163	3.6e-12	2.2e-10
GO:0030243	P	cellulose metabolic process	46	166	6.1e-12	3.6e-10
GO:0006298	P	mismatch repair	27	58	1.4e-11	7.9e-10
GO:1901564	P	organonitrogen compound metabolic process	477	4556	1.4e-11	8.2e-10
GO:0010467	P	gene expression	733	7621	1.4e-10	7.7e-09
GO:0005975	P	carbohydrate metabolic process	349	3207	1.8e-10	1e-08
GO:0006281	P	DNA repair	85	500	2e-10	1.1e-08
GO:0019538	P	protein metabolic process	1178	13027	2.1e-10	1.2e-08
GO:0006457	P	protein folding	80	469	6e-10	3.2e-08
GO:0006974	P	cellular response to DNA damage stimulus	85	515	7.2e-10	3.8e-08
GO:0033554	P	cellular response to stress	85	537	4.1e-09	2.1e-07
GO:0051716	P	cellular response to stimulus	185	1543	1e-08	5.2e-07
GO:0009394	P	2'-deoxyribonucleotide metabolic process	13	16	2.3e-08	1.1e-06
GO:0007275	P	multicellular organism development	50	256	2.4e-08	1.1e-06
GO:0019692	P	deoxyribose phosphate metabolic process	13	16	2.3e-08	1.1e-06
GO:0009219	P	pyrimidine deoxyribonucleotide metabolic process	13	16	2.3e-08	1.1e-06
GO:0044707	P	single-multicellular organism process	50	256	2.4e-08	1.1e-06
GO:0042254	P	ribosome biogenesis	50	258	3e-08	1.4e-06
GO:0044767	P	single-organism developmental process	50	259	3.3e-08	1.5e-06
GO:0048856	P	anatomical structure development	50	259	3.3e-08	1.5e-06
GO:0032502	P	developmental process	50	259	3.3e-08	1.5e-06
GO:0044271	P	cellular nitrogen compound biosynthetic process	694	7464	5.8e-08	2.6e-06
GO:0009262	P	deoxyribonucleotide metabolic process	13	19	9.8e-08	4.4e-06
GO:0006468	P	protein phosphorylation	657	7061	1.2e-07	5.4e-06
GO:0007076	P	mitotic chromosome condensation	11	12	1.3e-07	5.4e-06
GO:0030261	P	chromosome condensation	11	12	1.3e-07	5.4e-06
GO:0022613	P	ribonucleoprotein complex biogenesis	51	289	2.8e-07	1.2e-05
GO:0098813	P	nuclear chromosome segregation	17	42	3.9e-07	1.6e-05
GO:0044723	P	single-organism carbohydrate metabolic process	140	1162	4.6e-07	1.9e-05
GO:0010383	P	cell wall polysaccharide metabolic process	34	160	7.5e-07	3e-05
GO:0010410	P	hemicellulose metabolic process	34	160	7.5e-07	3e-05
GO:0007059	P	chromosome segregation	18	52	1.1e-06	4.6e-05
GO:0000280	P	nuclear division	20	69	2.9e-06	0.00012
GO:0000070	P	mitotic sister chromatid segregation	14	34	3.5e-06	0.00013
GO:0000819	P	sister chromatid segregation	14	34	3.5e-06	0.00013
GO:0090304	P	nucleic acid metabolic process	634	7020	6.6e-06	0.00025
GO:0016310	P	phosphorylation	671	7479	7.4e-06	0.00028
GO:0006112	P	energy reserve metabolic process	16	49	8.2e-06	0.0003
GO:0010411	P	xyloglucan metabolic process	28	133	7.9e-06	0.0003
GO:0005977	P	glycogen metabolic process	16	49	8.2e-06	0.0003
GO:0005978	P	glycogen biosynthetic process	16	49	8.2e-06	0.0003
GO:0007010	P	cytoskeleton organization	30	153	1.3e-05	0.00046
GO:0044036	P	cell wall macromolecule metabolic process	40	244	2.3e-05	0.00082
GO:0042546	P	cell wall biogenesis	42	263	2.5e-05	0.00089
GO:0007067	P	mitotic nuclear division	16	55	2.7e-05	0.00094
GO:0006265	P	DNA topological change	17	62	2.9e-05	0.001
GO:0009263	P	deoxyribonucleotide biosynthetic process	7	8	3.3e-05	0.0011
GO:0009265	P	2'-deoxyribonucleotide biosynthetic process	7	8	3.3e-05	0.0011
GO:0009221	P	pyrimidine deoxyribonucleotide biosynthetic process	7	8	3.3e-05	0.0011
GO:0046385	P	deoxyribose phosphate biosynthetic process	7	8	3.3e-05	0.0011
GO:0000278	P	mitotic cell cycle	16	58	4.6e-05	0.0015
GO:1903047	P	mitotic cell cycle process	16	58	4.6e-05	0.0015
GO:0048285	P	organelle fission	20	88	6e-05	0.0019
GO:0006310	P	DNA recombination	26	136	6.8e-05	0.0022
GO:0044763	P	single-organism cellular process	730	8381	8e-05	0.0026
GO:0006220	P	pyrimidine nucleotide metabolic process	21	100	0.00011	0.0033
GO:0071554	P	cell wall organization or biogenesis	73	597	0.00015	0.0048
GO:0006559	P	L-phenylalanine catabolic process	16	67	0.00019	0.0061
GO:0006471	P	protein ADP-ribosylation	9	22	0.0002	0.0063
GO:0046080	P	dUTP metabolic process	6	8	0.00022	0.0065
GO:0006633	P	fatty acid biosynthetic process	39	265	0.00022	0.0065
GO:0009211	P	pyrimidine deoxyribonucleoside triphosphate metabolic process	6	8	0.00022	0.0065
GO:0043044	P	ATP-dependent chromatin remodeling	8	17	0.00022	0.0065
GO:0009200	P	deoxyribonucleoside triphosphate metabolic process	6	8	0.00022	0.0065
GO:0046173	P	polyol biosynthetic process	5	5	0.00032	0.0093
GO:0006021	P	inositol biosynthetic process	5	5	0.00032	0.0093
GO:0046165	P	alcohol biosynthetic process	5	5	0.00032	0.0093
GO:0022402	P	cell cycle process	23	127	0.00034	0.0098
GO:0006414	P	translational elongation	21	113	0.00045	0.013
GO:0006275	P	regulation of DNA replication	7	15	0.00056	0.016
GO:0006338	P	chromatin remodeling	8	21	0.00067	0.019
GO:0006464	P	cellular protein modification process	729	8554	0.00068	0.019
GO:0006139	P	nucleobase-containing compound metabolic process	707	8278	0.00068	0.019
GO:0036211	P	protein modification process	729	8554	0.00068	0.019
GO:0072330	P	monocarboxylic acid biosynthetic process	39	283	0.00069	0.019
GO:0046394	P	carboxylic acid biosynthetic process	74	645	0.00073	0.02
GO:0051103	P	DNA ligation involved in DNA repair	6	11	0.00076	0.02
GO:0006266	P	DNA ligation	6	11	0.00076	0.02
GO:0006269	P	DNA replication, synthesis of RNA primer	5	7	0.00089	0.024
GO:0009147	P	pyrimidine nucleoside triphosphate metabolic process	9	29	0.001	0.027
GO:0043101	P	purine-containing compound salvage	9	29	0.001	0.027
GO:0006631	P	fatty acid metabolic process	45	354	0.0013	0.033
GO:0006166	P	purine ribonucleoside salvage	5	8	0.0014	0.035
GO:0043174	P	nucleoside salvage	5	8	0.0014	0.035
GO:0043412	P	macromolecule modification	748	8865	0.0014	0.036
GO:1902589	P	single-organism organelle organization	22	138	0.002	0.049
GO:0009130	P	pyrimidine nucleoside monophosphate biosynthetic process	5	9	0.002	0.05
GO:0009129	P	pyrimidine nucleoside monophosphate metabolic process	5	9	0.002	0.05
GO:0046982	F	protein heterodimerization activity	421	709	2.4e-190	6.1e-187
GO:0003677	F	DNA binding	1133	7678	4.1e-94	5.2e-91
GO:0046983	F	protein dimerization activity	514	2326	5.9e-89	4.9e-86
GO:0005198	F	structural molecule activity	353	1384	3.8e-74	2.4e-71
GO:0008092	F	cytoskeletal protein binding	207	544	7.7e-67	3.9e-64
GO:1901363	F	heterocyclic compound binding	3127	32037	2.3e-65	8.4e-63
GO:0097159	F	organic cyclic compound binding	3127	32037	2.3e-65	8.4e-63
GO:0003735	F	structural constituent of ribosome	304	1212	1.6e-62	5e-60
GO:0008017	F	microtubule binding	150	333	4.5e-56	1.3e-53
GO:0015631	F	tubulin binding	156	366	9.1e-56	2.3e-53
GO:0003676	F	nucleic acid binding	1571	14022	8.6e-55	2e-52
GO:0003777	F	microtubule motor activity	133	269	1.8e-53	3.8e-51
GO:0003774	F	motor activity	146	350	2.3e-51	4.4e-49
GO:0001882	F	nucleoside binding	1603	14851	3.7e-47	6.7e-45
GO:0017076	F	purine nucleotide binding	1603	14876	9e-47	1.4e-44
GO:0032555	F	purine ribonucleotide binding	1600	14846	1.1e-46	1.4e-44
GO:0032550	F	purine ribonucleoside binding	1600	14846	1.1e-46	1.4e-44
GO:0001883	F	purine nucleoside binding	1600	14846	1.1e-46	1.4e-44
GO:0032549	F	ribonucleoside binding	1600	14846	1.1e-46	1.4e-44
GO:0032553	F	ribonucleotide binding	1604	15058	3.6e-44	4.5e-42
GO:0097367	F	carbohydrate derivative binding	1611	15177	1.3e-43	1.6e-41
GO:0016818	F	hydrolase activity, acting on acid anhydrides, in phosphorus-containing anhydrides	421	2591	5.1e-42	5.9e-40
GO:0032559	F	adenyl ribonucleotide binding	1494	13946	8.2e-42	9e-40
GO:0030554	F	adenyl nucleotide binding	1494	13964	1.5e-41	1.6e-39
GO:0035639	F	purine ribonucleoside triphosphate binding	1339	12226	4.8e-41	4.9e-39
GO:0016817	F	hydrolase activity, acting on acid anhydrides	421	2645	3.7e-40	3.6e-38
GO:0016462	F	pyrophosphatase activity	410	2552	6.2e-40	5.8e-38
GO:0000166	F	nucleotide binding	1679	16358	3.6e-38	3e-36
GO:1901265	F	nucleoside phosphate binding	1679	16358	3.6e-38	3e-36
GO:0017111	F	nucleoside-triphosphatase activity	394	2458	3.4e-38	3e-36
GO:0036094	F	small molecule binding	1689	16479	3.9e-38	3.2e-36
GO:0005524	F	ATP binding	1233	11326	2.3e-36	1.8e-34
GO:0003678	F	DNA helicase activity	56	108	3.5e-24	2.7e-22
GO:0005515	F	protein binding	2148	23709	8.8e-21	6.5e-19
GO:0005200	F	structural constituent of cytoskeleton	41	72	3.2e-19	2.3e-17
GO:0003887	F	DNA-directed DNA polymerase activity	42	105	2.3e-15	1.6e-13
GO:0034061	F	DNA polymerase activity	42	110	8.3e-15	5.6e-13
GO:0051082	F	unfolded protein binding	67	273	1.6e-14	1.1e-12
GO:0005488	F	binding	4693	58236	9.4e-14	6.1e-12
GO:0003779	F	actin binding	51	178	1.5e-13	9.7e-12
GO:0004386	F	helicase activity	63	265	3.2e-13	2e-11
GO:0030983	F	mismatched DNA binding	27	58	1.4e-11	8.1e-10
GO:0003924	F	GTPase activity	97	615	4.1e-10	2.4e-08
GO:0016760	F	cellulose synthase (UDP-forming) activity	38	141	7.7e-10	4.3e-08
GO:0016759	F	cellulose synthase activity	38	141	7.7e-10	4.3e-08
GO:0016779	F	nucleotidyltransferase activity	96	621	1.2e-09	6.9e-08
GO:0016772	F	transferase activity, transferring phosphorus-containing groups	816	8743	1.8e-09	9.7e-08
GO:0003682	F	chromatin binding	40	163	2.8e-09	1.5e-07
GO:0035251	F	UDP-glucosyltransferase activity	59	324	1.3e-08	6.8e-07
GO:0008094	F	DNA-dependent ATPase activity	35	141	2.1e-08	1e-06
GO:0046527	F	glucosyltransferase activity	59	333	3.1e-08	1.5e-06
GO:0004553	F	hydrolase activity, hydrolyzing O-glycosyl compounds	216	1917	5.4e-08	2.6e-06
GO:0008194	F	UDP-glycosyltransferase activity	79	530	1.3e-07	6.2e-06
GO:0016798	F	hydrolase activity, acting on glycosyl bonds	229	2097	1.9e-07	9.1e-06
GO:0004672	F	protein kinase activity	658	7101	2.1e-07	9.5e-06
GO:0061731	F	ribonucleoside-diphosphate reductase activity	10	10	2.8e-07	1.2e-05
GO:0004748	F	ribonucleoside-diphosphate reductase activity, thioredoxin disulfide as acceptor	10	10	2.8e-07	1.2e-05
GO:0016728	F	oxidoreductase activity, acting on CH or CH2 groups, disulfide as acceptor	10	10	2.8e-07	1.2e-05
GO:0044877	F	macromolecular complex binding	45	239	2.9e-07	1.2e-05
GO:0016762	F	xyloglucan:xyloglucosyl transferase activity	33	148	4.3e-07	1.8e-05
GO:0016787	F	hydrolase activity	956	10822	7e-07	2.9e-05
GO:0003918	F	DNA topoisomerase type II (ATP-hydrolyzing) activity	15	34	7.9e-07	3.2e-05
GO:0061505	F	DNA topoisomerase II activity	15	34	7.9e-07	3.2e-05
GO:0004003	F	ATP-dependent DNA helicase activity	18	57	3.3e-06	0.00013
GO:0016301	F	kinase activity	712	7959	5.3e-06	0.00021
GO:0016725	F	oxidoreductase activity, acting on CH or CH2 groups	10	16	5.4e-06	0.00021
GO:0008289	F	lipid binding	68	495	1.1e-05	0.00041
GO:0019001	F	guanyl nucleotide binding	109	912	1.1e-05	0.00041
GO:0043531	F	ADP binding	268	2696	1.6e-05	0.00057
GO:0016773	F	phosphotransferase activity, alcohol group as acceptor	686	7735	2.1e-05	0.00075
GO:0090599	F	alpha-glucosidase activity	12	30	2.2e-05	0.00075
GO:0004564	F	beta-fructofuranosidase activity	12	30	2.2e-05	0.00075
GO:0004575	F	sucrose alpha-glucosidase activity	12	30	2.2e-05	0.00075
GO:0032561	F	guanyl ribonucleotide binding	106	900	2.5e-05	0.00083
GO:0005525	F	GTP binding	106	900	2.5e-05	0.00083
GO:0003916	F	DNA topoisomerase activity	17	62	2.9e-05	0.00096
GO:0015018	F	galactosylgalactosylxylosylprotein 3-beta-glucuronosyltransferase activity	13	37	3e-05	0.00098
GO:0015020	F	glucuronosyltransferase activity	13	37	3e-05	0.00098
GO:0017016	F	Ras GTPase binding	27	138	3.5e-05	0.0011
GO:0031267	F	small GTPase binding	27	138	3.5e-05	0.0011
GO:0008536	F	Ran GTPase binding	27	138	3.5e-05	0.0011
GO:0051020	F	GTPase binding	27	138	3.5e-05	0.0011
GO:0015926	F	glucosidase activity	12	33	4.6e-05	0.0014
GO:0042393	F	histone binding	23	109	4.7e-05	0.0014
GO:0003979	F	UDP-glucose 6-dehydrogenase activity	8	13	5.3e-05	0.0016
GO:1990837	F	sequence-specific double-stranded DNA binding	6	6	7.7e-05	0.0022
GO:0003688	F	DNA replication origin binding	6	6	7.7e-05	0.0022
GO:0016740	F	transferase activity	1232	14688	7.8e-05	0.0022
GO:0003723	F	RNA binding	187	1835	8.8e-05	0.0025
GO:0005096	F	GTPase activator activity	20	92	0.0001	0.0028
GO:0030337	F	DNA polymerase processivity factor activity	7	12	0.0002	0.0056
GO:0031491	F	nucleosome binding	8	17	0.00022	0.006
GO:0004170	F	dUTP diphosphatase activity	6	8	0.00022	0.006
GO:0034062	F	RNA polymerase activity	40	275	0.00023	0.0061
GO:0030695	F	GTPase regulator activity	23	124	0.00025	0.0067
GO:0043140	F	ATP-dependent 3'-5' DNA helicase activity	7	13	0.00029	0.0075
GO:0043138	F	3'-5' DNA helicase activity	7	13	0.00029	0.0075
GO:0008878	F	glucose-1-phosphate adenylyltransferase activity	8	18	0.00029	0.0076
GO:0016841	F	ammonia-lyase activity	16	70	0.0003	0.0076
GO:0004512	F	inositol-3-phosphate synthase activity	5	5	0.00032	0.008
GO:0004001	F	adenosine kinase activity	5	5	0.00032	0.008
GO:0032403	F	protein complex binding	11	37	0.00041	0.01
GO:0019899	F	enzyme binding	32	218	0.00079	0.019
GO:0003896	F	DNA primase activity	5	7	0.00089	0.022
GO:0003910	F	DNA ligase (ATP) activity	6	13	0.0015	0.035
GO:0003909	F	DNA ligase activity	6	13	0.0015	0.035
GO:0019202	F	amino acid kinase activity	10	38	0.0016	0.038
GO:0008047	F	enzyme activator activity	20	119	0.0018	0.042
GO:0003899	F	DNA-directed RNA polymerase activity	33	241	0.0018	0.043
GO:0019904	F	protein domain specific binding	9	32	0.0019	0.043
GO:0019206	F	nucleoside kinase activity	5	9	0.002	0.046
GO:0043232	C	intracellular non-membrane-bounded organelle	880	2395	3.8e-281	1.5e-278
GO:0043228	C	non-membrane-bounded organelle	880	2395	3.8e-281	1.5e-278
GO:0044815	C	DNA packaging complex	457	637	8.7e-232	2.3e-229
GO:0000786	C	nucleosome	446	625	1.9e-225	3.7e-223
GO:0000785	C	chromatin	448	634	3.3e-225	5.1e-223
GO:0032993	C	protein-DNA complex	448	641	8.3e-224	1.1e-221
GO:0044427	C	chromosomal part	472	749	6.8e-222	7.7e-220
GO:0005694	C	chromosome	494	845	1.2e-221	1.2e-219
GO:0043229	C	intracellular organelle	1256	6064	2.8e-207	2.2e-205
GO:0043226	C	organelle	1256	6064	2.8e-207	2.2e-205
GO:0044464	C	cell part	1539	9656	8.3e-160	5.4e-158
GO:0005623	C	cell	1539	9656	8.3e-160	5.4e-158
GO:0032991	C	macromolecular complex	975	4730	5e-156	3e-154
GO:0044424	C	intracellular part	1417	8638	9.9e-155	5.5e-153
GO:0044422	C	organelle part	674	2514	1.8e-152	8.9e-151
GO:0044446	C	intracellular organelle part	674	2514	1.8e-152	8.9e-151
GO:0005622	C	intracellular	1475	9261	6.6e-152	3.1e-150
GO:0043234	C	protein complex	641	3297	5.7e-91	2.5e-89
GO:0005634	C	nucleus	618	3200	1.3e-86	5.6e-85
GO:1990904	C	ribonucleoprotein complex	334	1421	5.9e-63	2.2e-61
GO:0030529	C	intracellular ribonucleoprotein complex	334	1421	5.9e-63	2.2e-61
GO:0005840	C	ribosome	304	1214	2.1e-62	7.6e-61
GO:0043231	C	intracellular membrane-bounded organelle	650	4172	2.2e-59	7.3e-58
GO:0043227	C	membrane-bounded organelle	650	4172	2.2e-59	7.3e-58
GO:0044444	C	cytoplasmic part	367	2756	2.5e-22	7.7e-21
GO:0042555	C	MCM complex	33	33	5.9e-21	1.8e-19
GO:0005737	C	cytoplasm	452	3804	8.4e-19	2.5e-17
GO:0099512	C	supramolecular fiber	42	82	2.3e-18	6e-17
GO:0099513	C	polymeric cytoskeletal fiber	42	82	2.3e-18	6e-17
GO:0005874	C	microtubule	42	82	2.3e-18	6e-17
GO:0015630	C	microtubule cytoskeleton	54	166	3.8e-16	9.6e-15
GO:0005856	C	cytoskeleton	70	292	1.1e-14	2.8e-13
GO:0044430	C	cytoskeletal part	67	289	1.6e-13	3.8e-12
GO:0044391	C	ribosomal subunit	63	261	1.8e-13	4.2e-12
GO:0042575	C	DNA polymerase complex	20	28	2.1e-11	4.6e-10
GO:0009360	C	DNA polymerase III complex	18	25	1.9e-10	4.1e-09
GO:0015935	C	small ribosomal subunit	35	149	6.6e-08	1.4e-06
GO:0000796	C	condensin complex	11	12	1.3e-07	2.6e-06
GO:0071944	C	cell periphery	83	584	3.7e-07	7.5e-06
GO:0015934	C	large ribosomal subunit	28	112	4.5e-07	8.9e-06
GO:0000793	C	condensed chromosome	14	29	7.9e-07	1.5e-05
GO:0005618	C	cell wall	46	274	3.4e-06	6.4e-05
GO:0030312	C	external encapsulating structure	46	275	3.7e-06	6.8e-05
GO:0044459	C	plasma membrane part	23	102	1.9e-05	0.00035
GO:0031226	C	intrinsic component of plasma membrane	8	15	0.00011	0.0019
GO:0005730	C	nucleolus	12	38	0.00014	0.0024
GO:0048046	C	apoplast	36	232	0.00015	0.0025
GO:0005886	C	plasma membrane	23	127	0.00034	0.0056
GO:0005576	C	extracellular region	85	749	0.00042	0.0068
GO:0000152	C	nuclear ubiquitin ligase complex	7	19	0.0017	0.026
GO:0005680	C	anaphase-promoting complex	7	19	0.0017	0.026
GO:0031225	C	anchored component of membrane	11	46	0.0018	0.028
GO:0005887	C	integral component of plasma membrane	5	10	0.0028	0.042
