# Supplementary material for: Identification of genes involved in male sterility in wheat (Triticum aestivum L.) which could be used in a genic hybrid breeding system
Source: Plant Direct. 2020 Mar 10;4(3):e00201. doi: 10.1002/pld3.201 (PMC7063588; doi:10.1002/pld3.201)
Supplement: Supplementary file 16 [file PLD3-4-e00201-s016.xlsx]

## Sheet: Suppl Table 5
Supplemental Table 35: TaCalS gene list. FDR < 0.05 = significant
GeneID	Annotation	Pfam ID	Interpro ID	GO term	log Fold Change	FDR
TraesCS2A02G493100.1	#N/A	PF14288	IPR026899		-0.854965	0.280308
TraesCS2B02G521100.1	#N/A	PF14288	IPR003440	GO:0016021	-0.122763	0.737917
TraesCS2A02G586600.1	#N/A	PF14288	IPR003440	GO:0016021	-0.5589	0.189409
TraesCSU02G021500.1	Callose synthase-like protein	PF14288	IPR003440	GO:0016021	-0.728465	0.0257968
TraesCS2D02G600000.1	Callose synthase-like protein	PF14288	IPR003440	GO:0016021	-0.662136	0.111337
TraesCS3A02G197500.1	Callose synthase-like protein	PF14288	IPR023175		-0.615463	0.0547189
TraesCS3B02G230100.1	Callose synthase-like protein	PF14288	IPR003440	GO:0016021	-0.22948	0.431189
TraesCS5D02G111000.1	Callose synthase-like protein	PF14288	IPR003440	GO:0016020	-0.309578	0.542237
TraesCS3A02G202000.1	Callose synthase-like protein	PF14288	IPR003440	GO:0016020	-0.278695	0.237325
TraesCS3B02G229700.1	Callose synthase-like protein	PF14288	IPR003440	GO:0016020	-0.69108	0.00656517
TraesCS3D02G201500.1	Callose synthase-like protein	PF14288	IPR003440	GO:0016020	-0.451407	0.0669324
TraesCS3A02G292700.1	Callose synthase-like protein	PF14288	IPR003440	GO:0016020	-0.837614	0.0086801
TraesCS3B02G327500.1	Callose synthase-like protein	PF14288	IPR003440	GO:0016021	-1.23279	0.00164588
TraesCS3D02G292500.1	Callose synthase-like protein	PF14288	IPR003440	GO:0016020	-0.656064	0.0259919
TraesCS4B02G321300.1	Callose synthase	PF14288	IPR003440	GO:0016020	-0.172578	0.395008
TraesCS4D02G317900.2	Callose synthase	PF14288	IPR003440	GO:0016020	0.144882	0.711599
TraesCS5A02G490800.1	Callose synthase	PF14288	IPR003440	GO:0016020	0.391488	0.0756766
TraesCS4B02G351900.1	Callose synthase-like protein	PF14288	IPR003440	GO:0016020	-0.081534	0.662072
TraesCS4D02G346600.1	Callose synthase-like protein	PF14288	IPR003440	GO:0016020	-0.0823086	0.675309
TraesCS5A02G520600.3	Callose synthase-like protein	PF14288	IPR003440	GO:0016021	-0.2866	0.127783
TraesCS6A02G154400.1	Glucan synthase-like protein	PF14288	IPR003440	GO:0016020	-0.278903	0.206355
TraesCS6B02G182300.1	Callose synthase-like protein	PF14288	IPR003440	GO:0016020	0.725201	0.00914085
TraesCS6D02G144200.1	Glucan synthase-like protein	PF14288	IPR003440	GO:0016020	0.455467	0.0819756
TraesCS6A02G419900.1	#N/A	PF14288	IPR023175		#N/A	#N/A
TraesCS6B02G468500.1	#N/A	PF14288	IPR023175		#N/A	#N/A
TraesCS6B02G468600.1	#N/A	PF14288	IPR026899		#N/A	#N/A
TraesCS6D02G405900.1	Callose synthase	PF14288	IPR026899		-0.184341	0.44027
TraesCS6A02G420100.1	Callose synthase	PF14288	IPR003440	GO:0016020	0.0394471	0.869423
TraesCS6B02G468200.1	Callose synthase	PF14288	IPR003440	GO:0016020	0.064153	0.7159
TraesCS6D02G405600.1	Callose synthase	PF14288	IPR003440	GO:0016021	-0.000487747	0.998054
TraesCS6B02G001900.1	Callose synthase-like protein	PF14288	IPR003440	GO:0016020	-4.42594	0.0204688
TraesCS6B02G002100.1	Callose synthase-like protein	PF14288	IPR003440	GO:0016021	-0.844188	0.0662631
TraesCS7A02G146200.1	Callose synthase	PF14288	IPR003440	GO:0016020	5.04122	4.36323e-06
TraesCS7B02G048700.1	Callose synthase	PF14288	IPR003440	GO:0016020	4.69271	1.33986e-05
TraesCS7D02G147700.1	Callose synthase	PF14288	IPR003440	GO:0016020	4.11002	2.46871e-05
TraesCS7A02G555700.1	Callose synthase	PF14288	IPR003440	GO:0016020	-1.10531	0.000329478
TraesCS7B02G480300.1	Callose synthase	PF14288	IPR003440	GO:0016021	-1.51672	7.98213e-05
TraesCS7D02G554900.1	Callose synthase	PF14288	IPR003440	GO:0016020	-1.9007	2.72995e-05
TraesCS7A02G030500.1	Callose synthase-like protein	PF14288	IPR003440	GO:0016020	-0.299284	0.100341
TraesCS7D02G026700.1	Callose synthase-like protein	PF14288	IPR003440	GO:0016021	-0.214318	0.336727
TraesCS4A02G459300.1	Callose synthase-like protein	PF14288	IPR003440	GO:0016020	-0.392566	0.0472042
