# Supplementary material for: Identification of genes involved in male sterility in wheat (Triticum aestivum L.) which could be used in a genic hybrid breeding system
Source: Plant Direct. 2020 Mar 10;4(3):e00201. doi: 10.1002/pld3.201 (PMC7063588; doi:10.1002/pld3.201)
Supplement: Supplementary file 17 [file PLD3-4-e00201-s017.xlsx]

## Sheet: Suppl Table 6
Supplemental Table 6: TaSWEET gene list. FDR < 0.05 = significant
GeneID	Annotation	PFAM domain	InterPRO domain	GO term	log Fold Change	FDR
TraesCS6A02G382600.1	Bidirectional sugar transporter SWEET	PF03083	IPR004316	GO:0016021	-3.78412	0.0417084
TraesCS4D02G169200.1	Bidirectional sugar transporter SWEET	PF03083	IPR004316	GO:0016021	-1.22011	0.342376
TraesCS3D02G227000.1	Bidirectional sugar transporter SWEET	PF03083	IPR004316	GO:0016021	-0.768224	0.3607
TraesCS6A02G148600.1	Bidirectional sugar transporter SWEET	PF03083	IPR004316	GO:0016021	-0.685097	0.219714
TraesCS6B02G248300.1	Bidirectional sugar transporter SWEET	PF03083	IPR004316	GO:0016021	-0.633785	0.16169
TraesCS6A02G218800.1	Bidirectional sugar transporter SWEET	PF03083	IPR004316	GO:0016021	-0.414852	0.383638
TraesCS6D02G138000.1	Bidirectional sugar transporter SWEET	PF03083	IPR004316	GO:0016021	-0.359567	0.607122
TraesCS7B02G064600.1	Bidirectional sugar transporter SWEET	PF03083	IPR004316	GO:0016021	0.046819	0.946482
TraesCS7B02G064400.1	Bidirectional sugar transporter SWEET	PF03083	IPR004316	GO:0016021	0.286678	0.681093
TraesCS6A02G382500.1	Bidirectional sugar transporter SWEET	PF03083	IPR004316	GO:0016021	0.318964	0.564943
TraesCS6B02G176800.1	Bidirectional sugar transporter SWEET	PF03083	IPR004316	GO:0016021	0.384039	0.479931
TraesCS6D02G201900.1	Bidirectional sugar transporter SWEET	PF03083	IPR004316	GO:0016021	0.428681	0.212285
TraesCS7D02G160600.1	Bidirectional sugar transporter SWEET	PF03083	IPR004316	GO:0016021	0.454193	0.516246
TraesCS5A02G289200.1	Bidirectional sugar transporter SWEET	PF03083	IPR004316	GO:0016021	1.65436	0.0377172
TraesCS5D02G297100.1	Bidirectional sugar transporter SWEET	PF03083	IPR004316	GO:0016021	1.69211	0.00461411
TraesCS5B02G288600.1	Bidirectional sugar transporter SWEET	PF03083	IPR004316	GO:0016021	1.7371	0.000830787
TraesCS3B02G441800.1	Bidirectional sugar transporter SWEET	PF03083	IPR004316	GO:0016021	1.84293	0.000202972
TraesCS3A02G408200.1	Bidirectional sugar transporter SWEET	PF03083	IPR004316	GO:0016021	2.06913	0.000279911
TraesCS3D02G403300.1	Bidirectional sugar transporter SWEET	PF03083	IPR004316	GO:0016021	2.69841	0.000119051
TraesCS7D02G263100.1	Bidirectional sugar transporter SWEET	PF03083	IPR004316	GO:0016021	3.17152	6.52338e-05
TraesCS7B02G160000.1	Bidirectional sugar transporter SWEET	PF03083	IPR004316	GO:0016021	3.38193	0.000254185
TraesCS7A02G261100.1	Bidirectional sugar transporter SWEET	PF03083	IPR004316	GO:0016021	3.54483	2.41962e-05
TraesCS7B02G050500.1	Bidirectional sugar transporter SWEET	PF03083	IPR004316	GO:0016021	4.26061	4.98692e-05
TraesCS2B02G055900.1	Bidirectional sugar transporter SWEET	PF03083	IPR004316	GO:0016021	4.52047	0.00146785
TraesCS7D02G149000.1	Bidirectional sugar transporter SWEET	PF03083	IPR004316	GO:0016021	4.63588	3.06306e-05
TraesCS7A02G147300.1	Bidirectional sugar transporter SWEET	PF03083	IPR004316	GO:0016021	4.72228	1.61891e-05
TraesCSU02G162000.1	Bidirectional sugar transporter SWEET	PF03083	IPR004316	GO:0016021	4.73691	0.0143926
TraesCSU02G013200.1	Bidirectional sugar transporter SWEET	PF03083	IPR004316	GO:0016021	5.10076	0.0079709
TraesCS2B02G055800.1	Bidirectional sugar transporter SWEET	PF03083	IPR004316	GO:0016021	5.19764	0.00839387
TraesCS7B02G451200.1	Bidirectional sugar transporter SWEET	PF03083	IPR004316	GO:0016021	5.47063	0.00877068
TraesCSU02G181700.1	Bidirectional sugar transporter SWEET	PF03083	IPR004316	GO:0016021	5.97432	0.0016003
TraesCS2A02G043400.1	Bidirectional sugar transporter SWEET	PF03083	IPR004316	GO:0016021	6.08586	0.00265411
TraesCS7D02G521400.1	Bidirectional sugar transporter SWEET	PF03083	IPR004316	GO:0016021	6.2725	0.00090657
TraesCS2B02G056100.1	Bidirectional sugar transporter SWEET	PF03083	IPR004316	GO:0016021	6.38261	0.00254372
TraesCS1A02G360900.1	Bidirectional sugar transporter SWEET	PF03083	IPR004316	GO:0016021	6.69511	0.00053183
TraesCS1B02G377200.1	Bidirectional sugar transporter SWEET	PF03083	IPR004316	GO:0016021	7.18724	0.00216207
TraesCS5A02G039000.1	Bidirectional sugar transporter SWEET	PF03083	IPR004316	GO:0016021	9.78248	0.0019058
TraesCS1D02G365200.1	Bidirectional sugar transporter SWEET	PF03083	IPR004316	GO:0016021	10.5425	0.000436853
TraesCS1A02G050400.1	Bidirectional sugar transporter SWEET	PF03083	IPR004316	GO:0016021	#N/A	#N/A
TraesCS1A02G129600.1	Bidirectional sugar transporter SWEET	PF03083	IPR004316	GO:0016021	#N/A	#N/A
TraesCS1A02G265200.1	Bidirectional sugar transporter SWEET	PF03083	IPR004316	GO:0016021	#N/A	#N/A
TraesCS1B02G066900.1	Bidirectional sugar transporter SWEET	PF03083	IPR004316	GO:0016021	#N/A	#N/A
TraesCS1B02G147200.1	Bidirectional sugar transporter SWEET	PF03083	IPR004316	GO:0016021	#N/A	#N/A
TraesCS1B02G276000.1	Bidirectional sugar transporter SWEET	PF03083	IPR004316	GO:0016021	#N/A	#N/A
TraesCS1D02G052700.1	Bidirectional sugar transporter SWEET	PF03083	IPR004316	GO:0016021	#N/A	#N/A
TraesCS1D02G125900.2	Bidirectional sugar transporter SWEET	PF03083	IPR004316	GO:0016021	#N/A	#N/A
TraesCS1D02G265400.1	Bidirectional sugar transporter SWEET	PF03083	IPR004316	GO:0016021	#N/A	#N/A
TraesCS2A02G043200.1	Bidirectional sugar transporter SWEET	PF03083	IPR004316	GO:0016021	#N/A	#N/A
TraesCS2A02G051800.1	Bidirectional sugar transporter SWEET	PF03083	IPR004316	GO:0016021	#N/A	#N/A
TraesCS2B02G055700.1	Bidirectional sugar transporter SWEET	PF03083	IPR004316	GO:0016021	#N/A	#N/A
TraesCS2B02G056000.2	Bidirectional sugar transporter SWEET	PF03083	IPR004316	GO:0016021	#N/A	#N/A
TraesCS2D02G042400.1	Bidirectional sugar transporter SWEET	PF03083	IPR004316	GO:0016021	#N/A	#N/A
TraesCS2D02G042500.1	Bidirectional sugar transporter SWEET	PF03083	IPR004316	GO:0016021	#N/A	#N/A
TraesCS2D02G042600.1	Bidirectional sugar transporter SWEET	PF03083	IPR004316	GO:0016021	#N/A	#N/A
TraesCS2D02G052100.1	Bidirectional sugar transporter SWEET	PF03083	IPR004316	GO:0016021	#N/A	#N/A
TraesCS3A02G107100.1	Bidirectional sugar transporter SWEET	PF03083	IPR004316	GO:0016021	#N/A	#N/A
TraesCS3A02G255300.1	Bidirectional sugar transporter SWEET	PF03083	IPR004316	GO:0016021	#N/A	#N/A
TraesCS3B02G287200.1	Bidirectional sugar transporter SWEET	PF03083	IPR004316	GO:0016021	#N/A	#N/A
TraesCS3D02G256100.1	Bidirectional sugar transporter SWEET	PF03083	IPR004316	GO:0016021	#N/A	#N/A
TraesCS4A02G122100.1	Bidirectional sugar transporter SWEET	PF03083	IPR004316	GO:0016021	#N/A	#N/A
TraesCS4A02G140500.1	Bidirectional sugar transporter SWEET	PF03083	IPR004316	GO:0016021	#N/A	#N/A
TraesCS4B02G166600.1	Bidirectional sugar transporter SWEET	PF03083	IPR004316	GO:0016021	#N/A	#N/A
TraesCS4B02G182000.1	Bidirectional sugar transporter SWEET	PF03083	IPR004316	GO:0016021	#N/A	#N/A
TraesCS4B02G294500.1	Bidirectional sugar transporter SWEET	PF03083	IPR004316	GO:0016021	#N/A	#N/A
TraesCS4D02G183800.1	Bidirectional sugar transporter SWEET	PF03083	IPR004316	GO:0016021	#N/A	#N/A
TraesCS5A02G038900.1	Bidirectional sugar transporter SWEET	PF03083	IPR004316	GO:0016021	#N/A	#N/A
TraesCS5B02G040700.1	Bidirectional sugar transporter SWEET	PF03083	IPR004316	GO:0016021	#N/A	#N/A
TraesCS5B02G040800.1	Bidirectional sugar transporter SWEET	PF03083	IPR004316	GO:0016021	#N/A	#N/A
TraesCS5B02G045700.1	Bidirectional sugar transporter SWEET	PF03083	IPR004316	GO:0016021	#N/A	#N/A
TraesCS5B02G324200.1	Bidirectional sugar transporter SWEET	PF03083	IPR004316	GO:0016021	#N/A	#N/A
TraesCS5D02G046300.1	Bidirectional sugar transporter SWEET	PF03083	IPR004316	GO:0016021	#N/A	#N/A
TraesCS5D02G046400.1	Bidirectional sugar transporter SWEET	PF03083	IPR004316	GO:0016021	#N/A	#N/A
TraesCS6A02G009000.1	Bidirectional sugar transporter SWEET	PF03083	IPR004316	GO:0016021	#N/A	#N/A
TraesCS6A02G009100.1	Bidirectional sugar transporter SWEET	PF03083	IPR004316	GO:0016021	#N/A	#N/A
TraesCS6A02G382400.1	Bidirectional sugar transporter SWEET	PF03083	IPR004316	GO:0016021	#N/A	#N/A
TraesCS6B02G015100.1	Bidirectional sugar transporter SWEET	PF03083	IPR004316	GO:0016021	#N/A	#N/A
TraesCS6B02G015200.1	Bidirectional sugar transporter SWEET	PF03083	IPR004316	GO:0016021	#N/A	#N/A
TraesCS6B02G015300.1	Bidirectional sugar transporter SWEET	PF03083	IPR004316	GO:0016021	#N/A	#N/A
TraesCS6B02G421500.1	Bidirectional sugar transporter SWEET	PF03083	IPR004316	GO:0016021	#N/A	#N/A
TraesCS6B02G421600.1	Bidirectional sugar transporter SWEET	PF03083	IPR004316	GO:0016021	#N/A	#N/A
TraesCS6B02G421700.1	Bidirectional sugar transporter SWEET	PF03083	IPR004316	GO:0016021	#N/A	#N/A
TraesCS6B02G421800.1	Bidirectional sugar transporter SWEET	PF03083	IPR004316	GO:0016021	#N/A	#N/A
TraesCS6D02G009500.1	Bidirectional sugar transporter SWEET	PF03083	IPR004316	GO:0016021	#N/A	#N/A
TraesCS6D02G009600.1	Bidirectional sugar transporter SWEET	PF03083	IPR004316	GO:0016021	#N/A	#N/A
TraesCS6D02G009700.1	Bidirectional sugar transporter SWEET	PF03083	IPR004316	GO:0016021	#N/A	#N/A
TraesCS6D02G012100.1	Bidirectional sugar transporter SWEET	PF03083	IPR004316	GO:0016021	#N/A	#N/A
TraesCS6D02G367200.1	Bidirectional sugar transporter SWEET	PF03083	IPR004316	GO:0016021	#N/A	#N/A
TraesCS6D02G367300.1	Bidirectional sugar transporter SWEET	PF03083	IPR004316	GO:0016021	#N/A	#N/A
TraesCS6D02G367400.1	Bidirectional sugar transporter SWEET	PF03083	IPR004316	GO:0016021	#N/A	#N/A
TraesCS7A02G159800.1	Bidirectional sugar transporter SWEET	PF03083	IPR004316	GO:0016021	#N/A	#N/A
TraesCS7A02G503100.1	Bidirectional sugar transporter SWEET	PF03083	IPR004316	GO:0016021	#N/A	#N/A
TraesCS7A02G503200.1	Bidirectional sugar transporter SWEET	PF03083	IPR004316	GO:0016021	#N/A	#N/A
TraesCS7A02G503300.1	Bidirectional sugar transporter SWEET	PF03083	IPR004316	GO:0016021	#N/A	#N/A
TraesCS7A02G533900.1	Bidirectional sugar transporter SWEET	PF03083	IPR004316	GO:0016021	#N/A	#N/A
TraesCS7B02G064300.1	Bidirectional sugar transporter SWEET	PF03083	IPR004316	GO:0016021	#N/A	#N/A
TraesCS7B02G064500.1	Bidirectional sugar transporter SWEET	PF03083	IPR004316	GO:0016021	#N/A	#N/A
TraesCS7B02G064700.1	Bidirectional sugar transporter SWEET	PF03083	IPR004316	GO:0016021	#N/A	#N/A
TraesCS7B02G064800.1	Bidirectional sugar transporter SWEET	PF03083	IPR004316	GO:0016021	#N/A	#N/A
TraesCS7B02G410700.1	Bidirectional sugar transporter SWEET	PF03083	IPR004316	GO:0016021	#N/A	#N/A
TraesCS7B02G410800.1	Bidirectional sugar transporter SWEET	PF03083	IPR004316	GO:0016021	#N/A	#N/A
TraesCS7D02G490600.1	Bidirectional sugar transporter SWEET	PF03083	IPR004316	GO:0016021	#N/A	#N/A
TraesCSU02G013400.1	Bidirectional sugar transporter SWEET	PF03083	IPR004316	GO:0016021	#N/A	#N/A
TraesCSU02G013500.1	Bidirectional sugar transporter SWEET	PF03083	IPR004316	GO:0016021	#N/A	#N/A
TraesCSU02G191700.1	Bidirectional sugar transporter SWEET	PF03083	IPR004316	GO:0016021	#N/A	#N/A
TraesCSU02G206000.1	Bidirectional sugar transporter SWEET	PF03083	IPR004316	GO:0016021	#N/A	#N/A
TraesCSU02G232400.1	Bidirectional sugar transporter SWEET	PF03083	IPR004316	GO:0016021	#N/A	#N/A
TraesCSU02G249000.1	Bidirectional sugar transporter SWEET	PF03083	IPR004316	GO:0016021	#N/A	#N/A
TraesCSU02G249100.1	Bidirectional sugar transporter SWEET	PF03083	IPR004316	GO:0016021	#N/A	#N/A
