# Supplementary material for: Identification of genes involved in male sterility in wheat (Triticum aestivum L.) which could be used in a genic hybrid breeding system
Source: Plant Direct. 2020 Mar 10;4(3):e00201. doi: 10.1002/pld3.201 (PMC7063588; doi:10.1002/pld3.201)
Supplement: Supplementary file 18 [file PLD3-4-e00201-s018.xlsx]

## Sheet: Supplemental Table 7
Supplemental Table 7: Mutations identified in RPG1 CRISPR/Cas9 plants
RPG1	A genome guide				B genome guide				D genome guide				Phenotype
Plant No.	1	2	3	4	1	2	3	4	1	2	3	4
RPG 1	Wt/Wt	Wt/Wt	Wt/bp -1	Wt/Wt	Wt/Wt	Wt/Wt	Wt/Wt	Wt/Wt	Wt/Wt	Wt/Wt	Wt/Wt	Wt/Wt	Fertile
RPG 2	Wt/Wt	Wt/bp -119	Wt/bp -119	Wt/Wt	Wt/Wt	Wt/Wt	bp -3/bp-3	Wt/Wt	Wt/Wt	Wt/Wt	Wt/bp -4	Wt/Wt	Fertile
RPG 3	Wt/Wt	Wt/Wt	Wt/bp -3	Wt/Wt	Wt/Wt	Wt/Wt	Wt/Wt	Wt/Wt	Wt/Wt	Wt/Wt	Wt/Wt	Wt/Wt	Fertile
RPG 4	Wt/Wt	Wt/Wt	Wt/Wt	Wt/Wt	Wt/Wt	Wt/Wt	Wt/Wt	Wt/Wt	Wt/Wt	Wt/Wt	Wt/Wt	Wt/Wt	Fertile
RPG 5	Wt/Wt	Wt/Wt	Wt/bp +1	Wt/Wt	Wt/Wt	Wt/Wt	Wt/bp 12 rearangement	Wt/Wt	Wt/Wt	Wt/Wt	bp -1/bp -4	Wt/Wt	Fertile
RPG 6	Wt/Wt	Wt/Wt	Wt/bp +1	Wt/Wt	Wt/Wt	Wt/Wt	Wt/bp 19 rearangement	Wt/Wt	Wt/Wt	Wt/Wt	Wt/bp -4	Wt/Wt	Fertile
RPG 7	Wt/Wt	Wt/Wt	Wt/Wt	Wt/Wt	Wt/Wt	Wt/Wt	Wt/Wt	Wt/Wt	Wt/Wt	Wt/Wt	Wt/Wt	Wt/Wt	Fertile
RPG 8	Wt/Wt	Wt/Wt	bp +1/bp +1	Wt/Wt	Wt/Wt	Wt/bp -4	Wt/bp -5	Wt/Wt	Wt/Wt	Wt/Wt	Wt/Wt	Wt/Wt	Fertile
RPG 9	Wt/Wt	bp -532/bp -459	bp -532/bp -459	Wt/Wt	Wt/Wt	bp -532/Wt	bp -532/bp -5	Wt/Wt	Wt/Wt	bp -532/Wt	bp -532/bp -2	Wt/Wt	Sterile
RPG 10	Wt/Wt	Wt/Wt	bp -23/bp -23	Wt/Wt	Wt/Wt	bp -532/bp -4	bp -532/bp -5	Wt/Wt	Wt/Wt	bp -532/Wt	bp -532/bp -2	Wt/Wt	Sterile
RPG 11	Wt/Wt	Wt/Wt	bp -5/Wt	Wt/Wt	Wt/Wt	Wt/Wt	bp +1/bp +1	Wt/Wt	Wt/Wt	Wt/Wt	bp -4/bp -5	Wt/Wt	Fertile
RPG 12	Wt/Wt	bp -119/Wt	bp -119/bp -5	Wt/Wt	Wt/Wt	bp +1/Wt	bp -3/bp -5	Wt/Wt	Wt/Wt	Wt/Wt	bp -4/bp -4	Wt/Wt	Sterile
RPG 13	Wt/Wt	Wt/Wt	bp +1/bp +1	Wt/Wt	Wt/Wt	bp -4/bp -5	bp -5/bp -6	Wt/Wt	Wt/Wt	Wt/Wt	bp -2/bp -3	Wt/Wt	Sterile
RPG 14	Wt/Wt	bp -558/Wt	bp -558/bp +1	Wt/Wt	Wt/Wt	Wt/bp -4	bp -5/bp -6	Wt/Wt	Wt/Wt	bp -19/Wt	bp -3/bp -2	Wt/Wt	Sterile
RPG 15	Wt/Wt	Wt/Wt	bp +1/bp +1	Wt/Wt	Wt/Wt	bp -34/Wt	Wt/bp -469	Wt/Wt	Wt/Wt	Wt/Wt	bp -1/bp -1	Wt/Wt	Sterile
RPG 16	Wt/Wt	Wt/Wt	bp +1/bp +1	Wt/Wt	Wt/Wt	Wt/Wt	bp -1/bp -1	Wt/Wt	Wt/Wt	Wt/Wt	bp -2/bp -3	Wt/Wt	Sterile
RPG 17	Wt/Wt	Wt/Wt	bp -5/bp -4	Wt/Wt	Wt/Wt	Wt/Wt	bp -1/bp -1	Wt/Wt	Wt/Wt	Wt/Wt	bp -4/bp -4	Wt/Wt	Sterile
RPG 18	Wt/Wt	Wt/Wt	bp -3/bp -4	Wt/Wt	Wt/Wt	Wt/Wt	bp -10/bp -5	Wt/Wt	Wt/Wt	Wt/Wt	bp +1/bp -3	Wt/Wt	Fertile
RPG 19	Wt/Wt	Wt/Wt	bp -4/bp -3	Wt/Wt	Wt/Wt	Wt/Wt	bp -5/bp -9	Wt/Wt	Wt/Wt	Wt/Wt	bp +1/bp -3	Wt/Wt	Fertile
RPG 20	Wt/Wt	Wt/Wt	bp -5/bp -5	Wt/Wt	Wt/Wt	Wt/Wt	bp -1/bp -4	Wt/Wt	Wt/Wt	Wt/Wt	bp -4/bp -5	Wt/Wt	Sterile
