# Supplementary material for: Identification of genes involved in male sterility in wheat (Triticum aestivum L.) which could be used in a genic hybrid breeding system
Source: Plant Direct. 2020 Mar 10;4(3):e00201. doi: 10.1002/pld3.201 (PMC7063588; doi:10.1002/pld3.201)
Supplement: Supplementary file 19 [file PLD3-4-e00201-s019.xlsx]

## Sheet: Supplemental Table 8
Supplemental Table 8: Mutations identified in CalS5 CRISPR/Cas9 plants
CalS5	A genome guide				B genome guide				D genome guide				Phenotype
Plant No.	1	2	3	4	1	2	3	4	1	2	3	4
CalS 1	Wt/Wt	bp +1/bp +4	Wt/Wt	Wt/Wt	Wt/Wt	bp -936/Wt	bp -936/Wt	bp -936/Wt	Wt/Wt	Wt/Wt	bp-30/Wt	bp-30/Wt	Fertile
CalS 2	Wt/Wt	bp +1/Wt	Wt/Wt	Wt/Wt	Wt/Wt	bp -61/bp -936	Wt/bp -936	Wt/bp -936	Wt/Wt	Wt/Wt	Wt/Wt	Wt/Wt	Fertile
CalS 3	Wt/Wt	bp -1/bp -1	bp -1/Wt	Wt/Wt	Wt/Wt	bp -3/bp -936	Wt/bp -936	Wt/bp -936	Wt/Wt	bp -940/Wt	bp -940/bp -4	bp -940/Wt	Fertile
CalS 4	Wt/Wt	Wt/Wt	Wt/Wt	Wt/Wt	Wt/Wt	bp +1/Wt	Wt/Wt	Wt/Wt	Wt/Wt	Wt/Wt	Wt/Wt	Wt/Wt	Fertile
CalS 5	Wt/Wt	bp +1/bp +1	Wt/Wt	Wt/Wt	Wt/Wt	Wt/Wt	Wt/Wt	bp -1/bp -1	Wt/Wt	bp -17/Wt	bp -62/bp +1	bp-62/Wt	Sterile
CalS 6	Wt/Wt	Wt/Wt	Wt/Wt	Wt/Wt	Wt/Wt	bp -154/Wt	Wt/Wt	Wt/Wt	Wt/Wt	Wt/Wt	bp +1/Wt	Wt/Wt	Fertile
CalS 7	Wt/Wt	bp -1/bp -1029	Wt/bp -1029	Wt/bp -1029	Wt/Wt	bp -938/Wt	bp -938/Wt	bp -938/Wt	Wt/Wt	Wt/Wt	Wt/Wt	Wt/Wt	Fertile
CalS 8	Wt/Wt	bp -4/bp +1	Wt/Wt	Wt/Wt	Wt/Wt	Wt/Wt	Wt/Wt	Wt/Wt	Wt/Wt	Wt/Wt	Wt/Wt	Wt/Wt	Fertile
CalS 9	Wt/Wt	bp -4/ bp -5	Wt/Wt	Wt/Wt	Wt/Wt	bp -2/bp -542	Wt/Wt	Wt/Wt	Wt/Wt	Wt/Wt	bp +1/bp +1	Wt/Wt	Sterile
CalS 10	Wt/Wt	bp -1/bp -33	Wt/Wt	Wt/Wt	Wt/Wt	bp -17/ bp -17	Wt/Wt	Wt/Wt	Wt/Wt	bp -5/bp -5	Wt/Wt	Wt/Wt	Sterile
CalS 11	Wt/Wt	bp -1/Wt	Wt/Wt	Wt/Wt	Wt/Wt	Wt/Wt	Wt/Wt	Wt/Wt	Wt/Wt	Wt/Wt	Wt/Wt	bp -1/Wt	Fertile
CalS 12	Wt/Wt	bp-4/bp -7	bp +1/bp -61	Wt/bp -61	Wt/Wt	bp -4/bp -17	Wt/Wt	Wt/Wt	Wt/Wt	bp -1/bp -1	Wt/Wt	Wt/Wt	Sterile
CalS 13	Wt/Wt	bp -1/Wt	Wt/Wt	Wt/Wt	Wt/Wt	bp +1/Wt	Wt/Wt	Wt/Wt	Wt/Wt	Wt/Wt	Wt/Wt	Wt/Wt	Fertile
CalS 14	Wt/Wt	Wt/Wt	Wt/Wt	Wt/Wt	Wt/Wt	Wt/Wt	Wt/Wt	Wt/Wt	Wt/Wt	Wt/Wt	Wt/Wt	Wt/Wt	Fertile
CalS 15	Wt/Wt	bp +118/Wt	Wt/Wt	Wt/Wt	Wt/Wt	missense/bp -946	Wt/bp -946	Wt/bp -946	Wt/Wt	Wt/Wt	Wt/Wt	Wt/Wt	Fertile
CalS 16	Wt/Wt	bp -1029/Wt	bp -1029/bp +1	bp -1029/Wt	Wt/Wt	bp -5/bp -5	bp +1/Wt	Wt/Wt	Wt/Wt	bp -5/bp -5	Wt/Wt	Wt/Wt	Sterile
CalS 17	Wt/Wt	bp -2/bp -5	Wt/Wt	Wt/Wt	Wt/Wt	bp -5/Wt	Wt/Wt	Wt/bp -1	Wt/Wt	bp -933/bp -939	bp -933/bp -939	bp -933/bp -939	Sterile
CalS 18	Wt/Wt	bp -963/bp -963	bp -963/bp -963	Wt/Wt	Wt/Wt	Wt/Wt	Wt/Wt	Wt/Wt	Wt/Wt	Wt/Wt	Wt/Wt	Wt/Wt	Fertile
CalS 19	Wt/Wt	bp -963/bp -965	bp -963/bp -965	Wt/Wt	Wt/Wt	Wt/Wt	Wt/Wt	Wt/Wt	Wt/Wt	bp -963/Wt	bp -963/Wt	Wt/Wt	Fertile
CalS 20	Wt/Wt	bp -24/bp +1	Wt/Wt	Wt/Wt	Wt/Wt	Wt/Wt	bp -1/bp +1	Wt/Wt	Wt/Wt	bp -1/bp -1	Wt/Wt	Wt/Wt	Sterile
