# Supplementary material for: Identification of genes involved in male sterility in wheat (Triticum aestivum L.) which could be used in a genic hybrid breeding system
Source: Plant Direct. 2020 Mar 10;4(3):e00201. doi: 10.1002/pld3.201 (PMC7063588; doi:10.1002/pld3.201)
Supplement: Supplementary file 20 [file PLD3-4-e00201-s020.xlsx]

## Sheet: Supplemental Table 9
Supplemental Table 9: Primers used in this study
Primer Code	Use	Sequence 5'-3'
MM162	RPG1 cdna A and D F	CCCCAACCCACAACCAACC
MM163	RPG1 cdna A R	ATTCGGGACAACTCAGCTACATATATTATGTTC
MM164	RPG1 cdna D R	GGGTATATCATTGCGTAAGAGTAGATTCAGAGA
MM165	RPG1 cds B R	TTATCTGTCCACGGTGAC
MM166	RPG1 CDS D F	ATGGTGTCCGCCGACGCAG
MM167	RPG1 CDS D R	TTATCTGTCCACGGTGACCGAGACGT
MM168	RPG1 CDS A F (not start)	GTCTCCGTCACCGTGGACAGATAA
MM197	RPG1 start B genome	ATGGTTTCCGCCGACGC
MM371	AMS-A F3	TCCCACGGCTGGGACTAC
MM377	AMS-A R3	TGCACTCCCGCCAGGAAC
MM460	RPG1 guides 1-3 R	CCCAGAGCATGCAGTTGAGC
MM461	RPG1 guide 4 R	GAAGATGATAGGCGTGCTCGC
MM462	RPG1 F Q	ATCGGGAATGTCATCTCCTTCG
MM463	RPG1 R Q	GAGGAAGAAGATGATGAGGTAGG
MM464	CalS5 Guides 1 and 2 F	GAGGCAGGAAAAAGCCAACATG
MM464	CalS5 Guides 1 and 2 F	GAGGCAGGAAAAAGCCAACATG
MM465	CalS5 Guides 1 and 2 R	CACTGCTACAGGCCTTGAATC
MM465	CalS5 Guides 1 and 2 R	CACTGCTACAGGCCTTGAATC
MM466	CalS5 Guides 3 and 4 F	GGCAGGTATTTTAGACTTTATTCTGAACTT
MM467	CalS5 Guides 3 and 4 R	CACATAACCAAACCATCTGTCCA
MM472	CalS5 A F specific	ACATTTTTCACAATGTAATTTGCACATTCTTTAT
MM473	CalS5 B F specific	TTCACAATGTAATTTGCGCATTCTTAT
MM474	CalS5 D F specific	ACATTTTTCACAATGTAATTTGCACATTCTTAT
MM479	RPG1 all guides R	GGTGTAGGTACGTACCATGATGG
MM480	Ubi F	CCTTCACTTGGTTCTCCGTCT
MM481	Ubi R	AACGACCAGGACGACAGACACA
MM569	D specifc 1st CalS5 F	GTTTGTTCTAAATATAATTGTG
MM570	D specifc 1st CalS5 R	CAGAGAAAAAAGCCAATCGAAAATTTT
MM571	A region 1 R CalS5	CATTGCCTGTTTGGTTTAAAAATTAC
MM572	B region 1 R CalS5	GAGAAAAAAGCCCATCGAAAATTTC
MM573	D region 1 R CalS5	CAGAGAAAAAAGCCAATCGAAAATTTT
MM574	A region 2nd CalS5	ATGTTCTTGAGATGCTCCCC
MM575	B region 2nd CalS5	TGTTCTTGAGATGCTCTCCGA
MM576	D region 2nd CalS5	ATGTTCTTGAGATGCTCTCTGG
MM577	A region 2 R CalS5	TAACACAAACAAATAAAATAGATTAAATTG
MM578	B region 2 R CalS5	GAACATAAACAAATAAAATAGATTGAATTG
MM579	D region 2 R CalS5	GAACATAAACAAATAAAATAGATTGAATTC
MM619	bHLH91 RT F	AGCTACAGAGATTCAAGGTGCAGTC
MM620	bHLH91 RT R	CGCAGCATCATACTGTTGAATCTG
MM621	GaMYB F	GAGGAGCGCCTCATCCTC
MM622	GaMYB R	CCGCGTCCAGGAGGAG
MM623	EFα F	TGGTGTCATCAAGCCTGGTATGGT
MM624	EFα R	ACTCATGGTGCATCTCAACGGACT
