# Supplementary material for: Identification of genes involved in male sterility in wheat (Triticum aestivum L.) which could be used in a genic hybrid breeding system
Source: Plant Direct. 2020 Mar 10;4(3):e00201. doi: 10.1002/pld3.201 (PMC7063588; doi:10.1002/pld3.201)
Supplement: Supplementary file 21 [file PLD3-4-e00201-s021.xlsx]

## Sheet: Supplemental Table 10
Supplemental Table 10: Guide sequences
CalS5 guides	Sequence 5'-3'
OsU3 (Guide 1)	ACACCTGATTGTTTCTCACTGGG
TaU6 (Guide 2)	GGATGGCCAATGCGAGATGATGG
TaU3 (Guide 3)	CCTGGCCACATTAGATGCAAGTT
OsU6 (Guide 4)	GATAGTAGTTAGTGCCGCGTGGG
RPG1 guides
OsU3 (Guide 1)	ATCGGGAATGTCATCTCCTTCGG
OsU6 (Guide 2)	CCCTACGTAAGCCCCCATCCCCC
TaU6 (Guide 3)	GATCATCAAGGCCAAGGACGTGG
TaU6 (Guide 4)	CCGCTCACCATCATGGTACGTAC
